# Supplementary material for: Pooled prevalence and subgroup variations of Tetralogy of Fallot among children and adolescents with congenital heart defect in Sub-Saharan Africa: A systematic review and meta-analysis
Source: PLoS One. 2025 Jan 17;20(1):e0311686. doi: 10.1371/journal.pone.0311686 (PMC11741593; doi:10.1371/journal.pone.0311686)
Supplement: S1 Table — (XLSX) [file pone.0311686.s001.xlsx]

## Sheet: Final research for R ready
Author	Year	Country	Region	Design	Total CHD cases	Total TOF cases	Proportion of TOF	Male	Female	PublicationYear		IncomeLevel
Mazhani et al	2020	Botswana	South	cross sectional	170	11	0.0647059	6	5	2018 to 2023		Upper Middle Income
Puepi et al	2022	Cameroon	Central	cross sectional	77	10	0.12987			2018 to 2023		Lower Middle Income
Nkoke et al	2017	Cameroon	Central	cross sectional	227	14	0.061674			2012 to 2017		Lower Middle Income
Kamdem et al	2018	Cameroon	Central	cross sectional	370	29	0.0783784	20	9	2018 to 2023		Lower Middle Income
Chelo et al	2016	Cameroon	Central	cross sectional	1230	102	0.0829268			2012 to 2017		Lower Middle Income
Loufoua-Lemay et al	2016	Congo	Central	cohort	316	32	0.101266	20	12	2012 to 2017		Lower Middle Income
Massoure et al	2013	Djibouti	East	cohort	27	3	0.111111	2	1	2012 to 2017		Lower Middle Income
Mehadi et al	2006	Ethiopia	East	cross sectional	177	9	0.0508475	5	4	2006 to 2011		Low Income
Talarge et al	2018	Ethiopia	East	cross sectional	97	11	0.113402			2018 to 2023		Low Income
Malede et al	2006	Ethiopia	East	cross sectional	76	12	0.157895	4	8	2006 to 2011		Low Income
Tsega et al	2022	Ethiopia	East	cross sectional	228	22	0.0964912			2018 to 2023		Low Income
Awori	2013	Kenya	East	cross sectional	214	18	0.0841121			2012 to 2017		Lower Middle Income
Puri et al	2018	Malawi	South	cohort	24	3	0.125			2018 to 2023		Low Income
Kennedy et al	2013	Malawi	South	cross sectional	139	25	0.179856			2012 to 2017		Low Income
Zakaria et al	2021	Niger	West	cross sectional	167	16	0.0958084			2018 to 2023		Low Income
Chinawa et al	2013	Nigeria	West	cross sectional	71	9	0.126761			2012 to 2017		Lower Middle Income
Ekure et al	2009	Nigeria	West	cross sectional	73	9	0.123288			2006 to 2011		Lower Middle Income
Adebayo et al	2016	Nigeria	West	cross sectional	192	22	0.114583			2012 to 2017		Lower Middle Income
Otaigbe et al	2014	Nigeria	West	cohort	332	28	0.0843373			2012 to 2017		Lower Middle Income
Sadoh et al	2013	Nigeria	West	cross sectional	605	48	0.0793388	30	18	2012 to 2017		Lower Middle Income
Chinawa et al	2021	Nigeria	West	cross sectional	367	51	0.138965			2018 to 2023		Lower Middle Income
Ekure et al	2018	Nigeria	West	cross sectional	767	103	0.134289			2018 to 2023		Lower Middle Income
Ekure et al	2017	Nigeria	West	cross sectional	1296	155	0.119599			2012 to 2017		Lower Middle Income
Animasahun et al	2016	Nigeria	West	cross sectional	1123	165	0.146928	99	65	2012 to 2017		Lower Middle Income
Coundoul et al	2023	Senegal	West	cross sectional	49	5	0.102041	3	2	2018 to 2023		Lower Middle Income
Yusuf et al	2021	Somalia	East	cross sectional	160	8	0.05	6	2	2018 to 2023		Low Income
Ibrahim et al	2012	Sudan	East	cross sectional	143	19	0.132867			2012 to 2017		Low Income
Abdelrahman et al	2022	Sudan	East	cross sectional	596	84	0.14094			2018 to 2023		Low Income
Zuechner et al	2019	Tanzania	East	cohort	1371	154	0.112327			2018 to 2023		Lower Middle Income
Aliku et al	2021	Uganda	East	cross sectional	295	15	0.0508475			2018 to 2023		Low Income
Bannerman et al	2020	Zimbabwe	South	cohort	286	56	0.195804			2018 to 2023		Lower Middle Income
