# Supplementary material for: Pooled prevalence and subgroup variations of Tetralogy of Fallot among children and adolescents with congenital heart defect in Sub-Saharan Africa: A systematic review and meta-analysis
Source: PLoS One. 2025 Jan 17;20(1):e0311686. doi: 10.1371/journal.pone.0311686 (PMC11741593; doi:10.1371/journal.pone.0311686)
Supplement: S4 Table — (XLSX) [file pone.0311686.s004.xlsx]

## Sheet: Final research for R ready
Author	Year	Country	Region	Design	Total CHD cases	Total TOF cases	Male	Female	IncomeLevel	Name of data extractor	Date of extraction	Eligibility
Loufoua-Lemay et al	2016	Congo	Central	cohort	316	32	20	12	Lower Middle Income	Biniam & Abay	January 25/2024	Eligible
Massoure et al	2013	Djibouti	East	cohort	27	3	2	1	Lower Middle Income	Biniam & Abay	January 26/2024	Eligible
Puri et al	2018	Malawi	South	cohort	24	3			Low Income	Biniam & Abay	January 26/2024	Eligible
Otaigbe et al	2014	Nigeria	West	cohort	332	28			Lower Middle Income	Biniam & Abay	January 29/2024	Eligible
Zuechner et al	2019	Tanzania	East	cohort	1371	154			Lower Middle Income	Biniam & Abay	January 30/2024	Eligible
Bannerman et al	2020	Zimbabwe	South	cohort	286	56			Lower Middle Income	Biniam & Abay	January 30/2024	Eligible
Mazhani et al	2020	Botswana	South	cross sectional	170	11	6	5	Upper Middle Income	Biniam & Abay	January 25/2024	Eligible
Puepi et al	2022	Cameroon	Central	cross sectional	77	10			Lower Middle Income	Biniam & Abay	January 25/2024	Eligible
Nkoke et al	2017	Cameroon	Central	cross sectional	227	14			Lower Middle Income	Biniam & Abay	January 25/2024	Eligible
Kamdem et al	2018	Cameroon	Central	cross sectional	370	29	20	9	Lower Middle Income	Biniam & Abay	January 25/2024	Eligible
Chelo et al	2016	Cameroon	Central	cross sectional	1230	102			Lower Middle Income	Biniam & Abay	January 25/2024	Eligible
Mehadi et al	2006	Ethiopia	East	cross sectional	177	9	5	4	Low Income	Biniam & Abay	January 26/2024	Eligible
Talarge et al	2018	Ethiopia	East	cross sectional	97	11			Low Income	Biniam & Abay	January 26/2024	Eligible
Malede et al	2006	Ethiopia	East	cross sectional	76	12	4	8	Low Income	Biniam & Abay	January 26/2024	Eligible
Tsega et al	2022	Ethiopia	East	cross sectional	228	22			Low Income	Biniam & Abay	January 26/2024	Eligible
Awori	2013	Kenya	East	cross sectional	214	18			Lower Middle Income	Biniam & Abay	January 26/2024	Eligible
Kennedy et al	2013	Malawi	South	cross sectional	139	25			Low Income	Biniam & Abay	January 26/2024	Eligible
Zakaria et al	2021	Niger	West	cross sectional	167	16			Low Income	Biniam & Abay	January 29/2024	Eligible
Chinawa et al	2013	Nigeria	West	cross sectional	71	9			Lower Middle Income	Biniam & Abay	January 29/2024	Eligible
Ekure et al	2009	Nigeria	West	cross sectional	73	9			Lower Middle Income	Biniam & Abay	January 29/2024	Eligible
Adebayo et al	2016	Nigeria	West	cross sectional	192	22			Lower Middle Income	Biniam & Abay	January 29/2024	Eligible
Sadoh et al	2013	Nigeria	West	cross sectional	605	48	30	18	Lower Middle Income	Biniam & Abay	January 29/2024	Eligible
Chinawa et al	2021	Nigeria	West	cross sectional	367	51			Lower Middle Income	Biniam & Abay	January 29/2024	Eligible
Ekure et al	2018	Nigeria	West	cross sectional	767	103			Lower Middle Income	Biniam & Abay	January 29/2024	Eligible
Ekure et al	2017	Nigeria	West	cross sectional	1296	155			Lower Middle Income	Biniam & Abay	January 30/2024	Eligible
Animasahun et al	2016	Nigeria	West	cross sectional	1123	165	99	65	Lower Middle Income	Biniam & Abay	January 30/2024	Eligible
Coundoul et al	2023	Senegal	West	cross sectional	49	5	3	2	Lower Middle Income	Biniam & Abay	January 30/2024	Eligible
Yusuf et al	2021	Somalia	East	cross sectional	160	8	6	2	Low Income	Biniam & Abay	January 30/2024	Eligible
Ibrahim et al	2012	Sudan	East	cross sectional	143	19			Low Income	Biniam & Abay	January 30/2024	Eligible
Abdelrahman et al	2022	Sudan	East	cross sectional	596	84			Low Income	Biniam & Abay	January 30/2024	Eligible
Aliku et al	2021	Uganda	East	cross sectional	295	15			Low Income	Biniam & Abay	January 30/2024	Eligible
