# Supplementary material for: Pooled prevalence and subgroup variations of Tetralogy of Fallot among children and adolescents with congenital heart defect in Sub-Saharan Africa: A systematic review and meta-analysis
Source: PLoS One. 2025 Jan 17;20(1):e0311686. doi: 10.1371/journal.pone.0311686 (PMC11741593; doi:10.1371/journal.pone.0311686)
Supplement: S2 File — (TXT) [file pone.0311686.s007.txt]

%0 Journal Article
%D 1970
%T A mixed bag of natural carcinogens
%B Food Cosmet Toxicol
%V 8
%N 1
%P 84-7
%8 Feb
%! A mixed bag of natural carcinogens
%@ 0015-6264 (Print)
0015-6264
%M 5461639
%K Abnormalities, Drug-Induced
Animals
*Carcinogens
Cattle
Esophageal Neoplasms/epidemiology
Female
Humans
Male
Mice
Mutagens
Neoplasms, Experimental/chemically induced
Netherlands Antilles
Plant Extracts
*Plants
Pregnancy
Pregnancy, Animal
Sheep
South Africa
Toxins, Biological
%Z Journal Article
England
1970/02/01
Food Cosmet Toxicol. 1970 Feb;8(1):84-7.
%W NLM
%G eng

%0 Journal Article
%D 1971
%T Herbicide commission reports extensive damage
%B Nature
%V 229
%N 5282
%P 223-4
%8 Jan 22
%! Herbicide commission reports extensive damage
%@ 0028-0836 (Print)
0028-0836
%R 10.1038/229223a0
%M 4927192
%K Abnormalities, Drug-Induced
Acetates/toxicity
Animals
*Chemical Warfare Agents/toxicity
Cleft Palate/epidemiology
Dioxins/toxicity
*Ecology
Female
Fetal Death/chemically induced/epidemiology
Guinea Pigs
*Herbicides/toxicity
Humans
Phenols/toxicity
Plants/drug effects
Pregnancy
Societies, Scientific
Spinal Dysraphism/epidemiology
United States
Vietnam
%Z Journal Article
England
1971/01/22
Nature. 1971 Jan 22;229(5282):223-4. doi: 10.1038/229223a0.
%W NLM
%G eng

%0 Journal Article
%D 1971
%T Methyl mercury in fish. A toxicologic-epidemiologic evaluation of risks. Report from an expert group
%B Nord Hyg Tidskr Suppl
%V 4
%P Suppl 4:1-364
%! Methyl mercury in fish. A toxicologic-epidemiologic evaluation of risks. Report from an expert group
%@ 0300-9122 (Print)
0300-9122
%M 5286059
%K Animals
Brain Chemistry
Chromosome Aberrations/etiology
Chromosome Disorders
Environmental Exposure
Female
Fishes/*analysis
Food Analysis
Food Contamination
Guinea Pigs
Hair/analysis
Humans
Japan
Kidney/analysis
Liver/analysis
Male
Maternal-Fetal Exchange
Mercury/*analysis/blood/metabolism/urine
Mercury Poisoning/complications/*epidemiology
Occupational Diseases
Pregnancy
Rabbits
Rats
Shellfish/analysis
Sweden
Water Pollution
%Z Journal Article
Sweden
1971/01/01
Nord Hyg Tidskr Suppl. 1971;4:Suppl 4:1-364.
%W NLM
%G eng

%0 Journal Article
%D 1975
%T Editorial: Blood transfusion services
%B S Afr Med J
%V 49
%N 11
%P 379
%8 Mar 15
%! Editorial: Blood transfusion services
%@ 0256-9574 (Print)
%M 1145353
%K Blood Donors
Ehlers-Danlos Syndrome
Ethnicity
Hepatitis/epidemiology
Humans
Malaria/epidemiology
South Africa
*Voluntary Health Agencies
%Z Journal Article
South Africa
1975/03/15
S Afr Med J. 1975 Mar 15;49(11):379.
%W NLM
%G eng

%0 Journal Article
%D 1979
%T Australian study links excess heat with birth defects
%B Midwives Chron
%V 92
%N 1098
%P 223
%8 Jul
%! Australian study links excess heat with birth defects
%@ 0026-3524 (Print)
0026-3524
%M 257177
%K Animals
Australia
Climate
Congenital Abnormalities/epidemiology/*etiology
Female
Guinea Pigs
*Hot Temperature
Humans
Infant, Newborn
Pregnancy
*Seasons
%Z Journal Article
England
1979/07/01
Midwives Chron. 1979 Jul;92(1098):223.
%W NLM
%G eng

%0 Journal Article
%D 1982
%T Human guinea pigs have a choice
%B Nature
%V 300
%N 5893
%P 565
%8 Dec 16
%! Human guinea pigs have a choice
%@ 0028-0836 (Print)
0028-0836
%R 10.1038/300565a0
%M 7144908
%K *Control Groups
*Ethics, Medical
Female
*Human Experimentation
Humans
Neural Tube Defects/*prevention & control
Patient Selection
Pregnancy
Research Subjects
Risk Assessment
Biomedical and Behavioral Research
*Medical Research Council
%Z Journal Article
England
1982/12/16
Nature. 1982 Dec 16;300(5893):565. doi: 10.1038/300565a0.
%W NLM
%G eng

%0 Journal Article
%D 1985
%T Betel-quid and areca-nut chewing
%B IARC Monogr Eval Carcinog Risk Chem Hum
%V 37
%P 137-202
%8 Sep
%! Betel-quid and areca-nut chewing
%@ 0250-9555 (Print)
0250-9555
%M 3910551
%K Adolescent
Adult
Aged
Animals
*Areca
Asia
Calcium
*Calcium Compounds
Catechin
Child
Child, Preschool
Congenital Abnormalities/etiology
Cricetinae
Cricetulus
Cross-Sectional Studies
Female
Global Health
*Habits
Humans
Infant
Infant, Newborn
Leukoplakia/epidemiology/etiology
Lichen Planus/epidemiology/etiology
Male
Mesocricetus
Mice
Middle Aged
Mouth Diseases/epidemiology/etiology
Mouth Neoplasms/epidemiology/etiology/pathology
Mutagenicity Tests
Oxides
Pacific Islands
Papua New Guinea
Plant Extracts/administration & dosage/toxicity
*Plants, Medicinal
Precancerous Conditions/etiology
Pregnancy
Prospective Studies
Rats
Skin Neoplasms/etiology
Stomach Neoplasms/etiology
Tooth Diseases/epidemiology/etiology
%Z Journal Article
Review
France
1985/09/01
IARC Monogr Eval Carcinog Risk Chem Hum. 1985 Sep;37:137-202.
%W NLM
%G eng

%0 Journal Article
%D 1993
%T Assessment of mortality levels, trends and differentials in relation to the goal of "Health for All" by year 2000 in some ECA member states
%B Afr Popul Newsl
%N 63-64
%P 10-1
%8 Jan-Dec
%! Assessment of mortality levels, trends and differentials in relation to the goal of "Health for All" by year 2000 in some ECA member states
%M 12288477
%K Africa
Developing Countries
*Evaluation Studies as Topic
*Goals
*Health
*International Agencies
Organizations
*Public Policy
*Evaluation
*Obstacles
*Policy
%X The secretariat of the Economic Commission for Africa monitored and assessed the goals for attainment of the Health for All (HFA) by the year 2000. In the majority of African countries life expectancy ranges between 45 and 55 years. Infant and child mortality rates are over 80 per 1000 population. The countries with high mortality levels were expected by the year 2000 to attain life expectancy at birth of 60 or more years and reduce infant mortality to less than 50 per 1000 live births and child mortality to less than 70 per 1000 population. This initial study covered Lesotho, Swaziland, Botswana, Kenya, and Tanzania in order to monitor the implementation of attaining the preset targets of mortality reduction. In the analysis the interrelationships were defined by the HFA variables; by the intervening variables like government policies of health and population; and by the demographic factors such as the preset targets for mortality reduction. Some limitations of analysis had to do with the difficulties of data connection constraining the demographic research on health. The Ministries of Health in nearly all countries had problems of adequate financing. For example, less than 3% of GNP was available for health expenditure in 5 of the countries included in the study. The political instability of governments and their inability to sustain socioeconomic development also mattered. The drought and expanding populations in most countries have contributed to changes in disease prevalence and incidence. Diseases associated with poverty like malaria, diarrhea, acute respiratory infections, congenital anomalies, and complications of childbirth are changing the disease pattern in the region. The resistance of malaria to chloroquine and the spread of HIV/AIDS complications present enormous challenges to health promotion in the region. Botswana, Kenya, and Lesotho should be able to achieve the goals of HFA. The study further recommends full implementation of primary health care in order to attain the goals.
eng
%Z Journal Article
Ethiopia
1993/01/01
Afr Popul Newsl. 1993 Jan-Dec;(63-64):10-1.
%W PIP
%G eng

%0 Journal Article
%D 1995
%T Ophthalmia neonatorum
%B Afr Health
%V 17
%N 5
%P 30
%8 Jul
%! Ophthalmia neonatorum
%@ 0141-9536 (Print)
0141-9536
%M 12319648
%K Africa
Africa South of the Sahara
Africa, Eastern
Biology
*Chlamydia
*Congenital, Hereditary, and Neonatal Diseases and Abnormalities
*Developing Countries
Disease
*Eye
*Gonorrhea
Infections
Kenya
Physiology
Sexually Transmitted Diseases
*Therapeutics
Africa South Of The Sahara
Diseases
Eastern Africa
English Speaking Africa
*Neonatal Diseases And Abnormalities
*Ophthalmological Effects--prevention and control
Reproductive Tract Infections
*Treatment
%X Ophthalmia neonatorum is defined as any conjunctivitis with discharge from the eyes during the first 28 days of life. Its etiology may be gonococcal or nongonococcal, Chlamydia trachomatis being the most important cause in the latter group. The risks of gonococcal and chlamydial ophthalmia in infants born to infected mothers may be up to 30% and 50%, respectively. Gonococcal ophthalmia, if untreated, may progress rapidly to corneal ulceration, perforation, and eventually blindness. Chlamydial ophthalmia is generally milder. Ophthalmia neonatorum can be prevented by: 1) the parents' avoidance of risky sexual behavior that could lead to sexually transmitted infections; 2) routine screening for chlamydia and gonococcal infections in antenatal clinics followed by appropriate treatment; and 3) disinfection of the infant's conjunctivae at birth by: a) use of 1% aqueous silver nitrate solution into each conjunctival sac; b) instillation of benzyl penicillin solution into the infant's eyes; or c) use of tetracycline 1% or erythromycin 0.5% eye ointment. The safety and efficacy of povidone-iodine ophthalmic solution to prevent ophthalmia neonatorum was evaluated by enrolling 3117 infants born at the Presbyterian Church Hospital in Kikuyu, Kenya, from March 1991 to August 1993. The infants received one of the ophthalmic preparations: a drop of 1% silver nitrate ophthalmic solution or a l cm strip of 0.5% erythromycin ophthalmic ointment, or a drop of 2.5% povidone-iodine solution. Povidone-iodine was significantly more effective than silver nitrate and erythromycin in preventing ophthalmia neonatorum overall, and especially in preventing chlamydia ophthalmia. The incidence of N. gonorrhea and Staphylococcus aureus infections was, however, similar in the three groups. Povidone-iodine deserves serious consideration in prophylaxis against ophthalmia neonatorum in developing countries because of its efficacy, low cost, and easy availability.
eng
%Z Journal Article
Uganda
1995/07/01
Afr Health. 1995 Jul;17(5):30.
%W PIP
%G eng

%0 Journal Article
%D 1995
%T Ophthalmia neonatorum
%B Afr Health
%V 17
%N 5
%P 30
%8 Jul
%! Ophthalmia neonatorum
%@ 0141-9536 (Print)
0141-9536
%M 12319648
%K Africa
Africa South of the Sahara
Africa, Eastern
Biology
*Chlamydia
*Congenital, Hereditary, and Neonatal Diseases and Abnormalities
*Developing Countries
Disease
*Eye
*Gonorrhea
Infections
Kenya
Physiology
Sexually Transmitted Diseases
*Therapeutics
Africa South Of The Sahara
Diseases
Eastern Africa
English Speaking Africa
*Neonatal Diseases And Abnormalities
*Ophthalmological Effects--prevention and control
Reproductive Tract Infections
*Treatment
%X Ophthalmia neonatorum is defined as any conjunctivitis with discharge from the eyes during the first 28 days of life. Its etiology may be gonococcal or nongonococcal, Chlamydia trachomatis being the most important cause in the latter group. The risks of gonococcal and chlamydial ophthalmia in infants born to infected mothers may be up to 30% and 50%, respectively. Gonococcal ophthalmia, if untreated, may progress rapidly to corneal ulceration, perforation, and eventually blindness. Chlamydial ophthalmia is generally milder. Ophthalmia neonatorum can be prevented by: 1) the parents' avoidance of risky sexual behavior that could lead to sexually transmitted infections; 2) routine screening for chlamydia and gonococcal infections in antenatal clinics followed by appropriate treatment; and 3) disinfection of the infant's conjunctivae at birth by: a) use of 1% aqueous silver nitrate solution into each conjunctival sac; b) instillation of benzyl penicillin solution into the infant's eyes; or c) use of tetracycline 1% or erythromycin 0.5% eye ointment. The safety and efficacy of povidone-iodine ophthalmic solution to prevent ophthalmia neonatorum was evaluated by enrolling 3117 infants born at the Presbyterian Church Hospital in Kikuyu, Kenya, from March 1991 to August 1993. The infants received one of the ophthalmic preparations: a drop of 1% silver nitrate ophthalmic solution or a l cm strip of 0.5% erythromycin ophthalmic ointment, or a drop of 2.5% povidone-iodine solution. Povidone-iodine was significantly more effective than silver nitrate and erythromycin in preventing ophthalmia neonatorum overall, and especially in preventing chlamydia ophthalmia. The incidence of N. gonorrhea and Staphylococcus aureus infections was, however, similar in the three groups. Povidone-iodine deserves serious consideration in prophylaxis against ophthalmia neonatorum in developing countries because of its efficacy, low cost, and easy availability.
eng
%Z Journal Article
Uganda
1995/07/01
Afr Health. 1995 Jul;17(5):30.
%W PIP
%G eng

%0 Book Section
%D 1998
%T International Clearinghouse for Birth Defects Monitoring Systems. Proceedings of the 24th annual meeting. Cape Town, South Africa, 19 November 1997. Abstracts
%B Teratology
%C United States
%V 57
%N 1
%P 30-44
%! International Clearinghouse for Birth Defects Monitoring Systems. Proceedings of the 24th annual meeting. Cape Town, South Africa, 19 November 1997. Abstracts
%@ 0040-3709 (Print)
0040-3709 (Linking)
%R 10.1002/(sici)1096-9926(199801)57:1<30::aid-tera5>3.0.co;2-b
%M 9556456
%K Congenital Abnormalities/*epidemiology
Humans
Infant, Newborn
%Z Congress
Overall
Teratology
10.1002/(SICI)1096-9926(199801)57:1<30::AID-TERA5>3.0.CO;2-B [pii]
Teratology. 1998 Jan;57(1):30-44. doi: 10.1002/(SICI)1096-9926(199801)57:1<30::AID-TERA5>3.0.CO;2-B.
%W NLM
%G eng

%0 Journal Article
%D 1999
%T Amniocentesis--too dangerous and too late?
%B S Afr Med J
%V 89
%N 5
%P 526
%8 May
%! Amniocentesis--too dangerous and too late?
%@ 0256-9574 (Print)
%M 10416454
%K Abortion, Spontaneous/etiology
Adult
Amniocentesis/*adverse effects
Chromosome Aberrations/*diagnosis
Chromosome Disorders
Decision Making
Female
Gestational Age
Humans
Patient Acceptance of Health Care
Pregnancy
South Africa
Time Factors
%Z Journal Article
South Africa
1999/07/23
S Afr Med J. 1999 May;89(5):526.
%W NLM
%G eng

%0 Journal Article
%D 2005
%T Brief report: Imported case of congenital rubella syndrome--New Hampshire, 2005
%B MMWR Morb Mortal Wkly Rep
%V 54
%N 45
%P 1160-1
%8 Nov 18
%! Brief report: Imported case of congenital rubella syndrome--New Hampshire, 2005
%@ 0149-2195
%M 16323362
%K Female
Humans
Infant
Liberia/ethnology
New Hampshire/epidemiology
Refugees
Rubella Syndrome, Congenital/diagnosis/*epidemiology
%X In 2004, an independent panel convened by CDC declared rubella no longer endemic in the United States. Nine cases of rubella were reported in 2004, and four cases of congenital rubella syndrome (CRS) were reported during 2001-2004. However, worldwide, an estimated 100,000 infants are born with CRS annually. This report describes a case of imported CRS diagnosed in an infant girl aged 10 weeks born in New Hampshire to Liberian refugee parents. To prevent transmission of rubella, clinicians should consider a diagnosis of CRS in infants with compatible clinical signs, particularly those born to mothers who recently immigrated from countries without rubella control programs, and rubella vaccine should be administered to susceptible persons.
%Z 1545-861x
Centers for Disease Control and Prevention (CDC)
Case Reports
Journal Article
United States
2005/12/06
MMWR Morb Mortal Wkly Rep. 2005 Nov 18;54(45):1160-1.
%W NLM
%G eng

%0 Journal Article
%D 2016
%T Global, regional, national, and selected subnational levels of stillbirths, neonatal, infant, and under-5 mortality, 1980-2015: a systematic analysis for the Global Burden of Disease Study 2015
%B Lancet
%V 388
%N 10053
%P 1725-1774
%8 Oct 8
%! Global, regional, national, and selected subnational levels of stillbirths, neonatal, infant, and under-5 mortality, 1980-2015: a systematic analysis for the Global Burden of Disease Study 2015
%@ 0140-6736 (Print)
0140-6736
%R 10.1016/s0140-6736(16)31575-6
%1 Declaration of interests Itamar S Santos reports grants from FAPESP (Brazilian public agency), outside the submitted work. Carl Abelardo T Antonio reports grants, personal fees and non-financial support from Johnson & Johnson (Philippines), Inc, outside the submitted work. Ferrán Catalá-López is supported in part by grant PROMETEOII/2015/021 from Generalitat Valenciana. Walter Mendoza is currently employed by the Peru Country Office of the United Nations Population Fund, an institution which does not necessarily endorse this study. Jasvinder A Singh has received research grants from Takeda and Savient and consultant fees from Savient, Takeda, Regeneron, Merz, Iroko, Bioiberica, Crealta and Allergan pharmaceuticals, WebMD, UBM LLC, and the American College of Rheumatology; he serves as the principal investigator for an investigator-initiated study funded by Horizon pharmaceuticals through a grant to DINORA, Inc, a 501 (c)(3) entity; is a member of the executive of OMERACT, an organisation that develops outcome measures in rheumatology and receives arms-length funding from 36 companies; a member of the American College of Rheumatology’s (ACR) Annual Meeting Planning Committee (AMPC); Chair of the ACR Meet-the-Professor, Workshop and Study Group Subcommittee; and a member of the Veterans Affairs Rheumatology Field Advisory Committee. Ai Koyanagi’s work is supported by the Miguel Servet contract financed by the CP13/00150 and PI15/00862 projects, integrated into the National R + D + I and funded by the ISCIII—General Branch Evaluation and Promotion of Health Research—and the European Regional Development Fund (ERDF-FEDER). Donal Bisanzio is supported by Bill & Melinda Gates Foundation (#OPP1068048). Kebede Deribe is supported by a Wellcome Trust Fellowship in Public Health and Tropical Medicine (grant number 099876). Thomas Fürst has received financial support from the Swiss National Science Foundation (SNSF; project no P300P3-154634). Jost B Jonas reports personal fees from Consultant for Mundipharma Co (Cambridge, UK); other from patent application with University of Heidelberg (Heidelberg, Germany) (title: Agents for use in the therapeutic or prophylactic treatment of myopia or hyperopia; Europäische Patentanmeldung 15 000 771.4), and other from patent holder with Biocompatibles UK Ltd. (Franham, Surrey, UK) (title: Treatment of eye diseases using encapsulated cells encoding and secreting neuroprotective factor and/or anti-angiogenic factor; patent number: 20120263794), outside the submitted work. Stefanos Tyrovolas’s work is supported by the Foundation for Education and European Culture (IPEP), the Sara Borrell postdoctoral programme (reference number CD15/00019 from the Instituto de Salud Carlos III (ISCIII, Spain) and the Fondos Europeo de Desarrollo Regional (FEDER). Yogeshwar Kalkonde is a Wellcome Trust/DBT Intermediate Fellow in Public Health. Sun Ha Jee has been funded by a grant of the Korean Health Technology R&D project (HI14C2686), Korea. Miia Kivipelto receives research support from the Academy of Finland, the Swedish Research Council, Alzheimerfonden, Alzheimer’s Research & Prevention Foundation, Center for Innovative Medicine (CIMED) at Karolinska Institutet South Campus, AXA Research Fund and the Sheika Salama Bint Hamdan Al Nahyan Foundation. Shireen Sindi receives postdoctoral funding from the Fonds de la recherche en santé du Québec (FRSQ), including its renewal. Charles D A Wolfe’s research was funded/supported by the National Institute for Health Research (NIHR) Biomedical Research Centre based at Guy’s and St Thomas’ NHS Foundation Trust and King’s College London. The views expressed are those of the author(s) and not necessarily those of the NHS, the NIHR or the Department of Health. The other authors declare no competing interests.
%2 PMC5224696
%$ EMS70952
%M 27733285
%K Child Mortality/trends
Communicable Diseases
*Global Health
Humans
Infant
Infant Mortality/trends
Malaria
*Stillbirth
%X BACKGROUND: Established in 2000, Millennium Development Goal 4 (MDG4) catalysed extraordinary political, financial, and social commitments to reduce under-5 mortality by two-thirds between 1990 and 2015. At the country level, the pace of progress in improving child survival has varied markedly, highlighting a crucial need to further examine potential drivers of accelerated or slowed decreases in child mortality. The Global Burden of Disease 2015 Study (GBD 2015) provides an analytical framework to comprehensively assess these trends for under-5 mortality, age-specific and cause-specific mortality among children under 5 years, and stillbirths by geography over time. METHODS: Drawing from analytical approaches developed and refined in previous iterations of the GBD study, we generated updated estimates of child mortality by age group (neonatal, post-neonatal, ages 1-4 years, and under 5) for 195 countries and territories and selected subnational geographies, from 1980-2015. We also estimated numbers and rates of stillbirths for these geographies and years. Gaussian process regression with data source adjustments for sampling and non-sampling bias was applied to synthesise input data for under-5 mortality for each geography. Age-specific mortality estimates were generated through a two-stage age-sex splitting process, and stillbirth estimates were produced with a mixed-effects model, which accounted for variable stillbirth definitions and data source-specific biases. For GBD 2015, we did a series of novel analyses to systematically quantify the drivers of trends in child mortality across geographies. First, we assessed observed and expected levels and annualised rates of decrease for under-5 mortality and stillbirths as they related to the Soci-demographic Index (SDI). Second, we examined the ratio of recorded and expected levels of child mortality, on the basis of SDI, across geographies, as well as differences in recorded and expected annualised rates of change for under-5 mortality. Third, we analysed levels and cause compositions of under-5 mortality, across time and geographies, as they related to rising SDI. Finally, we decomposed the changes in under-5 mortality to changes in SDI at the global level, as well as changes in leading causes of under-5 deaths for countries and territories. We documented each step of the GBD 2015 child mortality estimation process, as well as data sources, in accordance with the Guidelines for Accurate and Transparent Health Estimates Reporting (GATHER). FINDINGS: Globally, 5·8 million (95% uncertainty interval [UI] 5·7-6·0) children younger than 5 years died in 2015, representing a 52·0% (95% UI 50·7-53·3) decrease in the number of under-5 deaths since 1990. Neonatal deaths and stillbirths fell at a slower pace since 1990, decreasing by 42·4% (41·3-43·6) to 2·6 million (2·6-2·7) neonatal deaths and 47·0% (35·1-57·0) to 2·1 million (1·8-2·5) stillbirths in 2015. Between 1990 and 2015, global under-5 mortality decreased at an annualised rate of decrease of 3·0% (2·6-3·3), falling short of the 4·4% annualised rate of decrease required to achieve MDG4. During this time, 58 countries met or exceeded the pace of progress required to meet MDG4. Between 2000, the year MDG4 was formally enacted, and 2015, 28 additional countries that did not achieve the 4·4% rate of decrease from 1990 met the MDG4 pace of decrease. However, absolute levels of under-5 mortality remained high in many countries, with 11 countries still recording rates exceeding 100 per 1000 livebirths in 2015. Marked decreases in under-5 deaths due to a number of communicable diseases, including lower respiratory infections, diarrhoeal diseases, measles, and malaria, accounted for much of the progress in lowering overall under-5 mortality in low-income countries. Compared with gains achieved for infectious diseases and nutritional deficiencies, the persisting toll of neonatal conditions and congenital anomalies on child survival became evident, especially in low-income and low-middle-income countries. We found sizeable heterogeneities in comparing observed and expected rates of under-5 mortality, as well as differences in observed and expected rates of change for under-5 mortality. At the global level, we recorded a divergence in observed and expected levels of under-5 mortality starting in 2000, with the observed trend falling much faster than what was expected based on SDI through 2015. Between 2000 and 2015, the world recorded 10·3 million fewer under-5 deaths than expected on the basis of improving SDI alone. INTERPRETATION: Gains in child survival have been large, widespread, and in many places in the world, faster than what was anticipated based on improving levels of development. Yet some countries, particularly in sub-Saharan Africa, still had high rates of under-5 mortality in 2015. Unless these countries are able to accelerate reductions in child deaths at an extraordinary pace, their achievement of proposed SDG targets is unlikely. Improving the evidence base on drivers that might hasten the pace of progress for child survival, ranging from cost-effective intervention packages to innovative financing mechanisms, is vital to charting the pathways for ultimately ending preventable child deaths by 2030. FUNDING: Bill & Melinda Gates Foundation.
%Z 1474-547x
GBD 2015 Child Mortality Collaborators
MR/K00669X/1/MRC_/Medical Research Council/United Kingdom
095066/WT_/Wellcome Trust/United Kingdom
MC_PC_13043/MRC_/Medical Research Council/United Kingdom
IA/CPHI/14/1/501514/WTDBT_/DBT-Wellcome Trust India Alliance/India
MC_UP_A620_1014/MRC_/Medical Research Council/United Kingdom
MR/K006525/1/MRC_/Medical Research Council/United Kingdom
MC_U147585827/MRC_/Medical Research Council/United Kingdom
WT_/Wellcome Trust/United Kingdom
G0400491/MRC_/Medical Research Council/United Kingdom
MC_U147585819/MRC_/Medical Research Council/United Kingdom
MC_UU_12011/1/MRC_/Medical Research Council/United Kingdom
201900/WT_/Wellcome Trust/United Kingdom
RP-PG-0407-10184/DH_/Department of Health/United Kingdom
MC_U147585824/MRC_/Medical Research Council/United Kingdom
Comment
Journal Article
Research Support, Non-U.S. Gov't
England
2016/10/14
Lancet. 2016 Oct 8;388(10053):1725-1774. doi: 10.1016/S0140-6736(16)31575-6.
%W NLM
%G eng

%0 Journal Article
%D 2016
%T Zika virus infection: global update on epidemiology and potentially associated clinical manifestations
%B Wkly Epidemiol Rec
%V 91
%N 7
%P 73-81
%8 Feb 19
%! Zika virus infection: global update on epidemiology and potentially associated clinical manifestations
%@ 0049-8114 (Print)
0049-8114
%M 26897760
%K Africa/epidemiology
Asia/epidemiology
Central America/epidemiology
Communicable Diseases, Emerging/*complications/*epidemiology/prevention & control
Disease Outbreaks/prevention & control/*statistics & numerical data
Global Health/*statistics & numerical data
Guillain-Barre Syndrome/epidemiology/virology
Humans
Microcephaly/epidemiology/virology
South America/epidemiology
Zika Virus
Zika Virus Infection/*complications/*epidemiology/prevention & control
%Z Journal Article
Switzerland
2016/02/24
Wkly Epidemiol Rec. 2016 Feb 19;91(7):73-81.
%W NLM
%G eng
fre

%0 Journal Article
%D 2021
%T The Burden of Dementia due to Down Syndrome, Parkinson's Disease, Stroke, and Traumatic Brain Injury: A Systematic Analysis for the Global Burden of Disease Study 2019
%B Neuroepidemiology
%V 55
%N 4
%P 286-296
%7 20210628
%! The Burden of Dementia due to Down Syndrome, Parkinson's Disease, Stroke, and Traumatic Brain Injury: A Systematic Analysis for the Global Burden of Disease Study 2019
%@ 0251-5350 (Print)
0251-5350
%R 10.1159/000515393
%2 PMC8794050
%$ NIHMS1770586
%M 34182555
%K Bayes Theorem
*Brain Injuries, Traumatic/epidemiology
*Dementia/epidemiology
*Down Syndrome/epidemiology
Global Burden of Disease
Global Health
Humans
*Parkinson Disease/epidemiology
Prevalence
Quality-Adjusted Life Years
Risk Factors
*Stroke/epidemiology
Burden of disease
Dementia
Global health
Meta-analysis
Public health
%X BACKGROUND: In light of the increasing trend in the global number of individuals affected by dementia and the lack of any available disease-modifying therapies, it is necessary to fully understand and quantify the global burden of dementia. This work aimed to estimate the proportion of dementia due to Down syndrome, Parkinson's disease, clinical stroke, and traumatic brain injury (TBI), globally and by world region, in order to better understand the contribution of clinical diseases to dementia prevalence. METHODS: Through literature review, we obtained data on the relative risk of dementia with each condition and estimated relative risks by age using a Bayesian meta-regression tool. We then calculated population attributable fractions (PAFs), or the proportion of dementia attributable to each condition, using the estimates of relative risk and prevalence estimates for each condition from the Global Burden of Disease Study 2019. Finally, we multiplied these estimates by dementia prevalence to calculate the number of dementia cases attributable to each condition. FINDINGS: For each clinical condition, the relative risk of dementia decreased with age. Relative risks were highest for Down syndrome, followed by Parkinson's disease, stroke, and TBI. However, due to the high prevalence of stroke, the PAF for dementia due to stroke was highest. Together, Down syndrome, Parkinson's disease, stroke, and TBI explained 10.0% (95% UI: 6.0-16.5) of the global prevalence of dementia. INTERPRETATION: Ten percent of dementia prevalence globally could be explained by Down syndrome, Parkinson's disease, stroke, and TBI. The quantification of the proportion of dementia attributable to these 4 conditions constitutes a small contribution to our overall understanding of what causes dementia. However, epidemiological research into modifiable risk factors as well as basic science research focused on elucidating intervention approaches to prevent or delay the neuropathological changes that commonly characterize dementia will be critically important in future efforts to prevent and treat disease.
%Z 1423-0208
GBD 2019 Dementia Collaborators
RF1 AG057531/AG/NIA NIH HHS/United States
K43 TW010716/TW/FIC NIH HHS/United States
T32 AG000247/AG/NIA NIH HHS/United States
U01 HG010273/HG/NHGRI NIH HHS/United States
U01 AG016976/AG/NIA NIH HHS/United States
MR/T03355X/1/MRC_/Medical Research Council/United Kingdom
R01 AG057531/AG/NIA NIH HHS/United States
Journal Article
Research Support, N.I.H., Extramural
Research Support, Non-U.S. Gov't
Review
Switzerland
2021/06/29
Neuroepidemiology. 2021;55(4):286-296. doi: 10.1159/000515393. Epub 2021 Jun 28.
%W NLM
%G eng

%0 Journal Article
%D 2022
%T Mapping development and health effects of cooking with solid fuels in low-income and middle-income countries, 2000-18: a geospatial modelling study
%B Lancet Glob Health
%V 10
%N 10
%P e1395-e1411
%8 Oct
%! Mapping development and health effects of cooking with solid fuels in low-income and middle-income countries, 2000-18: a geospatial modelling study
%@ 2214-109x
%R 10.1016/s2214-109x(22)00332-1
%1 Affiliations Institute for Health Metrics and Evaluation (J J Frostad MPH, Q P Nguyen BS, M M Baumann BS, B F Blacker MPH, L B Marczak PhD, K E LeGrand MPH, K B Johnson MS, Prof L Dandona MD, Prof R Dandona PhD, Prof S D Dharmaratne MD, N M Martinez MPSA, B K Mayala PhD, T Mestrovic PhD, A H Mokdad PhD, Prof C J L Murray DPhil, Prof M Naghavi PhD, E E Spurlock MPH, C A Welgan BS, Prof M Brauer DSc, Prof S I Hay FMedSci, R C Reiner Jr PhD), Department of Health Metrics Sciences, School of Medicine (Prof R Dandona, Prof S D Dharmaratne, A H Mokdad, Prof C J L Murray, Prof M Naghavi, Prof S I Hay, R C Reiner Jr), University of Washington, Seattle, WA, USA; Department of Epidemiology, Emory University, Atlanta, GA, USA (A Deshpande MPH); Department of Epidemiology (K E Wiens PhD), Department of Radiology and Radiological Science (N Hafezi-Nejad MD, S Sheikhbahaei MD), Johns Hopkins University, Baltimore, MD, USA; Social Determinants of Health Research Center (M Abbasi-Kangevari MD), Injury Prevention and Safety Promotion Research Center (T Yousefinezhadi PhD), Shahid Beheshti University of Medical Sciences, Tehran, Iran (M Khayamzadeh MD); Zoonoses Research Center, Jahrom University of Medical Sciences, Jahrom, Iran (A Abdoli PhD); Research Center for Immunodeficiencies (H Abolhassani PhD, Prof N Rezaei PhD), Multiple Sclerosis Research Center (S Eskandarieh PhD), School of Medicine (N Hafezi-Nejad MD), Department of Environmental Health Engineering (Prof A Maleki PhD), Digestive Diseases Research Institute (Prof R Malekzadeh MD, S G Sepanlou MD), Department of Epidemiology and Biostatistics (M Mansournia PhD), Water Quality Research Center (R Mirzaei PhD), Metabolomics and Genomics Research Center (F Rahim PhD), Non-communicable Diseases Research Center (N Rezaei PhD, S Saeedi Moghaddam MSc), Endocrinology and Metabolism Research Institute (N Rezaei PhD), Tehran University of Medical Sciences, Tehran, Iran; Department of Biosciences and Nutrition, Karolinska University Hospital, Huddinge, Sweden (H Abolhassani PhD); Department of Pediatric Dentistry (Prof L G Abreu PhD), Department of Maternal and Child Nursing and Public Health (Prof D C Malta PhD), Department of Clinical Medicine (Prof B R Nascimento PhD), Clinical Hospital (Prof B R Nascimento PhD), Federal University of Minas Gerais, Belo Horizonte, Brazil; Department of Research, Philippine Institute for Development Studies, Quezon City, Philippines (M R M Abrigo PhD); Institute of Community and Public Health, Birzeit University, Ramallah, Palestine (Prof N M Abu-Rmeileh PhD); Department of Obstetrics & Gynecology, University of Texas, Galveston, TX, USA (V Adekanmbi PhD); Trivedi School of Biosciences, Ashoka University, Sonipat, India (Prof A Agrawal PhD); Section of General Internal Medicine, Baylor College of Medicine, Houston, TX, USA (Prof A Agrawal); Department of Epidemiology, Jimma University, Jimma, Ethiopia (M B Ahmed MPH); Australian Center for Precision Health, University of South Australia, Adelaide, SA, Australia (M B Ahmed); John T Milliken Department of Internal Medicine, Washington University in St Louis, St Louis, MO, USA (Z Al-Aly MD); Clinical Epidemiology Center, US Department of Veterans Affairs, St Louis, MO, USA (Z Al-Aly); Environmental Health Department (S M A Dahlawi PhD), Forensic Medicine Division (Prof R G Menezes MD), Imam Abdulrahman Bin Faisal University, Dammam, Saudi Arabia (F M Alanezi PhD); Center for Health Systems Research (J E Alcalde-Rabanal PhD), Center for Nutrition and Health Research (E Denova-Gutiérrez DSc), National Institute of Public Health, Cuernavaca, Mexico; Health Management and Economics Research Center (V Alipour PhD, J Arabloo PhD, A Rezapour PhD), Department of Health Economics (V Alipour), Hospital Management Research Center (S Azari PhD), Department of Medical Laboratory Sciences (F Dorostkar PhD), Minimally Invasive Surgery Research Center (A Kabir MD), Comprehensive Research Laboratory (R Mirzaei PhD), Preventive Medicine and Public Health Research Center (M Moradi-Lakeh MD), Iran University of Medical Sciences, Tehran, Iran; Pediatric Intensive Care Unit (K A Altirkawi MD, M Temsah MD), Internal Medicine Department (Y Mohammad MD), King Saud University, Riyadh, Saudi Arabia; Research Group in Hospital Management and Health Policies (Prof N Alvis-Guzman PhD), Department of Economic Sciences (N J Alvis-Zakzuk MSc), Universidad de la Costa (University of the Coast), Barranquilla, Colombia; Research Group in Health Economics, University of Cartagena, Cartagena, Colombia (Prof N Alvis-Guzman PhD); National Health Observatory (N J Alvis-Zakzuk MSc), Colombian National Health Observatory (C A Castañeda-Orjuela MD), National Institute of Health, Bogota, Colombia; Department of Biomedical Science, University of Cape Coast, Cape Coast, Ghana (A K Amegah PhD); Department of Health Services Management, Khomein University of Medical Sciences, Khomein, Iran (S Amini PhD); Department of Radiology and Nuclear Medicine (F Amiri MSc), Research Center for Environmental Determinants of Health (N Fattahi PhD, Prof M Pirsaheb PhD, Prof E Sadeghi PhD, K Sharafi PhD), Substance Abuse Prevention Research Center (B Mansouri PhD), Department of Rehabilitation and Sports Medicine (M Mirzaei MSc), Department of Health Education and Health Promotion (S Siabani PhD), Kermanshah University of Medical Sciences, Kermanshah, Iran; Maternal and Child Wellbeing, African Population and Health Research Center, Nairobi, Kenya (D A Amugsi PhD); Department of Pharmacy (Prof R Ancuceanu PhD), Department of Cardiology (C Andrei PhD), Department of General Surgery (I Negoi PhD), Carol Davila University of Medicine and Pharmacy, Bucharest, Romania; Department of Statistics and Econometrics (Prof T Andrei PhD, Prof M Ausloos PhD, Prof C Herteliu PhD), Bucharest University of Economic Studies, Bucharest, Romania; Agribusiness Study Program, Sebelas Maret University, Surakarta, Indonesia (E Antriyandarti DrAgrSc); Department of Parasitology, Mazandaran University of Medical Sciences, Sari, Iran (D Anvari PhD); Department of Parasitology, Iranshahr University of Medical Sciences, Iranshahr, Iran (D Anvari); Social Determinants of Health Research Center, Birjand University of Medical Sciences, Birjand, Iran (M Arab-Zozani PhD); Department of Immunology, Zanjan University of Medical Sciences, Zanjan, Iran (S Athari PhD); School of Business (Prof M Ausloos PhD), Department of Health Sciences (P H Lee PhD), University of Leicester, Leicester, UK; School of Indigenous Studies, University of Western Australia, Perth, WA, Australia (G Ayano MSc); School of Public Health, Curtin University, Perth, WA, Australia (G Ayano); Department of Nursing, Debre Berhan University, Debre Berhan, Ethiopia (Y A Aynalem MSc, W S Shiferaw MSc); Department of Forensic Science, Government Institute of Forensic Science, Nagpur, India (A D Badiye MSc, N Kapoor MSc); Unit of Biochemistry (A A Baig PhD), Universiti Sultan Zainal Abidin (Sultan Zainal Abidin University), Kuala Terengganu, Malaysia; Department of Environmental Health Engineering, Sri Ramachandra Medical College and Research Institute, Chennai, India (Prof K Balakrishnan PhD); Department of Hypertension, Medical University of Lodz, Lodz, Poland (Prof M Banach PhD); Polish Mothers’ Memorial Hospital Research Institute, Lodz, Poland (Prof M Banach); Center for Primary Care (S Basu PhD), Division of General Internal Medicine (Prof A Sheikh MD), Harvard University, Boston, MA, USA; School of Public Health (S Basu PhD), Department of Primary Care and Public Health (J Car PhD, Prof A Majeed MD, Prof S Rawaf MD), Imperial College Business School (D Kusuma DSc), WHO Collaborating Centre for Public Health Education and Training (D L Rawaf MD), Imperial College London, London, UK; School of Public Health, Dr D Y Patil University, Mumbai, India (Prof N Bedi MD); Department of Epidemiology (M Khan MD), Jazan University, Jazan, Saudi Arabia (Prof N Bedi MD); School of the Environment (Prof M L Bell PhD), Yale School of Public Health—Social and Behavioral Sciences (E E Spurlock MPH), Yale University, New Haven, CT, USA; Nuffield Department of Population Health (D A Bennett PhD, B Lacey PhD), Nuffield Department of Clinical Medicine (N J Henry BS), Centre for Tropical Medicine and Global Health (S Lewycka PhD), The George Institute for Global Health (Prof S Yaya PhD), University of Oxford, Oxford, UK; Department of Statistical and Computational Genomics, National Institute of Biomedical Genomics, Kalyani, India (K Bhattacharyya MSc); Department of Statistics, University of Calcutta, Kolkata, India (K Bhattacharyya); Centre for Global Child Health, University of Toronto, Toronto, ON, Canada (Prof Z A Bhutta PhD); Centre of Excellence in Women & Child Health (Prof Z A Bhutta), Division of Women and Child Health (J K Das MD), Aga Khan University, Karachi, Pakistan; Institute of Soil and Environmental Sciences, University of Agriculture, Faisalabad, Faisalabad, Pakistan (S Bibi PhD, S Ullah PhD); Department of Veterinary Medicine, Islamic Azad University, Kermanshah, Iran (S Bohlouli PhD); Transport and Road Safety Research Centre, University of New South Wales, Sydney, NSW, Australia (S Boufous PhD); University of Genoa, Genoa, Italy (N L Bragazzi PhD); Department of Epidemiology, University of Florida, Gainesville, FL, USA (D Braithwaite PhD); Cancer Population Sciences Program, University of Florida Health Cancer Center, Gainesville, FL, USA (D Braithwaite); Department of Community Medicine, Employee State Insurance Post Graduate Institute of Medical Sciences and Research, Bangalore, India (Prof S Burugina Nagaraja MD); School of Public Health and Health Systems, University of Waterloo, Waterloo, ON, Canada (Z A Butt PhD); Al Shifa School of Public Health, Al Shifa Trust Eye Hospital, Rawalpindi, Pakistan (Z A Butt); Institute of Microengineering, Federal Polytechnic School of Lausanne, Lausanne, Switzerland (F Caetano dos Santos PhD); Centre for Population Health Sciences, Nanyang Technological University, Singapore, Singapore (J Car PhD); Department of Health Care, Metropolitan Autonomous University, Mexico City, Mexico (Prof R Cárdenas DSc); Research Unit on Applied Molecular Biosciences (UCIBIO), University of Porto, Porto, Portugal (Prof F Carvalho PhD); Department of Psychiatry (Prof J Castaldelli-Maia PhD, Y Wang PhD), Center for Clinical and Epidemiological Research (A C Goulart PhD), Department of Internal Medicine (A C Goulart PhD), Department of Pathology and Legal Medicine (M R Tovani-Palone PhD), University of São Paulo, São Paulo, Brazil; Epidemiology and Public Health Evaluation Group, National University of Colombia, Bogota, Colombia (C A Castañeda-Orjuela MD); Mary MacKillop Institute for Health Research, Australian Catholic University, Melbourne, VIC, Australia (Prof E Cerin PhD); School of Public Health, University of Hong Kong, Hong Kong, China (Prof E Cerin); Department of Public Health, Texila American University, Georgetown, Guyana (S Chattu PhD); Department of Community Medicine, Datta Meghe Institute of Medical Sciences, Sawangi, India (V Chattu MD); Saveetha Medical College, Saveetha University, Chennai, India (V Chattu); Center for Cancer Epidemiology, Tata Memorial Hospital, Navi Mumbai, India (Prof P Chaturvedi MD); Department of Head Neck Surgery, Tata Memorial Hospital, Mumbai, India (Prof P Chaturvedi); Department of Research, Dr D Y Patil University, Pune, India (S Chaturvedi PhD); Heidelberg Institute of Global Health, Heidelberg University, Heidelberg, Germany (S Chen DSc, J De Neve MD, B Moazen MSc); Center for Biomedicine and Community Health, VNU-International School, Hanoi, Viet Nam (D Chu PhD); Department of Health Informatics (S Chung PhD), Division of Psychology and Language Sciences (M Kumar PhD), University College London, London, UK; Health Data Research UK, London, UK (S Chung PhD); IRCCS Istituto Ortopedico Galeazzi (G Damiani MD), Department of Clinical Sciences and Community Health (Prof C La Vecchia MD), University of Milan, Milan, Italy; Department of Dermatology, Case Western Reserve University, Cleveland, OH, USA (G Damiani); Department of Research (A Pandey PhD), Public Health Foundation of India, Gurugram, India (Prof L Dandona MD, Prof R Dandona PhD, G Kumar PhD); Indian Council of Medical Research, New Delhi, India (Prof L Dandona MD); Department of Information Technology (A M Darwesh PhD), Department of Computer Science (M Hosseinzadeh PhD), Diplomacy and Public Relations Department (A Omar Bali PhD), University of Human Development, Sulaymaniyah, Iraq; Asian Institute of Public Health University, Bhubaneswar, India (Prof A P Dash DSc); Department of Population and Development, Latin American Faculty of Social Sciences Mexico, Mexico City, Mexico (C A Dávila-Cervantes PhD); Australian Institute for Suicide Research and Prevention, Griffith University, Mount Gravatt, QLD, Australia (Prof D De Leo DSc); Institute of Public health (G D Demissie MPH), School of Nursing (H B Netsere MS), University of Gondar, Gondar, Ethiopia; Centre for Atmospheric Sciences, Indian Institute of Technology Delhi, New Delhi, India (S Dey PhD); Department of Community Medicine, University of Peradeniya, Peradeniya, Sri Lanka (Prof S D Dharmaratne MD); Health Research Section, Nepal Health Research Council, Kathmandu, Nepal (M Dhimal PhD); Department of Microbiology, Far Western University, Mahendranagar, Nepal (G P Dhungana MSc); Center of Complexity Sciences, National Autonomous University of Mexico, Mexico City, Mexico (Prof D Diaz PhD); Faculty of Veterinary Medicine and Zootechnics, Autonomous University of Sinaloa, Culiacán Rosales, Mexico (Prof D Diaz PhD); Health Promotion and Education (I O Dipeolu PhD), Department of Health Promotion and Education (S E Ibitoye MPH), Department of Community Medicine (O S Ilesanmi PhD), Department of Medicine (Prof M O Owolabi DrM), University of Ibadan, Ibadan, Nigeria; Department of Health Policy and Management (L Doshmangir PhD), Department of Medical Surgical Nursing (M Ghafourifard PhD), Tabriz University of Medical Sciences, Tabriz, Iran; School of Medicine (Prof A R Duraes PhD), Institute of Collective Health (Prof D Rasella PhD), Federal University of Bahia, Salvador, Brazil; Department of Internal Medicine (Prof A R Duraes PhD), Escola Bahiana de Medicina e Saúde Pública (Bahiana School of Medicine and Public Health), Salvador, Brazil; School of Health Sciences (H A Edinur PhD), Universiti Sains Malaysia (University of Science Malaysia), Kubang Kerian, Malaysia; Community Health Nursing (F Efendi PhD), Faculty of Public Health (S Martini PhD), Universitas Airlangga (Airlangga University), Surabaya, Indonesia; School of Nursing and Midwifery, La Trobe University, Melbourne, VIC, Australia (F Efendi PhD, M Rahman PhD); Pediatric Dentistry and Dental Public Health Department, Alexandria University, Alexandria, Egypt (Prof M El Tantawi PhD); Division of Non-communicable Diseases, Ministry of Public Health and Population, Dubai, United Arab Emirates (I Fadhil PhD); Torrens University Australia, Adelaide, SA, Australia (N K Fauk MSc); Institute of Resource Governance and Social Change, Kupang, Indonesia (N K Fauk MSc); Department of Neurobiology, Karolinska Institute, Stockholm, Sweden (S Fereshtehnejad PhD); Division of Neurology (S Fereshtehnejad), School of International Development and Global Studies (Prof S Yaya PhD), University of Ottawa, Ottawa, ON, Canada; Department of Child Dental Health, Obafemi Awolowo University, Ile-Ife, Nigeria (Prof M O Folayan FWACS); Department of Medical Parasitology (M Foroutan PhD), Faculty of Medicine (M Foroutan PhD), Department of Biostatistics (N Kamyari PhD), Abadan University of Medical Sciences, Abadan, Iran; Department of Dermatology, Kobe University, Kobe, Japan (T Fukumoto PhD); Department of Community Medicine (Prof A M Gaidhane MD, Prof Z Quazi Syed PhD), Global Evidence Synthesis Initiative (Prof M Khatib PhD), Datta Meghe Institute of Medical Sciences, Wardha, India; School of Public Health (A Ghashghaee BSc), Institute for Prevention of Non-communicable Diseases (R Kalhor PhD), Health Services Management Department (R Kalhor PhD), Qazvin University of Medical Sciences, Qazvin, Iran; Faculty of Allied Health Sciences, University of Lahore, Lahore, Pakistan (Prof S Gilani PhD); Afro-Asian Institute, Lahore, Pakistan (Prof S Gilani); Adelaide Medical School (T K Gill PhD), Centre for Heart Rhythm Disorders (J Noubiap MD), University of Adelaide, Adelaide, SA, Australia; Postgraduate Program in Epidemiology, Federal University of Rio Grande do Sul, Porto Alegre, Brazil (Prof B N G Goulart DSc); Department of Dermatology (A Grada MD), Health Informatic Lab (T Javaheri PhD), Department of Computer Science (R Rawassizadeh PhD), Boston University, Boston, MA, USA; Department of Family and Community Medicine, University Of Sulaimani, Sulaimani, Iraq (M I M Gubari PhD); UO Neurologia, Salute Pubblica e Disabilità, Fondazione IRCCS Istituto Neurologico Carlo Besta (Neurology, Public Health and Disability Unit, Carlo Besta Neurological Institute), Milan, Italy (D Guido PhD); Department of Epidemiology and Preventive Medicine (Prof Y Guo PhD), School of Public Health and Preventive Medicine (S Li PhD), School of Clinical Sciences at Monash Health (S Zaman MPH), Monash University, Melbourne, VIC, Australia; Department of Epidemiology, Binzhou Medical University, Yantai City, China (Prof Y Guo PhD); Department of Epidemiology and Biostatistics, University of South Carolina, Columbia, SC, USA (R Gupta MPH); Centre for Non-communicable Diseases and Nutrition, BRAC University, Dhaka, Bangladesh (R Gupta MPH); Department of Preventive Cardiology, Eternal Heart Care Centre & Research Institute, Jaipur, India (Prof R Gupta MD); Department of Medicine, Mahatma Gandhi University Medical Sciences, Jaipur, India (Prof R Gupta); Department of Epidemiology and Psychosocial Research, Ramón de la Fuente Muñiz National Institute of Psychiatry, Mexico City, Mexico (R A Gutiérrez PhD); Department of Family and Community Medicine, Arabian Gulf University, Manama, Bahrain (Prof R R Hamadeh PhD); Department of Zoology and Entomology, Al Azhar University, Cairo, Egypt (A I Hasaballah PhD); Gastrointestinal and Liver Diseases Research Center (S Hassanipour PhD), Caspian Digestive Disease Research Center (S Hassanipour), Department of Environmental Health Engineering (J Jaafari PhD), Guilan University of Medical Sciences, Rasht, Iran; Institute of Pharmaceutical Sciences, University of Veterinary and Animal Sciences, Lahore, Pakistan (K Hayat MS); Department of Pharmacy Administration and Clinical Pharmacy, Xian Jiaotong University, Xian, China (K Hayat MS); Center for Environmental and Respiratory Health Research, University of Oulu, Oulu, Finland (B Heibati PhD); Department of Nursing (R Heidari-Soureshjani MSc), Department of Clinical Biochemistry (A Mosapour PhD), Tarbiat Modares University, Tehran, Iran; School of Business, London South Bank University, London, UK (Prof C Herteliu PhD); Institute of Research and Development, Duy Tan University, Da Nang, Viet Nam (M Hosseinzadeh PhD); Faculty of Medicine of Tunis, University Tunis El Manar, Tunis, Tunisia (Prof M Hsairi MPH); Department of Epidemiology and Health Statistics, Central South University, Changsha, China (Prof G Hu PhD); Department of Community Medicine (O S Ilesanmi PhD), Department of Medicine (Prof M O Owolabi DrM), University College Hospital, Ibadan, Ibadan, Nigeria; Faculty of Medicine (I M Ilic PhD, Prof M M Santric-Milicevic PhD), School of Public Health and Health Management (Prof M M Santric-Milicevic), University of Belgrade, Belgrade, Serbia; Department of Epidemiology, University of Kragujevac, Kragujevac, Serbia (Prof M D Ilic PhD); Independent Consultant, Tabriz, Iran (S N Irvani MD); Institute for Physical Activity and Nutrition, Deakin University, Burwood, VIC, Australia (S Islam PhD); Sydney Medical School (S Islam PhD), School of Public Health (L D Knibbs PhD), School of Veterinary Science (B B Singh PhD), University of Sydney, Sydney, NSW, Australia; School of Health Systems and Public Health, University of Pretoria, Pretoria, South Africa (C C D Iwu MPH); Institute of Advanced Manufacturing Technologies, Peter the Great St Petersburg Polytechnic University, St Petersburg, Russia (Prof M Jakovljevic PhD); Institute of Comparative Economic Studies, Hosei University, Tokyo, Japan (Prof M Jakovljevic); Department of Community Medicine, Dr Baba Saheb Ambedkar Medical College & Hospital, Delhi, India (R P Jha MSc); Department of Community Medicine, Banaras Hindu University, Varanasi, India (R P Jha); Vanke School of Public Health, Tsinghua University, Beijing, China (J S Ji DSc); Institute of Molecular and Clinical Ophthalmology Basel, Basel, Switzerland (Prof J B Jonas MD); Department of Ophthalmology, Heidelberg University, Mannheim, Germany (Prof J B Jonas MD); School of Public Health, University College Cork, Cork, Ireland (Z Kabir PhD); Department of Forensic Medicine and Toxicology, All India Institute of Medical Sciences, Jodhpur, India (T Kanchan MD); Department of Epidemiology, Biostatistics and Clinical Research (Prof U Kapil MD), Department of Radiation Oncology (Prof G K Rath MD), Department of Psychiatry (Prof R Sagar MD), All India Institute of Medical Sciences, New Delhi, India; International Research Center of Excellence, Institute of Human Virology Nigeria, Abuja, Nigeria (G A Kayode PhD); Julius Centre for Health Sciences and Primary Care (G A Kayode PhD), Institute for Risk Assessment Sciences (E Traini MSc), Utrecht University, Utrecht, Netherlands; Open, Distance and eLearning Campus (Prof P N Keiyoro PhD), Department of Psychiatry (M Kumar PhD), University of Nairobi, Nairobi, Kenya; Department of Public Health, Jordan University of Science and Technology, Irbid, Jordan (Prof Y S Khader PhD); School of Food and Agricultural Sciences, University of Management and Technology, Lahore, Pakistan (N Khalid PhD); Department of Epidemiology and Biostatistics, Health Services Academy, Islamabad, Pakistan (E A Khan MPH); Department of Population Science, Jatiya Kabi Kazi Nazrul Islam University, Mymensingh, Bangladesh (M Khan PhD); Faculty of Health and Wellbeing, Sheffield Hallam University, Sheffield, UK (K Khatab PhD); College of Arts and Sciences, Ohio University, Zanesville, OH, USA (K Khatab); Department of Medical Parasitology (M M Khater MD), Public Health and Community Medicine Department (M R Salem MD), Cairo University, Cairo, Egypt; The Iranian Academy of Medical Sciences, Tehran, Iran (M Khayamzadeh MD); Department of Public Health, New Mexico State University, Las Cruces, NM, USA (Prof J Khubchandani PhD); Institute of Health Services Research (G Kim PhD, Prof E Park PhD), Department of Preventive Medicine (Prof E Park PhD), College of Medicine (Prof J Shin MD), Yonsei University, Seoul, South Korea; School of Traditional Chinese Medicine, Xiamen University Malaysia, Sepang, Malaysia (Y Kim PhD); Department of Nutrition, Simmons University, Boston, MA, USA (R W Kimokoti MD); School of Health Sciences, Kristiania University College, Oslo, Norway (Prof A Kisa PhD); Department of Global Community Health and Behavioral Sciences, Tulane University, New Orleans, LA, USA (Prof A Kisa); Department of Nursing and Health Promotion, Oslo Metropolitan University, Oslo, Norway (S Kisa PhD); Department of Internal and Pulmonary Medicine, Sheri Kashmir Institute of Medical Sciences, Srinagar, India (Prof P A Koul MD); Biomedical Research Networking Center for Mental Health Network, San Juan de Dios Sanitary Park, Sant Boi de Llobregat, Spain (A Koyanagi MD); Catalan Institution for Research and Advanced Studies, Barcelona, Spain (A Koyanagi MD); Department of Anthropology, Panjab University, Chandigarh, India (Prof K Krishan PhD); Faculty of Public Health, University of Indonesia, Depok, Indonesia (D Kusuma DSc); National Institute for Health Research Oxford Biomedical Research Centre, Oxford, UK (B Lacey PhD); Department of Community and Family Medicine, University of Baghdad, Baghdad, Iraq (F H Lami PhD); Division of Cancer Epidemiology and Genetics, National Cancer Institute, Rockville, MD, USA (Q Lan PhD); Department of Otorhinolaryngology, Father Muller Medical College, Mangalore, India (S Lasrado MS); International Society Doctors for the Environment, Arezzo, Italy (P Lauriola MD); Oxford University Clinical Research Unit, Wellcome Trust Asia Programme, Hanoi, Viet Nam (S Lewycka PhD); Center for Integration of Data and Health Knowledge (D B Machado PhD), Oswald Cruz Foundation (FIOCRUZ), Salvador, Brazil; Centre for Global Mental Health, London School of Hygiene & Tropical Medicine, London, UK (D B Machado); Grants, Innovation and Product Development Unit, South African Medical Research Council, Cape Town, South Africa (P W Mahasha PhD); Department of Public Health, Urmia University of Medical Science, Urmia, Iran (M Maheri PhD); Environmental Health Research Center, Kurdistan University of Medical Sciences, Sanandaj, Iran (Prof A Maleki PhD); Non-communicable Disease Research Center (Prof R Malekzadeh MD, S G Sepanlou MD), Health Policy Research Center (S Shahabi PhD), Shiraz University of Medical Sciences, Shiraz, Iran; Indonesian Public Health Association, Surabaya, Indonesia (S Martini PhD); Campus Caucaia, Federal Institute of Education, Science and Technology of Ceará, Caucaia, Brazil (F R Martins-Melo PhD); ICF International, Demographic and Health Surveys Program, Rockville, MD, USA (B K Mayala PhD); Department of Neurology, Janakpuri Super Specialty Hospital Society, New Delhi, India (Prof M Mehndiratta MD); Department of Neurology, Govind Ballabh Institute of Medical Education and Research, New Delhi, India (Prof M Mehndiratta); Peru Country Office, United Nations Population Fund, Lima, Peru (W Mendoza MD); Department of Reproductive Health and Population Studies, Bahir Dar University, Bahir Dar, Ethiopia (E W Mengesha MPH); Breast Surgery Unit, Helsinki University Hospital, Helsinki, Finland (T J Meretoja MD); University of Helsinki, Helsinki, Finland (T J Meretoja); University Centre Varazdin, University North, Varazdin, Croatia (T Mestrovic PhD); Woman-Mother-Child Department, Lausanne University Hospital, Lausanne, Switzerland (I Michalek PhD); Internal Medicine Programme, Kyrgyz State Medical Academy, Bishkek, Kyrgyzstan (Prof E M Mirrakhimov PhD); Department of Atherosclerosis and Coronary Heart Disease, National Center of Cardiology and Internal Disease, Bishkek, Kyrgyzstan (Prof E M Mirrakhimov); Institute of Addiction Research, Frankfurt University of Applied Sciences, Frankfurt, Germany (B Moazen MSc); Department of Epidemiology and Biostatistics, Shahrekord University of Medical Sciences, Shahrekord, Iran (A Mohammadian-Hafshejani PhD); Health Systems and Policy Research Unit (S Mohammed PhD), Department of Community Medicine (M B Sufiyan MD), Ahmadu Bello University, Zaria, Nigeria; Department of Health Care Management, Technical University of Berlin, Berlin, Germany (S Mohammed PhD); Clinical Epidemiology and Public Health Research Unit, Burlo Garofolo Institute for Maternal and Child Health, Trieste, Italy (L Monasta DSc, L Ronfani PhD, E Traini MSc); Computer, Electrical, and Mathematical Sciences and Engineering Division, King Abdullah University of Science and Technology, Thuwal, Saudi Arabia (P Moraga PhD); International Laboratory for Air Quality and Health, Queensland University of Technology, Brisbane, QLD, Australia (Prof L Morawska PhD); Department of Clinical Biochemistry (A Mosapour PhD), Social Determinants of Health Research Center (S Mouodi PhD), Babol University of Medical Sciences, Babol, Iran; Department of Fruit and Vegetable Product Technology, Prof Wacław Dąbrowski Institute of Agricultural and Food Biotechnology State Research Institute, Warsaw, Poland (Prof A Mousavi Khaneghah PhD); Department of Endocrinology & Metabolism, Institute of Post-Graduate Medical Education and Research and Seth Sukhlal Karnani Memorial Hospital, Kolkata, India (Prof S Mukhopadhyay MD); Scientific Communications Department, Invitae, Boulder, CO, USA (S B Munro PhD); Research and Analytics Department, Initiative for Financing Health and Human Development, Chennai, India (A J Nagarajan MTech); Department of Research and Analytics, Bioinsilico Technologies, Chennai, India (A J Nagarajan); Department of Pulmonary Medicine, Government Medical College Trivandrum, Trivandrum, India (S Nair MD); Health Action by People, Trivandrum, India (S Nair); Suraj Eye Institute, Nagpur, India (V Nangia MD); Department of Pediatrics, Arak University of Medical Sciences, Arak, Iran (J Nazari MD); Department of General Surgery (I Negoi PhD), Emergency Hospital of Bucharest, Bucharest, Romania; College of Medicine and Health Sciences, Bahir Dar University, Gondar, Ethiopia (H B Netsere MS); Department of Biological Sciences, University of Embu, Embu, Kenya (J W Ngunjiri DrPH); Institute for Global Health Innovations, Duy Tan University, Hanoi, Viet Nam (H L T Nguyen MPH); Administrative and Economic Sciences Department (Prof B Oancea PhD), University of Bucharest, Bucharest, Romania; Translational Health Research Institute, Western Sydney University, Sydney, NSW, Australia (F A Ogbo PhD); Department of Preventive Medicine, Kyung Hee University, Dongdaemun-gu, South Korea (I Oh PhD); Department of Psychiatry and Behavioural Neurosciences (A T Olagunju MD), Population Health Research Institute (T Sathish PhD), McMaster University, Hamilton, ON, Canada; Department of Psychiatry, University of Lagos, Lagos, Nigeria (A T Olagunju MD); Centre for Healthy Start Initiative, Lagos, Nigeria (B O Olusanya PhD, J O Olusanya MBA); Department of Pharmacology and Therapeutics, University of Nigeria Nsukka, Enugu, Nigeria (Prof O E Onwujekwe PhD); Laboratory of Public Health Indicators Analysis and Health Digitalization, Moscow Institute of Physics and Technology, Dolgoprudny, Russia (N Otstavnov BA, S S Otstavnov PhD); Department of Project Management, National Research University Higher School of Economics, Moscow, Russia (S S Otstavnov PhD); Department of Respiratory Medicine, Jagadguru Sri Shivarathreeswara Academy of Health Education and Research, Mysore, India (Prof M P A DNB); Department of Medical Humanities and Social Medicine, Kosin University, Busan, South Korea (Prof E Park PhD); Department of Poverty, Gender and Youth, Population Council, New Delhi, India (S K Patel PhD); Center of Excellence in Behavioral Medicine, Nguyen Tat Thanh University, Ho Chi Minh City, Viet Nam (H Q Pham MD, G T Vu BA); Department of Cardiology, University of Bern, Bern, Switzerland (T Pilgrim MD); HIV and Mental Health Department, Integrated Development Foundation Nepal, Kathmandu, Nepal (K N Pokhrel PhD); University Medical Center Groningen (Prof M J Postma PhD), School of Economics and Business (Prof M J Postma PhD), University of Groningen, Groningen, Netherlands; School of Engineering, Macquarie University, Sydney, NSW, Australia (N Rabiee PhD); Pohang University of Science and Technology, Pohang, South Korea (N Rabiee); College of Medicine, University of Central Florida, Orlando, FL, USA (A Radfar MD); Department of Community Medicine, Maharishi Markandeshwar Medical College & Hospital, Solan, India (M Rahman PhD); School of Nursing and Healthcare Professions, Federation University Australia, Berwick, VIC, Australia (M Rahman); Future Technology Research Center, National Yunlin University of Science and Technology, Yunlin, Taiwan (A Rahmani PhD); Research Department, Policy Research Institute, Kathmandu, Nepal (C L Ranabhat PhD); Health and Public Policy Department, Global Center for Research and Development, Kathmandu, Nepal (C L Ranabhat PhD); Department of Oral Pathology, Sharavathi Dental College and Hospital, Shimogga, India (S Rao MDS); Department of Forensic Medicine and Toxicology (Prof P Rastogi MD), Kasturba Medical College (Prof B Unnikrishnan MD), Manipal Academy of Higher Education, Mangalore, India; University College London Hospitals, London, UK (D L Rawaf MD); Academic Public Health England, Public Health England, London, UK (Prof S Rawaf MD); School of Health, Medical and Applied Sciences, CQ University, Sydney, NSW, Australia (L Rawal PhD); School of Medicine and Translational Health Research Institute, Western Sydney University, Campbelltown, NSW, Australia (Prof A M N Renzaho PhD); Department of Health Information Management (B Reshmi PhD), Department of Community Medicine (R S Shetty MD), Manipal Academy of Higher Education, Manipal, India; Network of Immunity in Infection, Malignancy and Autoimmunity, Universal Scientific Education and Research Network, Tehran, Iran (Prof N Rezaei PhD); Department of Surgery, University of Minnesota, Minneapolis, MN, USA (J Rickard MD); Department of Surgery, University Teaching Hospital of Kigali, Kigali, Rwanda (J Rickard); Department of Clinical Research, Federal University of Uberlândia, Uberlândia, Brazil (L Roever PhD); School of Medicine, Gonabad University of Medical Sciences, Gonabad, Iran (M Rostamian PhD); African Genome Center, Mohammed VI Polytechnic University (UM6P), Ben Guerir, Morocco (E Rubagotti PhD); Center for Research in Congenital Anomalies and Rare Diseases, ICESI University (Centro de Investigaciones en Anomalías Congénitas y Enfermedades Raras, Universidad Icesi), Cali, Colombia (E Rubagotti); Department of Internal Medicine, University of Botswana, Gaborone, Botswana (G M Rwegerera MD); Sharjah Institute for Medical Research (B Saddik PhD), University of Sharjah, Sharjah, United Arab Emirates; Applied Biomedical Research Center and Biotechnology Research Center, Mashhad University of Medical Sciences, Mashhad, Iran (A Sahebkar PhD); Department of Public Health, Madda Walabu University, Bale Robe, Ethiopia (B Sahiledengle MPH); Department of Entomology (A M Samy PhD), Department of Neurology (Prof A S Shalash PhD), Ain Shams University, Cairo, Egypt; Independent Consultant, Thiruvananthapuram, India (S Y Saraswathy PhD); Geriatric and Long Term Care Department, Hamad Medical Corporation, Doha, Qatar (B Sathian PhD); Faculty of Health & Social Sciences, Bournemouth University, Bournemouth, UK (B Sathian PhD); Department of Psychology (D C Schwebel PhD), School of Medicine (Prof J A Singh MD), University of Alabama at Birmingham, Birmingham, AL, USA; Public Health Division, An-Najah National University, Nablus, Palestine (A A Shaheen PhD); Department of Internal Medicine, Ziauddin University, Karachi, Pakistan (I Shahid MBBS); Independent Consultant, Karachi, Pakistan (M A Shaikh MD); School of Medicine, Alborz University of Medical Sciences, Karaj, Iran (M Shams-Beyranvand MSc); Symbiosis Medical College for Women, Symbiosis International University, Pune, India (M Shannawaz PhD); Centre for Medical Informatics, University of Edinburgh, Edinburgh, UK (Prof A Sheikh MD); National Institute of Infectious Diseases, Tokyo, Japan (M Shigematsu PhD); Department of Public Health Dentistry, Krishna Institute of Medical Sciences Deemed to be University, Karad, India (Prof K M Shivakumar PhD); School of Health, University of Technology Sydney, Sydney, NSW, Australia (S Siabani PhD); Department of Medicine, Dow University of Health Sciences, Karachi, Pakistan (T J Siddiqi MB); School of Public Health & Zoonoses, Guru Angad Dev Veterinary & Animal Sciences University, Ludhiana, India (B B Singh PhD); Medicine Service, US Department of Veterans Affairs, Birmingham, AL, USA (Prof J A Singh MD); Department of Midwifery, Dire Dawa University, Dire Dawa, Ethiopia (Y Sintayehu MSc); Department of Public Health, Arba Minch University, Arba Minch, Ethiopia (M B Sorrie MPH); Hull York Medical School, University of Hull, Hull, UK (I N Soyiri PhD); Division of Community Medicine, International Medical University, Kuala Lumpur, Malaysia (C T Sreeramareddy MD); Occupational and Environmental Medicine Department, University of Gothenburg, Gothenburg, Sweden (L Stockfelt PhD); National Institute of Epidemiology, Indian Council of Medical Research, Chennai, India (R Suliankatchi Abdulkader MD); Department of Medicine, University of Valencia, Valencia, Spain (Prof R Tabarés-Seisdedos PhD); Carlos III Health Institute, Biomedical Research Networking Center for Mental Health Network, Madrid, Spain (Prof R Tabarés-Seisdedos PhD); Cancer Control Center, Osaka International Cancer Institute, Osaka, Japan (T Tabuchi MD); Research Center for Molecular Medicine, Hamadan University of Medical Sciences, Hamadan, Iran (A Taherkhani PhD); Department of Public Health and Community Medicine, Central University of Kerala, Kasaragod, India (Prof K R Thankappan MD); Modestum, London, UK (M R Tovani-Palone PhD); Amity Institute of Biotechnology, Amity University Rajasthan, Jaipur, India (E Upadhyay PhD); Clinical Cancer Research Center, Milad General Hospital, Tehran, Iran (S Valadan Tahbaz PhD, S Yahyazadeh Jabbari MD); Department of Microbiology, Islamic Azad University, Tehran, Tehran, Iran (S Valadan Tahbaz PhD); Department of Nephrology, Christian Medical College and Hospital, Vellore, India (Prof S Varughese FRCP); Department of Medical and Surgical Sciences, University of Bologna, Bologna, Italy (Prof F S Violante MD); Occupational Health Unit, Sant'Orsola Malpighi Hospital, Bologna, Italy (Prof F S Violante); Faculty of Information Technology, HUTECH University, Ho Chi Minh City, Viet Nam (B Vo PhD); Foundation University Medical College, Foundation University Islamabad, Islamabad, Pakistan (Prof Y Waheed PhD); Demographic Change and Aging Research Area, Federal Institute for Population Research, Wiesbaden, Germany (A Werdecker PhD); Health Services Management Research Center, Kerman University of Medical Sciences, Kerman, Iran (V Yazdi-Feyzabadi PhD); Department of Health Management, Policy, and Economics, Kerman University of Medical Sciences, Kerman, Iran (V Yazdi-Feyzabadi); Department of Public Health, Wollega University, Nekemte, Ethiopia (M T Yilma MPH); Department of Neuropsychopharmacology, National Center of Neurology and Psychiatry, Kodaira, Japan (N Yonemoto PhD); Department of Public Health, Juntendo University, Tokyo, Japan (N Yonemoto PhD); Department of Health Policy and Management, Jackson State University, Jackson, MS, USA (Prof M Z Younis PhD); School of Business & Economics, University Putra Maylisia, Kuala Lumpur, Malaysia (Prof M Z Younis PhD); Department of Epidemiology and Biostatistics (Prof C Yu PhD), School of Medicine (Z Zhang PhD), Wuhan University, Wuhan, China; School of Public Health and Management, Hubei University of Medicine, Shiyan, China (Y Yu MS); Maternal and Child Health Division, International Centre for Diarrhoeal Disease Research, Bangladesh, Dhaka, Bangladesh (S Zaman MPH); School of Public Health, Hubei Province Key Laboratory of Occupational Hazard Identification and Control, Wuhan University of Science and Technology, Wuhan, China (Y Zhang PhD); School of Population and Public Health, University of British Columbia, Vancouver, BC, Canada (Prof M Brauer DSc). Declaration of interests R Ancuceanu reports consultancy or speakers’ fees from UCB, Sandoz, Abbvie, Zentiva, Teva, Laropharm, CEGEDIM, Angelini, B Braun, Biessen Pharma, Hofigal, AstraZeneca, and Stadam. M L Bell reports grants or contracts from the US Environmental Protection Agency, National Institutes of Health, High Tide Foundation, Yale Climate Change and Health Center, Robert Wood Johnson Foundation, Environmental Defense Fund, Health Effects Institute and the Wellcome Trust, all as payments to their institution; consulting fees from the Environmental Protection Agency as personal payments for membership on the Clean Air Scientific Advisory Committee; payment or honoraria for lectures, presentations, speakers bureaus, grant reviews, manuscript writing, external advisory committees, or educational events from Boston University, Korea University, the Organization of Teratology Information Specialists, the NIH, Health Canada, PAC-10, UK Research Institute, Harvard University, and the University of Montana; support for attending meetings or travel from Boston University, Harvard University, University of Illinois at Champaign, and the University of Texas; participation on a data safety monitoring board or advisory board with National Academies Panels and Committees; membership of Lancet Countdown, Fifth National Climate Assessment, Johns Hopkins University Deptartment of Environmental Health and Engineering Advisory Board, WHO Global Air Pollution and Health Technical Advisory group, and the US Environmental Protection Agency Clean Air Scientific Advisory Board. J M Castaldelli-Maia reports grants from the French National Institute for Cancer and Pfizer and consulting fees from L’Oreal for participation on international multidisciplinary scientific boards around skin conditions and mental wellness. A Deshpande reports consulting fees from Epidemiology Research & Methods. SMS Islam reports grants from the National Heart Foundation of Australia and from the Australian National Health and Medical Research Council. K Krishan reports non-financial support from UGC Centre of Advanced Study, CAS II, Department of Anthropology, Panjab University, Chandigarh, India. P W Mahasha reports leadership or fiduciary roles or membership in the Federation of Infectious Diseases Societies of Southern Africa, the EU-Africa PerMed Consortium, the South African Society for Biochemistry and Molecular, the International Society for Infectious Diseases, the Global Burden of Disease Collaborator Network, the South African Society of Microbiology, the COVID-19 Clinical Research Coalition, the Scholars Academic and Scientific Society, and the South African Council for Natural Scientific Professions. S Mohammed reports support from the Bill & Melinda Gates Foundation and a fellowship grant from the Alexander von Humboldt Foundation. S B Munro reports stock in Invitae and other financial or non-financial interests as an employee of Invitae. T Pilgrim reports grants or contracts from Biotronik, Boston Scientific, and Edwards Lifesciences as personal payments; participation on a data safety monitoring board or advisory board with Highlife SAS on the Clinical Event Adjudication Committee; and other financial and non-financial interests with Boston Scientific and Medtronic for proctoring. M J Postma reports stock or stock options in Health-Ecore (25%) and Pharmacoeconomics Advice Groningen (100%). A Radfar reports financial or non-financial support from Avicenna Medical and Clinical Research Institute. E Upadhyay reports published patents for “a system and method of reusable filters for anti-pollution mask” and “a system and method for electricity generation through crop stubble by using microbial fuel cells”, and filed patents for “a system for disposed personal protection equipment (PPE) into biofuel through pyrolysis and method” and “a novel herbal pharmaceutical aid for formulation of gel and method thereof” and is Joint Secretary of the Indian Meteorological Society, (Jaipur Chapter).
%2 PMC9638039
%M 36113526
%K *Air Pollution, Indoor/adverse effects
Child
Cooking
Developing Countries
Humans
Poverty
*Respiratory Tract Infections
%X BACKGROUND: More than 3 billion people do not have access to clean energy and primarily use solid fuels to cook. Use of solid fuels generates household air pollution, which was associated with more than 2 million deaths in 2019. Although local patterns in cooking vary systematically, subnational trends in use of solid fuels have yet to be comprehensively analysed. We estimated the prevalence of solid-fuel use with high spatial resolution to explore subnational inequalities, assess local progress, and assess the effects on health in low-income and middle-income countries (LMICs) without universal access to clean fuels. METHODS: We did a geospatial modelling study to map the prevalence of solid-fuel use for cooking at a 5 km × 5 km resolution in 98 LMICs based on 2·1 million household observations of the primary cooking fuel used from 663 population-based household surveys over the years 2000 to 2018. We use observed temporal patterns to forecast household air pollution in 2030 and to assess the probability of attaining the Sustainable Development Goal (SDG) target indicator for clean cooking. We aligned our estimates of household air pollution to geospatial estimates of ambient air pollution to establish the risk transition occurring in LMICs. Finally, we quantified the effect of residual primary solid-fuel use for cooking on child health by doing a counterfactual risk assessment to estimate the proportion of deaths from lower respiratory tract infections in children younger than 5 years that could be associated with household air pollution. FINDINGS: Although primary reliance on solid-fuel use for cooking has declined globally, it remains widespread. 593 million people live in districts where the prevalence of solid-fuel use for cooking exceeds 95%. 66% of people in LMICs live in districts that are not on track to meet the SDG target for universal access to clean energy by 2030. Household air pollution continues to be a major contributor to particulate exposure in LMICs, and rising ambient air pollution is undermining potential gains from reductions in the prevalence of solid-fuel use for cooking in many countries. We estimated that, in 2018, 205 000 (95% uncertainty interval 147 000-257 000) children younger than 5 years died from lower respiratory tract infections that could be attributed to household air pollution. INTERPRETATION: Efforts to accelerate the adoption of clean cooking fuels need to be substantially increased and recalibrated to account for subnational inequalities, because there are substantial opportunities to improve air quality and avert child mortality associated with household air pollution. FUNDING: Bill & Melinda Gates Foundation.
%Z 2214-109x
Local Burden of Disease Household Air Pollution Collaborators
K43 TW010716/TW/FIC NIH HHS/United States
MC_PC_17228/MRC_/Medical Research Council/United Kingdom
MC_QA137853/MRC_/Medical Research Council/United Kingdom
MR/M015084/1/MRC_/Medical Research Council/United Kingdom
Journal Article
Research Support, Non-U.S. Gov't
England
2022/09/17
Lancet Glob Health. 2022 Oct;10(10):e1395-e1411. doi: 10.1016/S2214-109X(22)00332-1.
%W NLM
%G eng

%0 Journal Article
%D 2022
%T Progress in health among regions of Ethiopia, 1990-2019: a subnational country analysis for the Global Burden of Disease Study 2019
%B Lancet
%V 399
%N 10332
%P 1322-1335
%7 20220313
%8 Apr 2
%! Progress in health among regions of Ethiopia, 1990-2019: a subnational country analysis for the Global Burden of Disease Study 2019
%@ 0140-6736 (Print)
0140-6736
%R 10.1016/s0140-6736(21)02868-3
%1 Declaration of interests JHK reports grants or contracts from Sight for Soul as payment to their institution to support their work in Ethiopia. All other authors declare no competing interests.
%2 PMC8987934
%M 35294898
%K Adult
Aged
Bayes Theorem
Cause of Death
Child
Ethiopia/epidemiology
*Global Burden of Disease
*Global Health
Humans
Infant, Newborn
*Life Expectancy
Quality-Adjusted Life Years
Risk Factors
%X BACKGROUND: Previous Global Burden of Diseases, Injuries, and Risk Factors Study (GBD) studies have reported national health estimates for Ethiopia. Substantial regional variations in socioeconomic status, population, demography, and access to health care within Ethiopia require comparable estimates at the subnational level. The GBD 2019 Ethiopia subnational analysis aimed to measure the progress and disparities in health across nine regions and two chartered cities. METHODS: We gathered 1057 distinct data sources for Ethiopia and all regions and cities that included census, demographic surveillance, household surveys, disease registry, health service use, disease notifications, and other data for this analysis. Using all available data sources, we estimated the Socio-demographic Index (SDI), total fertility rate (TFR), life expectancy, years of life lost, years lived with disability, disability-adjusted life-years, and risk-factor-attributable health loss with 95% uncertainty intervals (UIs) for Ethiopia's nine regions and two chartered cities from 1990 to 2019. Spatiotemporal Gaussian process regression, cause of death ensemble model, Bayesian meta-regression tool, DisMod-MR 2.1, and other models were used to generate fertility, mortality, cause of death, and disability rates. The risk factor attribution estimations followed the general framework established for comparative risk assessment. FINDINGS: The SDI steadily improved in all regions and cities from 1990 to 2019, yet the disparity between the highest and lowest SDI increased by 54% during that period. The TFR declined from 6·91 (95% UI 6·59-7·20) in 1990 to 4·43 (4·01-4·92) in 2019, but the magnitude of decline also varied substantially among regions and cities. In 2019, TFR ranged from 6·41 (5·96-6·86) in Somali to 1·50 (1·26-1·80) in Addis Ababa. Life expectancy improved in Ethiopia by 21·93 years (21·79-22·07), from 46·91 years (45·71-48·11) in 1990 to 68·84 years (67·51-70·18) in 2019. Addis Ababa had the highest life expectancy at 70·86 years (68·91-72·65) in 2019; Afar and Benishangul-Gumuz had the lowest at 63·74 years (61·53-66·01) for Afar and 64.28 (61.99-66.63) for Benishangul-Gumuz. The overall increases in life expectancy were driven by declines in under-5 mortality and mortality from common infectious diseases, nutritional deficiency, and war and conflict. In 2019, the age-standardised all-cause death rate was the highest in Afar at 1353·38 per 100 000 population (1195·69-1526·19). The leading causes of premature mortality for all sexes in Ethiopia in 2019 were neonatal disorders, diarrhoeal diseases, lower respiratory infections, tuberculosis, stroke, HIV/AIDS, ischaemic heart disease, cirrhosis, congenital defects, and diabetes. With high SDIs and life expectancy for all sexes, Addis Ababa, Dire Dawa, and Harari had low rates of premature mortality from the five leading causes, whereas regions with low SDIs and life expectancy for all sexes (Afar and Somali) had high rates of premature mortality from the leading causes. In 2019, child and maternal malnutrition; unsafe water, sanitation, and handwashing; air pollution; high systolic blood pressure; alcohol use; and high fasting plasma glucose were the leading risk factors for health loss across regions and cities. INTERPRETATION: There were substantial improvements in health over the past three decades across regions and chartered cities in Ethiopia. However, the progress, measured in SDI, life expectancy, TFR, premature mortality, disability, and risk factors, was not uniform. Federal and regional health policy makers should match strategies, resources, and interventions to disease burden and risk factors across regions and cities to achieve national and regional plans, Sustainable Development Goals, and universal health coverage targets. FUNDING: Bill & Melinda Gates Foundation.
%Z 1474-547x
GBD 2019 Ethiopia Subnational-Level Disease Burden Initiative Collaborators
WT_/Wellcome Trust/United Kingdom
201900/Z/16/Z/WT_/Wellcome Trust/United Kingdom
Journal Article
England
2022/03/17
Lancet. 2022 Apr 2;399(10332):1322-1335. doi: 10.1016/S0140-6736(21)02868-3. Epub 2022 Mar 13.
%W NLM
%G eng

%0 Journal Article
%D 2022
%T Progress in health among regions of Ethiopia, 1990-2019: a subnational country analysis for the Global Burden of Disease Study 2019
%B Lancet
%V 399
%N 10332
%P 1322-1335
%7 20220313
%8 Apr 2
%! Progress in health among regions of Ethiopia, 1990-2019: a subnational country analysis for the Global Burden of Disease Study 2019
%@ 0140-6736 (Print)
0140-6736
%R 10.1016/s0140-6736(21)02868-3
%1 Declaration of interests JHK reports grants or contracts from Sight for Soul as payment to their institution to support their work in Ethiopia. All other authors declare no competing interests.
%2 PMC8987934
%M 35294898
%K Adult
Aged
Bayes Theorem
Cause of Death
Child
Ethiopia/epidemiology
*Global Burden of Disease
*Global Health
Humans
Infant, Newborn
*Life Expectancy
Quality-Adjusted Life Years
Risk Factors
%X BACKGROUND: Previous Global Burden of Diseases, Injuries, and Risk Factors Study (GBD) studies have reported national health estimates for Ethiopia. Substantial regional variations in socioeconomic status, population, demography, and access to health care within Ethiopia require comparable estimates at the subnational level. The GBD 2019 Ethiopia subnational analysis aimed to measure the progress and disparities in health across nine regions and two chartered cities. METHODS: We gathered 1057 distinct data sources for Ethiopia and all regions and cities that included census, demographic surveillance, household surveys, disease registry, health service use, disease notifications, and other data for this analysis. Using all available data sources, we estimated the Socio-demographic Index (SDI), total fertility rate (TFR), life expectancy, years of life lost, years lived with disability, disability-adjusted life-years, and risk-factor-attributable health loss with 95% uncertainty intervals (UIs) for Ethiopia's nine regions and two chartered cities from 1990 to 2019. Spatiotemporal Gaussian process regression, cause of death ensemble model, Bayesian meta-regression tool, DisMod-MR 2.1, and other models were used to generate fertility, mortality, cause of death, and disability rates. The risk factor attribution estimations followed the general framework established for comparative risk assessment. FINDINGS: The SDI steadily improved in all regions and cities from 1990 to 2019, yet the disparity between the highest and lowest SDI increased by 54% during that period. The TFR declined from 6·91 (95% UI 6·59-7·20) in 1990 to 4·43 (4·01-4·92) in 2019, but the magnitude of decline also varied substantially among regions and cities. In 2019, TFR ranged from 6·41 (5·96-6·86) in Somali to 1·50 (1·26-1·80) in Addis Ababa. Life expectancy improved in Ethiopia by 21·93 years (21·79-22·07), from 46·91 years (45·71-48·11) in 1990 to 68·84 years (67·51-70·18) in 2019. Addis Ababa had the highest life expectancy at 70·86 years (68·91-72·65) in 2019; Afar and Benishangul-Gumuz had the lowest at 63·74 years (61·53-66·01) for Afar and 64.28 (61.99-66.63) for Benishangul-Gumuz. The overall increases in life expectancy were driven by declines in under-5 mortality and mortality from common infectious diseases, nutritional deficiency, and war and conflict. In 2019, the age-standardised all-cause death rate was the highest in Afar at 1353·38 per 100 000 population (1195·69-1526·19). The leading causes of premature mortality for all sexes in Ethiopia in 2019 were neonatal disorders, diarrhoeal diseases, lower respiratory infections, tuberculosis, stroke, HIV/AIDS, ischaemic heart disease, cirrhosis, congenital defects, and diabetes. With high SDIs and life expectancy for all sexes, Addis Ababa, Dire Dawa, and Harari had low rates of premature mortality from the five leading causes, whereas regions with low SDIs and life expectancy for all sexes (Afar and Somali) had high rates of premature mortality from the leading causes. In 2019, child and maternal malnutrition; unsafe water, sanitation, and handwashing; air pollution; high systolic blood pressure; alcohol use; and high fasting plasma glucose were the leading risk factors for health loss across regions and cities. INTERPRETATION: There were substantial improvements in health over the past three decades across regions and chartered cities in Ethiopia. However, the progress, measured in SDI, life expectancy, TFR, premature mortality, disability, and risk factors, was not uniform. Federal and regional health policy makers should match strategies, resources, and interventions to disease burden and risk factors across regions and cities to achieve national and regional plans, Sustainable Development Goals, and universal health coverage targets. FUNDING: Bill & Melinda Gates Foundation.
%Z 1474-547x
GBD 2019 Ethiopia Subnational-Level Disease Burden Initiative Collaborators
WT_/Wellcome Trust/United Kingdom
201900/Z/16/Z/WT_/Wellcome Trust/United Kingdom
Journal Article
England
2022/03/17
Lancet. 2022 Apr 2;399(10332):1322-1335. doi: 10.1016/S0140-6736(21)02868-3. Epub 2022 Mar 13.
%W NLM
%G eng

%0 Journal Article
%A Beaton, A
%A Lacey, S
%A Mwambu, T
%A ...
%D 2012
%T 72 Pediatric Cardiology in the Tropics and Underdeveloped Countries
%B … Cardiovascular …
%! 72 Pediatric Cardiology in the Tropics and Underdeveloped Countries
%R 10.1002/9781444398786
%1 1 cites: https://scholar.google.com/scholar?cites=12197510742036078352&as_sdt=2005&sciodt=2007&hl=en
Query date: 2024-08-17 17:29:56
%X … on both congenital and acquired heart disease in children … , these countries, especially those in subSaharan Africa, are the most … Medical management of cyanotic tetralogy of Fallot was …
%U https://onlinelibrary.wiley.com/doi/pdf/10.1002/9781444398786#page=1048

%0 Journal Article
%A Gavrilovska-Brzanov, A
%D 2023
%T BLOOD LOSS AND FLUID REPLACEMENT IN PEDIATRIC PATIENTS
%B Macedonian Journal of Anaesthesia
%! BLOOD LOSS AND FLUID REPLACEMENT IN PEDIATRIC PATIENTS
%1 Query date: 2024-08-17 17:29:56
%X … tissue and consistent softening of the birth canal. It affects the … from an average of 5% (subSaharan Africa) to 42.8% in Latin … for evaluating congenital heart disease, impaired valve …
%U https://repository.ukim.mk/handle/20.500.12188/31091

%0 Book
%A Gupta, A
%A Wong, AI
%T WIKI TEST PREP QUESTIONS
%B aiwong.s3.amazonaws.com
%! WIKI TEST PREP QUESTIONS
%1 Query date: 2024-08-17 17:29:56
%X … Workup reveals no abnormalities. What is the most likely … Of the answer choices above, only Tetralogy of Fallot includes … This most-common cause of cyanotic congenital heart disease …
%U http://aiwong.s3.amazonaws.com/wikitestprep/wikitestprep+formatted+questions.pdf

%0 Book
%A Mugambi, A
%D 2022
%T Magnitude of Co-morbidities Among Children Aged 6 Months to 12 Years Rehospitalised With Pneumonia at the Kenyatta National Hospital
%I erepository.uonbi.ac.ke
%! Magnitude of Co-morbidities Among Children Aged 6 Months to 12 Years Rehospitalised With Pneumonia at the Kenyatta National Hospital
%1 Query date: 2024-08-17 17:29:56
%X … underlying disease being congenital heart disease at 25%, … HIV related deaths are in subSaharan Africa. In Kenya 1.5million … great arteries and in our set up it was Tetralogy of Fallot …
%U http://erepository.uonbi.ac.ke/handle/11295/161566

%0 Journal Article
%A Nezami, A
%A Heidari, G
%A Tarhani, F
%A ...
%D 2021
%T Prevalence of congenital heart disease among children in Khorramabad (West of Iran)
%B Cardiovascular & …
%! Prevalence of congenital heart disease among children in Khorramabad (West of Iran)
%1 12 cites: https://scholar.google.com/scholar?cites=7052792166815993651&as_sdt=2005&sciodt=2007&hl=en
Query date: 2024-08-17 17:29:56
%X … , its subtypes and other coexisting congenital abnormalities … Relative to other birth defects, CHD is the most common and … be more common CHD and TOF as a cyanotic disease among …
%U https://www.ingentaconnect.com/content/ben/chddt/2021/00000021/00000001/art00008

%0 Journal Article
%A Nezami, A
%A Heidari, G
%A Tarhani, F
%A ...
%D 2021
%T Prevalence of congenital heart disease among children in Khorramabad (West of Iran)
%B Cardiovascular & …
%! Prevalence of congenital heart disease among children in Khorramabad (West of Iran)
%1 12 cites: https://scholar.google.com/scholar?cites=7052792166815993651&as_sdt=2005&sciodt=2007&hl=en
Query date: 2024-08-21 16:52:06
%X … , its subtypes and other coexisting congenital abnormalities … Relative to other birth defects, CHD is the most common and … be more common CHD and TOF as a cyanotic disease among …
%U https://www.ingentaconnect.com/content/ben/chddt/2021/00000021/00000001/art00008

%0 Book
%A Rice, A
%D 1990
%T The role of volcanism in K/T extinctions
%I pubs.geoscienceworld.org
%! The role of volcanism in K/T extinctions
%1 8 cites: https://scholar.google.com/scholar?cites=9258154797521030499&as_sdt=2005&sciodt=2007&hl=en
Query date: 2024-08-17 17:29:56
%X … Skeletal abnormalities and dwarfism, like … heat transfer from the animal will be halved; if the animal was initially in … However, volatile solubility is many orders of magnitude smaller in the …
%U https://pubs.geoscienceworld.org/gsa/books/edited-volume/377/chapter/3797071

%0 Book
%A Thornton, A
%D 2011
%T Scientific Abstracts-SA Heart Congress 2011
%B SA Heart Journal
%I journals.ac.za
%! Scientific Abstracts-SA Heart Congress 2011
%1 Query date: 2024-08-17 17:29:56
%X … form of cyanotic congenital heart disease (CCHD). The prevalence of TOF ranges from 0.26 … , out of which 1 million live in subSaharan Africa, making the continent the major RF/RHD …
%U https://www.journals.ac.za/SAHJ/article/view/1886/980

%0 Journal Article
%A Abah, E. R.
%A Oladigbolu, K. K.
%A Samaila, E.
%A Merali, H.
%A Ahmed, A. O.
%A Abubakar, T. H.
%D 2011
%T Ophthalmologic abnormalities among deaf students in Kaduna, Northern Nigeria
%B Ann Afr Med
%V 10
%N 1
%P 29-33
%8 Jan-Mar
%! Ophthalmologic abnormalities among deaf students in Kaduna, Northern Nigeria
%@ 0975-5764
%R 10.4103/1596-3519.76573
%M 21311152
%K Adolescent
Adult
Child
Child, Preschool
Deafness/*complications/epidemiology
Eye Abnormalities/*complications/diagnosis/epidemiology
Eye Diseases/*complications/diagnosis/epidemiology
Female
Humans
Male
Nigeria/epidemiology
Prevalence
Schools
Students/statistics & numerical data
Young Adult
%X BACKGROUND: The association between deafness and ocular problems is well established; however the nature and prevalence of these problems are diverse across the globe. OBJECTIVE: The aim of this study is to determine the nature and prevalence of ophthalmologic abnormalities in deaf students and offer treatment to those with remediable conditions. METHOD: Six hundred and twenty deaf students aged between 5 and 38 years were examined in a school for the deaf. RESULTS: One hundred and thirty (20.9%) had some form of ophthalmologic abnormality. Some had anterior segment abnormalities such as corneal opacities (0.5%) and allergic conjunctivitis (3.4%) while others had posterior segment abnormalities like optic atrophy (0.3%), Waardenburg syndrome (0.6%) and Ushers syndrome (0.6%). Refractive error was the most common (7.9%). CONCLUSION: Since these deaf students use their sight to compensate for the deafness, routine ophthalmologic examination should be carried out on them so that ophthalmologic abnormalities are detected early and treatment offered for remediable diseases.
%Z 0975-5764
Abah, E R
Oladigbolu, K K
Samaila, E
Merali, H
Ahmed, A O
Abubakar, T H
Journal Article
India
2011/02/12
Ann Afr Med. 2011 Jan-Mar;10(1):29-33. doi: 10.4103/1596-3519.76573.
%+ Department of Ophthalmology, Ahmadu Bello University Teaching Hospital, Shika-Zaria, Nigeria. emmanabah@yahoo.com
%W NLM
%G eng

%0 Journal Article
%A Abantanga, F. A.
%D 2003
%T Groin and scrotal swellings in children aged 5 years and below: a review of 535 cases
%B Pediatr Surg Int
%V 19
%N 6
%P 446-50
%7 20030514
%8 Aug
%! Groin and scrotal swellings in children aged 5 years and below: a review of 535 cases
%@ 0179-0358 (Print)
0179-0358
%R 10.1007/s00383-002-0939-4
%M 12750933
%K Child, Preschool
Cryptorchidism/epidemiology/*surgery
Female
Ghana/epidemiology
Hernia, Inguinal/epidemiology/*surgery
Humans
Male
Retrospective Studies
Testicular Hydrocele/epidemiology/*surgery
%X There is limited literature dedicated to the surgical problems of infants and childhood, especially diseases of the groin and scrotum, in the setting of sub-Saharan Africa. We do not know the morbidity and mortality rates associated with surgical conditions of the groin and scrotum in children of our sub-region. This study was carried out among children aged 5 years and below in a regional referral hospital in Kumasi, Ghana, to determine the surgical conditions of the groin and scrotum treated at elective surgery. Inguinal hernias constituted 74% of the children with groin and scrotal diseases; this was followed by hydroceles - 14.2%; then undescended testis - 10.5%; and inguinal lymphadenopathy - 0.7%. The rest were testicular abscess, seminoma and cystic lymphangioma, representing 0.2% each of groin and scrotal conditions treated in this hospital among this age group. The last three are rare conditions of the groin and scrotum as shown by our data. The recurrence rate after herniotomy was 0.7%. Orchidopexy was successfully performed in 89% of children with undescended testes; in 7.1% of cases, orchidectomy was carried out for rudimentary and small, dysplastic testes. Over 98% of the children with groin and scrotal surgical problems were treated on day-care basis. There were no recorded deaths in the series.
%Z Abantanga, F A
Journal Article
Germany
2003/05/17
Pediatr Surg Int. 2003 Aug;19(6):446-50. doi: 10.1007/s00383-002-0939-4. Epub 2003 May 14.
%+ Department of Surgery, Komfo Anokye Teaching Hospital, P.O. Box 1934, Kumasi, Ghana. frankabantanga@yahoo.com
%W NLM
%G eng

%0 Journal Article
%A Abantanga, F. A.
%A Amaning, E. P.
%D 2002
%T Paediatric elective surgical conditions as seen at a referral hospital in Kumasi, Ghana
%B ANZ J Surg
%V 72
%N 12
%P 890-2
%8 Dec
%! Paediatric elective surgical conditions as seen at a referral hospital in Kumasi, Ghana
%@ 1445-1433 (Print)
1445-1433
%R 10.1046/j.1445-2197.2002.02598.x
%M 12485228
%K Adolescent
Child
Child, Preschool
Cryptorchidism/epidemiology
Elective Surgical Procedures/*statistics & numerical data
Female
Ghana/epidemiology
Hernia, Inguinal/epidemiology
Hospitals, Teaching
Humans
Infant
Infant, Newborn
Male
Testicular Hydrocele/epidemiology
%X BACKGROUND: Data on paediatric surgical conditions in sub-Saharan countries, including Ghana, are scanty and sketchy. Using hospital-based data, it is possible to assess the epidemiology of diseases among children, and the morbidity and mortality rates. METHODS: Between January 1997 and December 2000, records of 1200 children treated consecutively with elective surgery at Komfo Anokye Teaching Hospital in Kumasi, Ghana, were analysed for name, age, sex, postoperative diagnosis, procedure carried out and outcome of treatment RESULTS: The ages of the children ranged from 0 to 14 years, with a mean age of 3.5 years (95% confidence interval: 3.3-3.7) with a boy/girl ratio of 3.1:1. Congenital anomalies were the most common problem (83%), followed by tumours (4%), cysts (3%), uncircumcised penis (2%), and lymphadenopathy of varying aetiologies (2%). The most common congenital anomaly was inguinal hernia, and the rarest, biliary atresia. Eighty-two percent of the children in this series were treated as day-care cases. Overall mortality in the series was 0.8%. CONCLUSIONS: The data reviewed here demonstrate that there is a wide range of surgical conditions among children in the developing world. This poses a significant health-care problem and calls for improved management of such paediatric surgical problems to prevent high morbidity and mortality rates in African children.
%Z Abantanga, Francis A
Amaning, Eric P
Journal Article
Australia
2002/12/18
ANZ J Surg. 2002 Dec;72(12):890-2. doi: 10.1046/j.1445-2197.2002.02598.x.
%+ Department of Surgery, School of Medical Sciences/Komfo Anokye Teaching Hospital, Kwame Nkrumah University of Science and Technology, Kumasi, Ghana. frankabantanga@yahoo.com
%W NLM
%G eng

%0 Journal Article
%A Abayneh, M.
%A Rent, S.
%A Ubuane, P. O.
%A Carter, B. S.
%A Deribessa, S. J.
%A Kassa, B. B.
%A Tekleab, A. M.
%A Kukora, S. K.
%D 2023
%T Perinatal palliative care in sub-Saharan Africa: recommendations for practice, future research, and guideline development
%B Front Pediatr
%V 11
%P 1217209
%7 20230626
%! Perinatal palliative care in sub-Saharan Africa: recommendations for practice, future research, and guideline development
%@ 2296-2360 (Print)
2296-2360
%R 10.3389/fped.2023.1217209
%1 The authors declare that the research was conducted in the absence of any commercial or financial relationships that could be construed as a potential conflict of interest.
%2 PMC10331424
%M 37435165
%K low-middle-income-countries
neonatal end-of-life care
neonatal intensive care
newborn bereavement
perinatal palliative care
sub-saharan Africa
%X Worldwide, sub-Saharan Africa has the highest burden of global neonatal mortality (43%) and neonatal mortality rate (NMR): 27 deaths per 1,000 live births. The WHO recognizes palliative care (PC) as an integral, yet underutilized, component of perinatal care for pregnancies at risk of stillbirth or early neonatal death, and for neonates with severe prematurity, birth trauma or congenital anomalies. Despite bearing a disproportionate burden of neonatal mortality, many strategies to care for dying newborns and support their families employed in high-income countries (HICs) are not available in low-and-middle-income countries (LMICs). Many institutions and professional societies in LMICs lack guidelines or recommendations to standardize care, and existing guidelines may have limited adherence due to lack of space, equipment, supplies, trained professionals, and high patient load. In this narrative review, we compare perinatal/neonatal PC in HICs and LMICs in sub-Saharan Africa to identify key areas for future, research-informed, interventions that might be tailored to the local sociocultural contexts and propose actionable recommendations for these resource-deprived environments that may support clinical care and inform future professional guideline development.
%Z 2296-2360
Abayneh, Mahlet
Rent, Sharla
Ubuane, Peter Odion
Carter, Brian S
Deribessa, Solomie Jebessa
Kassa, Betelehem B
Tekleab, Atnafu Mekonnen
Kukora, Stephanie K
Journal Article
Review
Switzerland
2023/07/12
Front Pediatr. 2023 Jun 26;11:1217209. doi: 10.3389/fped.2023.1217209. eCollection 2023.
%+ Department of Pediatrics and Child Health, St Paul's Hospital Millennium Medical College, Addis Ababa, Ethiopia.
Duke Department of Pediatrics, Duke School of Medicine, Durham, NC, United States.
Duke Global Health Institute, Durham, NC, United States.
Department of Pediatrics, Lagos State University Teaching Hospital (LASUTH), Ikeja, Lagos, Nigeria.
Division of Neonatology and Bioethics Center, Children's Mercy Hospital, Kansas City, MO, United States.
Department of Pediatrics and Department of Medical Humanities and Bioethics, University of Missouri-Kansas City School of Medicine, Kansas City, MO, United States.
College of Health Sciences, Addis Ababa University, Addis Ababa, Ethiopia.
%W NLM
%G eng

%0 Journal Article
%A Abbey, M.
%A Oloyede, O. A.
%A Bassey, G.
%A Kejeh, B. M.
%A Otaigbe, B. E.
%A Opara, P. I.
%A Eneh, A. U.
%A Akani, C. I.
%D 2017
%T Prevalence and pattern of birth defects in a tertiary health facility in the Niger Delta area of Nigeria
%B Int J Womens Health
%V 9
%P 115-121
%7 20170227
%! Prevalence and pattern of birth defects in a tertiary health facility in the Niger Delta area of Nigeria
%@ 1179-1411 (Print)
1179-1411
%R 10.2147/ijwh.s108905
%1 Disclosure The authors report no conflicts of interest in this work.
%2 PMC5339003
%M 28280393
%K Niger Delta
Port Harcourt
birth defects
booked
congenital abnormalities
maternity
unbooked
%X OBJECTIVE: To ascertain the prevalence and pattern of congenital abnormalities that are peculiar to the Niger Delta area of Nigeria. METHODS: This is a descriptive retrospective cross-sectional study. It involved data from the labor ward and neonatal birth registers of the University of Port Harcourt Teaching Hospital on the total number of births and the babies that were delivered with major birth defects between August 2011 and December 2014. We also conducted a statistical comparison of the prevalence of congenital abnormalities in the Niger Delta with that in other regions of Nigeria and the developed world of Europe. RESULTS: Out of the 7,670 deliveries that occurred, 159 maternities had babies with major birth defects giving a prevalence of 20.73 cases per 1,000 live births. This figure is far more than that which was obtained in other regions of Nigeria -4.15:cases per 1,000 live births in the South East (P<0.001), 15.84:1,000 in the South West (P<0.01), and 5.51:1,000 in the North East (P<0.001). Eighty-five (53.46%) of the defects occurred in 1,681 unbooked patients, while 74 (46.54%) happened in 5,989 booked maternities (P<0.001). The predominant abnormalities were those of the central nervous system at 27.0%, gastrointestinal system 11.95%, cardiovascular system 10.69%, anterior abdominal wall 8.18%, skeleton 6.29%, and chromosomal abnormalities at 5.66%. CONCLUSION: The prevalence of major birth defects at the University of Port Harcourt Teaching Hospital was 20.73 cases per 1,000 live births and it was more in the unbooked than the booked maternities. All body systems were affected with those of the central nervous system predominating at 27.0% of the total diagnosed defects.
%Z 1179-1411
Abbey, Mkpe
Oloyede, Olufemi A
Bassey, Goddy
Kejeh, Benjamin M
Otaigbe, Barbara E
Opara, Peace I
Eneh, Austa U
Akani, Chris I
Journal Article
New Zealand
2017/03/11
Int J Womens Health. 2017 Feb 27;9:115-121. doi: 10.2147/IJWH.S108905. eCollection 2017.
%+ Department of Obstetrics and Gynaecology, University of Port Harcourt Teaching Hospital, Port Harcourt.
Department of Obstetrics and Gynaecology, Olabisi Onabanjo University Teaching Hospital, Sagamu.
Department of Surgery.
Department of Paediatrics, University of Port Harcourt Teaching Hospital, Port Harcourt, Nigeria.
%W NLM
%G eng

%0 Journal Article
%A Abdalla, H. E.
%A Abuaffan, A. H.
%A Kemoli, A. M.
%D 2021
%T Molar incisor hypomineralization, prevalence, pattern and distribution in Sudanese children
%B BMC Oral Health
%V 21
%N 1
%P 9
%7 20210106
%8 Jan 6
%! Molar incisor hypomineralization, prevalence, pattern and distribution in Sudanese children
%@ 1472-6831
%R 10.1186/s12903-020-01383-1
%1 The authors declare there are no potential conflicts of interest in respect to the authorship or the publication of the present article.
%2 PMC7789559
%M 33407385
%K Child
Cross-Sectional Studies
*Dental Enamel Hypoplasia/epidemiology
Humans
Prevalence
*Quality of Life
Sudan/epidemiology
Distribution
Mih
Pattern
Sudanese children
%X BACKGROUND: Molar incisor hypomineralization (MIH) has serious impact on oral health-related quality of life for a child, due to its effects on tooth structure, aesthetics and behavior of the child. The current study was designed to determine the prevalence, pattern and distribution of MIH in school children in Sudan. METHODS: This was a descriptive cross-sectional study involving 568 children, aged 8-11 years from schools in Khartoum State. Following the collection of their socio-demographic data, the children were examined for hypomineralization on the 12 MIH-index teeth, the pattern and distribution of the MIH. The data collected was analyzed to obtain descriptive statistics. The results related to the socio-demography and other dental-related factors were tested using chi-square test and Spearman Rank Correlation, with the significant level set at p < 0.05. RESULTS: The prevalence of MIH in the study population was 20.1%. The majority of the participants had both permanent first molars (PFMs) and permanent incisors affected (12.5%). However, in 7.6% of the cases only molars were affected. Even though more maxillary teeth were affected when compared to the mandibular teeth, there was no statistical significant difference between the occurrence of hypomineralization on mandibular and maxillary molars (p = 0.22). Maxillary incisors were significantly more affected by MIH when related to the mandibular ones (p = 0.00). Demarcated opacities were the commonest pattern of MIH defects (69.9%) in the experimental group. CONCLUSION: The prevalence of MIH in Sudanese children was 20.1%. In both dental arches, the permanent molars and incisors were frequently affected, with the demarcated opacity type of MIH being the most common form of defect.
%Z 1472-6831
Abdalla, Hanna E
Orcid: 0000-0003-2498-4502
Abuaffan, Amal H
Kemoli, Arthur Musakulu
Journal Article
England
2021/01/08
BMC Oral Health. 2021 Jan 6;21(1):9. doi: 10.1186/s12903-020-01383-1.
%+ Department of Orthodontic, Paedodontic and Preventive Dentistry, Faculty of Dentistry, University of Khartoum, P.O. Box 102, Khartoum, Sudan. hanoya8@hotmail.com.
Department of Orthodontic, Paedodontic and Preventive Dentistry, Faculty of Dentistry, University of Khartoum, P.O. Box 102, Khartoum, Sudan.
Department of Paediatric Dentistry and Orthodontocs, University of Nairobi, P.O. Box 34848, Nairobi, 00100, Kenya.
%W NLM
%G eng

%0 Journal Article
%A Abdel Hamid, M. M.
%A Ahmed, S.
%A Salah, A.
%A Tyrab, E. M.
%A Yahia, L. M.
%A Elbashir, E. A.
%A Musa, H. H.
%D 2015
%T Association of lipoprotein lipase gene with coronary heart disease in Sudanese population
%B J Epidemiol Glob Health
%V 5
%N 4
%P 405-7
%7 20150527
%8 Dec
%! Association of lipoprotein lipase gene with coronary heart disease in Sudanese population
%@ 2210-6006 (Print)
2210-6006
%R 10.1016/j.jegh.2015.04.007
%1 No conflict of interests.
%2 PMC7320496
%M 26025183
%K Case-Control Studies
Coronary Disease/epidemiology/*genetics
Female
Humans
Lipids/blood
Lipoprotein Lipase/*genetics
Male
Polymorphism, Genetic
Risk Factors
Sudan/epidemiology
Coronary heart disease
LPL gene
Lipid profile
Risk factors
Sudan
%X Cardiovascular disease is stabilizing in high-income countries and has continued to rise in low-to-middle-income countries. Association of lipid profile with lipoprotein lipase gene was studied in case and control subject. The family history, hypertension, diabetes mellitus, smoking and alcohol consumption were the most risk factors for early-onset of coronary heart disease (CHD). Sudanese patients had significantly (P<0.05) lower TC and LDL-C levels compared to controls. Allele frequency of LPL D9N, N291S and S447X carrier genotype was 4.2%, 30.7% and 7.1%, respectively. We conclude that lipoprotein lipase polymorphism was not associated with the incidence of CHD in Sudan.
%Z 2210-6014
Abdel Hamid, Muzamil M
Ahmed, Safa
Salah, Awatif
Tyrab, Etayeb M A
Yahia, Lemya M
Elbashir, Elbagire A
Musa, Hassan H
Journal Article
Research Support, Non-U.S. Gov't
Switzerland
2015/05/31
J Epidemiol Glob Health. 2015 Dec;5(4):405-7. doi: 10.1016/j.jegh.2015.04.007. Epub 2015 May 27.
%+ Institute of Endemic Diseases, University of Khartoum, Sudan.
Faculty of Medicine and Health Sciences, Al Neelain University, Sudan.
Faculty of Medical Laboratory Sciences, National Ribat University, Sudan.
Sudan Heart Center, Khartoum, Sudan.
Faculty of Medical Laboratory Sciences, University of Khartoum, Sudan. Electronic address: hassanhm@uofk.edu.
%W NLM
%G eng

%0 Journal Article
%A Abdel Hamid, M. M.
%A Ahmed, S.
%A Salah, A.
%A Tyrab, E. M.
%A Yahia, L. M.
%A Elbashir, E. A.
%A Musa, H. H.
%D 2015
%T Association of lipoprotein lipase gene with coronary heart disease in Sudanese population
%B J Epidemiol Glob Health
%V 5
%N 4
%P 405-7
%7 20150527
%8 Dec
%! Association of lipoprotein lipase gene with coronary heart disease in Sudanese population
%@ 2210-6006 (Print)
2210-6006
%R 10.1016/j.jegh.2015.04.007
%1 No conflict of interests.
%2 PMC7320496
%M 26025183
%K Case-Control Studies
Coronary Disease/epidemiology/*genetics
Female
Humans
Lipids/blood
Lipoprotein Lipase/*genetics
Male
Polymorphism, Genetic
Risk Factors
Sudan/epidemiology
Coronary heart disease
LPL gene
Lipid profile
Risk factors
Sudan
%X Cardiovascular disease is stabilizing in high-income countries and has continued to rise in low-to-middle-income countries. Association of lipid profile with lipoprotein lipase gene was studied in case and control subject. The family history, hypertension, diabetes mellitus, smoking and alcohol consumption were the most risk factors for early-onset of coronary heart disease (CHD). Sudanese patients had significantly (P<0.05) lower TC and LDL-C levels compared to controls. Allele frequency of LPL D9N, N291S and S447X carrier genotype was 4.2%, 30.7% and 7.1%, respectively. We conclude that lipoprotein lipase polymorphism was not associated with the incidence of CHD in Sudan.
%Z 2210-6014
Abdel Hamid, Muzamil M
Ahmed, Safa
Salah, Awatif
Tyrab, Etayeb M A
Yahia, Lemya M
Elbashir, Elbagire A
Musa, Hassan H
Journal Article
Research Support, Non-U.S. Gov't
Switzerland
2015/05/31
J Epidemiol Glob Health. 2015 Dec;5(4):405-7. doi: 10.1016/j.jegh.2015.04.007. Epub 2015 May 27.
%+ Institute of Endemic Diseases, University of Khartoum, Sudan.
Faculty of Medicine and Health Sciences, Al Neelain University, Sudan.
Faculty of Medical Laboratory Sciences, National Ribat University, Sudan.
Sudan Heart Center, Khartoum, Sudan.
Faculty of Medical Laboratory Sciences, University of Khartoum, Sudan. Electronic address: hassanhm@uofk.edu.
%W NLM
%G eng

%0 Journal Article
%A Abdelatif, N.
%A Peer, N.
%A Manda, S. O.
%D 2021
%T National prevalence of coronary heart disease and stroke in South Africa from 1990-2017: a systematic review and meta-analysis
%B Cardiovasc J Afr
%V 32
%N 3
%P 156-160
%7 20210326
%8 May-Jun 23
%! National prevalence of coronary heart disease and stroke in South Africa from 1990-2017: a systematic review and meta-analysis
%@ 1995-1892 (Print)
1015-9657
%R 10.5830/cvja-2020-045
%2 PMC8756070
%M 33769427
%K Coronary Disease/diagnosis/*epidemiology
Humans
Incidence
Prevalence
South Africa/epidemiology
Stroke/diagnosis/*epidemiology
South Africa
coronary heart disease
meta‐analysis
stroke
%X BACKGROUND: South Africa is experiencing an increasing burden of cardiovascular diseases, including coronary heart disease (CHD) and stroke. We aimed to obtain overall national prevalence estimates of CHD and stroke in South Africa. METHODS: Studies conducted in South Africa were systematically reviewed from PubMed, Scopus and Web of Science from January 1990 to July 2017. Random-effects meta-analyses were conducted on the selected studies to determine the overall prevalence of CHD and stroke. RESULTS: Out of 2 466 studies, only 12 covering 75 140 participants reported the national prevalence of CHD and stroke. All 12 studies estimated the national prevalence of both diseases based on self-reported disease status. The overall national prevalence was 1.29 (95% CI = 0.83; 1.75) and 4.29 (95% CI = 3.13; 5.45) for CHD and stroke, respectively. Only one study reported incidence rates so we did not perform any meta-analysis of incidence rates. CONCLUSIONS: There are very few studies on national prevalence of CHD and stroke in South Africa. Well-structured registries for CHD and stroke are required to accurately identify the disease burden and enable adequate resources to be allocated for the implementation of appropriate prevention and management programmes.
%Z 1680-0745
Abdelatif, Nada
Peer, Nasheeta
Manda, Samuel O
Journal Article
Meta-Analysis
Research Support, Non-U.S. Gov't
Review
Systematic Review
South Africa
2021/03/27
Cardiovasc J Afr. 2021 May-Jun 23;32(3):156-160. doi: 10.5830/CVJA-2020-045. Epub 2021 Mar 26.
%+ Biostatistics Research Unit, South African Medical Research Council, Durban, South Africa. Email: nada.abdelatif@mrc.ac.za.
Non-communicable Diseases Research Unit, South African Medical Research Council, Durban
Department of Medicine, University of Cape Town, Cape Town, South Africa.
Biostatistics Research Unit, South African Medical Research Council, Pretoria
Department of Statistics, University of Pretoria, Pretoria
School of Mathematics, Statistics and Computer Science, University of KwaZulu-Natal, Pietermaritzburg, South Africa.
%W NLM
%G eng

%0 Journal Article
%A Abdelrahman, M. Y.
%A Abdeljaleel, I. A.
%A Mohamed, E.
%A Bagadi, A. T.
%A Khair, O. E.
%D 2011
%T Hypospadias in Sudan, clinical and surgical review
%B Afr J Paediatr Surg
%V 8
%N 3
%P 269-71
%8 Sep-Dec
%! Hypospadias in Sudan, clinical and surgical review
%@ 0974-5998
%R 10.4103/0189-6725.91654
%M 22248886
%K Child, Preschool
Cryptorchidism/epidemiology
Humans
Hypospadias/epidemiology/genetics/*surgery
Male
Retrospective Studies
Sudan
Urologic Surgical Procedures, Male
%X BACKGROUND: Hypospadias is one of the commonest penile abnormalities in new born males, and occurs as a result of a birth defect resulting in a urethral opening anywhere from the glans penis along the ventral aspect of the shaft of the penis up to the scrotum or the perineum in extreme cases. The condition has a huge impact on the patient's psychological, emotional and sexual well being. This study aimed to evaluate the current trend in the treatment of hypospadias in Sudan. MATERIALS AND METHODS: The was a retrospective study done in Elribat university hospital, department of Paediatrics surgery, for patients who underwent hypospadias surgical repair in the period January 2006 to June 2007. RESULTS: There were 50 patients in this study. Regional distribution of the patients showed that 52% of the patients live in Khartoum state, the capital, while 48% were from the peripheries; 12% of patients had family history of similar condition (Hypospadias) and 54% were of low socioeconomic status. Anterior hypospadias was the commonest type (46%), and associated chordee occurred in most of the patients (88%). The most common associated anomalies found were undescended testicles (20%) and inguinal hernia only in 2%. The most common type of repair was MAGPI (meatal advancement and glanuloplasty) with 42% of cases, anterior hypospadias commonest type with 46% of cases, 12% of cases had a family history of the condition and an overall complication rate of 26%. Chordee was the most prevalent association in 88% of cases. CONCLUSION: There is a high familial tendency for hypospadias in Sudan. Associated chordee and other anomalies are in keeping with other reports. Corrective surgery for hypospadias is associated with high complication rate in our setting. Collaboration between surgical specialties such as plastic surgeons, paediatrics urologist and general surgeons may improve the present complication scenario.
%Z 0974-5998
Abdelrahman, Mohamed Y H
Abdeljaleel, Isam A
Mohamed, Eyas
Bagadi, Al-Tahir O
Khair, Omer E M
Journal Article
India
2012/01/18
Afr J Paediatr Surg. 2011 Sep-Dec;8(3):269-71. doi: 10.4103/0189-6725.91654.
%+ Department of General Surgery, Khartoum University Clinic, Khartoum, Sudan. myhrahman@gmail.com
%W NLM
%G eng

%0 Journal Article
%A Abdelrahman, O.
%A Diab, R.
%D 2022
%T Prevalence and Pattern of Congenital Heart Disease Among Children in Khartoum State, Sudan: A Reflection of the Current Cardiac Profile
%B Cureus
%V 14
%N 1
%P e21196
%7 20220113
%8 Jan
%! Prevalence and Pattern of Congenital Heart Disease Among Children in Khartoum State, Sudan: A Reflection of the Current Cardiac Profile
%@ 2168-8184 (Print)
2168-8184
%R 10.7759/cureus.21196
%1 The authors have declared that no competing interests exist.
%2 PMC8756553
%M 35047315
%K cardiology
congenital heart disease
pattern
prevalence
sudan
%X Introduction Congenital heart diseases (CHDs) are common anomalies that increase morbidity and mortality among children and adolescents. It impacts the lifestyle of survivors who live with one defect of the minor spectrum of CHD. Our research goal was directed to estimate the prevalence of CHD in Khartoum State, Sudan. Furthermore, we compared the pattern of CHD we acquired with that determined in a previous study in our country during the early nineties of the twentieth century (1994). Methods This is an observational cross-sectional study done by reviewing the medical records of 596 patients diagnosed with CHD from pediatric hospitals in Khartoum State between January 1, 2018, to December 31, 2019. We used a checklist with closed-ended statements; this was reviewed by pediatric cardiologists. Results Prevalence was determined to be 14.3/1000. There was a male predominance of 56.7%. Ventricular septal defect (VSD) was the most commonly occurring lesion (26.6%), followed by tetralogy of Fallot (TOF; 14.1%) and then patent ductus arteriosus (PDA; 10.6%). The most common combined anomalies were transposition of great arteries (TGA) and patent foramen ovale (PFO) (9.1%). Conclusion The prevalence of CHD in Khartoum State is estimated to be 14.3/1000, which is nearly similar to some countries in Africa but higher than most of the continent's countries. VSD was the most common isolated anomaly among CHD patients. There was slight male predominance. Our findings could be used to plan appropriate long-term strategies; to prevent a further rise in the prevalence of CHD. In addition, to be capable of investigating the predisposing factors behind CHD.
%Z 2168-8184
Abdelrahman, Osman
Diab, Randa
Journal Article
United States
2022/01/21
Cureus. 2022 Jan 13;14(1):e21196. doi: 10.7759/cureus.21196. eCollection 2022 Jan.
%+ Anatomy, University of Medical Sciences and Technology, Khartoum, SDN.
Anatomy, Ahfad University for Women / National University - Sudan, Khartoum, SDN.
%W NLM
%G eng

%0 Journal Article
%A Abdelwahab, M. T.
%A Court, R.
%A Everitt, D.
%A Diacon, A. H.
%A Dawson, R.
%A Svensson, E. M.
%A Maartens, G.
%A Denti, P.
%D 2021
%T Effect of Clofazimine Concentration on QT Prolongation in Patients Treated for Tuberculosis
%B Antimicrob Agents Chemother
%V 65
%N 7
%P e0268720
%7 20210617
%8 Jun 17
%! Effect of Clofazimine Concentration on QT Prolongation in Patients Treated for Tuberculosis
%@ 0066-4804 (Print)
0066-4804
%R 10.1128/aac.02687-20
%2 PMC8218646
%M 33875426
%K Adult
Clofazimine/administration & dosage/*adverse effects
Electrocardiography
Heart Rate
Humans
*Long QT Syndrome/chemically induced
South Africa
*Tuberculosis/drug therapy
Young Adult
Monte Carlo simulation
multidrug resistance
pharmacodynamics
population pharmacokinetics
tuberculosis
%X Clofazimine is classified as a WHO group B drug for the treatment of rifampin-resistant tuberculosis. QT prolongation, which is associated with fatal cardiac arrhythmias, is caused by several antitubercular drugs, including clofazimine, but there are no data quantifying the effect of clofazimine concentration on QT prolongation. Our objective was to describe the effect of clofazimine exposure on QT prolongation. Fifteen adults drug-susceptible tuberculosis patients received clofazimine monotherapy as 300 mg daily for 3 days, followed by 100 mg daily in one arm of a 2-week, multiarm early bactericidal activity trial in South Africa. Pretreatment Fridericia-corrected QT (QTcF) (105 patients, 524 electrocardiograms [ECGs]) and QTcFs from the clofazimine monotherapy arm matched with clofazimine plasma concentrations (199 ECGs) were interpreted with a nonlinear mixed-effects model. Clofazimine was associated with significant QT prolongation described by a maximum effect (E(max)) function. We predicted clofazimine exposures using 100-mg daily doses and 2 weeks of loading with 200 and 300 mg daily, respectively. The expected proportions of patients with QTcF change from baseline above 30 ms (ΔQTcF > 30) were 2.52%, 11.6%, and 23.0% for 100-, 200-, and 300-mg daily doses, respectively. At steady state, the expected proportion with ΔQTcF of >30 ms was 23.7% and with absolute QTcF of >450 ms was 3.42% for all simulated regimens. The use of loading doses of 200 and 300 mg is not predicted to expose patients to an increased risk of QT prolongation, compared with the current standard treatment, and is, therefore, an alternative option for more quickly achieving therapeutic concentrations.
%Z 1098-6596
Abdelwahab, Mahmoud Tareq
Court, Richard
Everitt, Daniel
Diacon, Andreas H
Dawson, Rodney
Svensson, Elin M
Maartens, Gary
Denti, Paolo
WT_/Wellcome Trust/United Kingdom
098316/WT_/Wellcome Trust/United Kingdom
Journal Article
Randomized Controlled Trial
Research Support, Non-U.S. Gov't
United States
2021/04/21
Antimicrob Agents Chemother. 2021 Jun 17;65(7):e0268720. doi: 10.1128/AAC.02687-20. Epub 2021 Jun 17.
%+ Division of Clinical Pharmacology, Department of Medicine, University of Cape Town, Cape Town, South Africa.
Global Alliance for TB Drug Development, New York, New York, USA.
Department of Medicine, Stellenbosch University, Tygerberg, South Africa.
Task Applied Science, Bellville, South Africa.
Division of Pulmonology and Department of Medicine, University of Cape Town Lung Institute, Mowbray, Cape Town, South Africa.
Department of Pharmacy, Radboud Institute of Health Sciences, Radboud University Medical Center, Nijmegen, The Netherlands.
Department of Pharmacy, Uppsala University, Uppsala, Sweden.
Wellcome Centre for Infectious Diseases Research in Africa, Institute of Infectious Disease and Molecular Medicine, University of Cape Town, Cape Town, South Africa.
%W NLM
%G eng

%0 Journal Article
%A Abdissa, S. G.
%A Oli, K.
%A Feleke, Y.
%A Goshu, D. Y.
%A Begna, D. M.
%A Tafese, A.
%D 2014
%T Spectrum of cardiovascular diseases among Ethiopian patients at Tikur Anbessa Specialized University Teaching Hospital, Addis Ababa
%B Ethiop Med J
%V 52
%N 1
%P 9-17
%8 Jan
%! Spectrum of cardiovascular diseases among Ethiopian patients at Tikur Anbessa Specialized University Teaching Hospital, Addis Ababa
%@ 0014-1755 (Print)
0014-1755
%M 25069209
%K Adolescent
Adult
Age Distribution
Aged
Aged, 80 and over
Cardiovascular Diseases/*epidemiology
Child
Ethiopia/epidemiology
Female
Hospitals, Teaching
Hospitals, University
Humans
Male
Middle Aged
Registries
Retrospective Studies
Sex Distribution
Young Adult
%X BACKGROUND: Cardiovascular disorders vary throughout the world in type and distribution especially between the developed and the developing countries. Data on spectrum of cardiovascular diseases in Ethiopia is scarce. OBJECTIVE: To assess the spectrum of cardiovascular disorders at Tikur Anbessa Specialized Tertiary Referral Hospital. METHODS: A record review of patient registers from January 2001 to December 2012 was done for 3282 Ethiopian patients with confirmed cardiovascular disorders at adult Cardiology clinic and Neurology clinic of Tikur Anbessa Specialized hospital. Spectrum of valvular heart disease, heart failure, hypertension, ischemic heart disease, congenital heart disease, arrhythmias, cardiomyopathies, cerebrovascular diseases, and peripheral vascular diseases, defined by Physician International Classification of Diseases, Version 9, codes, were directly standardized to the population. Descriptive statitistics was applied to present results. RESULTS: The study population contained more women (n = 1937 [59.0%]) than men. The mean age of the patients was 31.6 +/- 16.6 years. Women were younger than men (mean 29.6 [SD 15.1] years vs 34.52 [18.3] years). Valvular Heart Disease was the most common primary diagnosis in 2036 (62.0%) with significantly higher proportion in the 3rd decade of life. About 300 (9.1%) of the patients were diagnosed with heart failure. Other major diagnoses included hypertension 482 (14.7%), cerebrovascular diseases or stroke 377 (11.5%), congenital heart disease 279 (8.5%) and ischemic heart disease 224 (7.4%). Fifty seven (26.5%) patients with ischemic heart disease had diabetes mellitus. CONCLUSION: While valvular heart disease is the commonest cardiovascular disorder in Ethiopian patients at the largest public hospital of the country, ischemic heart disease has dramatically increased over the years. It is high-time that effective population-based, health promotive strategies for primary prevention as well as secondary measures for the established cardiovascular disorders and risk factors are in place.
%Z Abdissa, Senbeta Guteta
Oli, Kebede
Feleke, Yeweyenhareg
Goshu, Dejuma Yadeta
Begna, Dufera Mekonnen
Tafese, Abinet
Journal Article
Ethiopia
2014/07/30
Ethiop Med J. 2014 Jan;52(1):9-17.
%W NLM
%G eng

%0 Journal Article
%A Abdul-Mumin, A.
%A Anyomih, T. T. K.
%A Owusu, S. A.
%A Wright, N.
%A Decker, J.
%A Niemeier, K.
%A Benavidez, G.
%A Abantanga, F. A.
%A Smith, E. R.
%A Tabiri, S.
%D 2020
%T Burden of Neonatal Surgical Conditions in Northern Ghana
%B World J Surg
%V 44
%N 1
%P 3-11
%8 Jan
%! Burden of Neonatal Surgical Conditions in Northern Ghana
%@ 0364-2313 (Print)
0364-2313
%R 10.1007/s00268-019-05210-9
%1 All authors declare that there are no conflicts of interest.
%2 PMC6925064
%M 31583459
%K Congenital Abnormalities/mortality/*surgery
Female
Ghana
Humans
Infant
Infant Mortality
Infant, Newborn
Intensive Care Units, Neonatal
Male
%X BACKGROUND: Congenital anomalies have risen to become the fifth leading cause of under-five mortality globally. The majority of deaths and disability occur in low- and middle-income countries including Ghana. This 3-year retrospective review aimed to define, for the first time, the characteristics and outcomes of neonatal surgical conditions in northern Ghana. METHODS: A retrospective study was conducted to include all admissions to the Tamale Teaching Hospital (TTH) neonatal intensive care unit (NICU) with surgical conditions between January 2014 and January 2017. Data were collected on demographics, diagnosis and outcomes. Descriptive analysis was performed on all data, and logistic regression was used to predict determinants of neonatal mortality. p < 0.05 was deemed significant. RESULTS: Three hundred and forty-seven neonates were included. Two hundred and sixty-one (75.2%) were aged 7 days or less at presentation, with males (n = 177, 52%) slightly higher than females (n = 165, 48%). The majority were delivered by spontaneous vaginal delivery (n = 247, 88%); 191 (58%) were born in hospital. Congenital anomalies accounted for 302 (87%) of the neonatal surgical cases and 45 (96%) deaths. The most common anomalies were omphalocele (n = 48, 13.8%), imperforate anus (n = 34, 9.8%), intestinal obstruction (n = 29, 8.4%), spina bifida (n = 26, 7.5%) and hydrocephalus (n = 19, 5.5%). The overall mortality rate was 13.5%. Two-thirds of the deaths (n = 30) from congenital anomalies were conditions involving the digestive system with gastroschisis having the highest mortality of 88%. Omphalocele (n = 11, 23.4%), gastroschisis (n = 7, 14.9%) and imperforate anus (n = 6, 12.8%) contributed to the most deaths. On multivariate analysis, low birthweight was significantly associated with mortality (OR 3.59, CI 1.4-9.5, p = 0.009). CONCLUSION: Congenital anomalies are a major global health problem associated with high neonatal mortality in Ghana. The highest burden in terms of both caseload and mortality is attributed to congenital anomalies involving the digestive system, which should be targeted to improve outcomes.
%Z 1432-2323
Abdul-Mumin, Alhassan
Anyomih, Theophilus T K
Owusu, Sheila A
Wright, Naomi
Decker, Janae
Niemeier, Kelli
Benavidez, Gabriel
Abantanga, Francis A
Smith, Emily R
Tabiri, Stephen
203905/Z/16/Z/Wellcome Trust/United Kingdom
Journal Article
Research Support, Non-U.S. Gov't
United States
2019/10/05
World J Surg. 2020 Jan;44(1):3-11. doi: 10.1007/s00268-019-05210-9.
%+ School of Medicine and Health Sciences, University for Development Studies, Tamale, Ghana.
Tamale Teaching Hospital, Salaga Road, Tamale, Ghana.
King's Centre for Global Health and Health Partnerships, School of Population Health and Environmental Sciences, King's College London, London, SE5 9RJ, UK. naomiwright@doctors.org.uk.
Department of Public Health, Baylor University, 1301 S University Parks Dr, Waco, TX, 76706, USA.
Duke Global Health Institute, Duke University, 310 Trent Dr, Durham, NC, 27710, USA.
%W NLM
%G eng

%0 Journal Article
%A Abdul-Mumin, A.
%A Cotache-Condor, C.
%A Owusu, S. A.
%A Grimm, A.
%A Mahama, H.
%A Wright, N.
%A Abantanga, F. A.
%A Smith, E. R.
%A Tabiri, S.
%D 2021
%T A retrospective review of gastroschisis epidemiology and referral patterns in northern Ghana
%B Pediatr Surg Int
%V 37
%N 8
%P 1069-1078
%7 20210531
%8 Aug
%! A retrospective review of gastroschisis epidemiology and referral patterns in northern Ghana
%@ 0179-0358
%R 10.1007/s00383-021-04898-y
%M 34059928
%K Case-Control Studies
Female
Gastroschisis/*mortality/surgery
Ghana/epidemiology
Health Services Accessibility/*standards
Hospital Mortality
Humans
Infant
Infant Mortality
Infant, Low Birth Weight
Infant, Newborn
Intensive Care Units, Neonatal/*statistics & numerical data
Male
Referral and Consultation/*standards
Retrospective Studies
Gastroschisis epidemiology
Northern Ghana
Pediatric surgery
Referral system
%X PURPOSE: To describe the epidemiology and referral patterns of gastroschisis patients in northern Ghana. METHODS: A hospital-based retrospective review was undertaken at Tamale Teaching Hospital (TTH) Neonatal Intensive Care Unit (NICU) between 2014 and 2019. Data from gastroschisis patients were compared to patients with other surgical diagnoses. Descriptive and inferential statistics were performed with SAS. Referral flow maps were made with ArcGIS. RESULTS: From a total of 360 neonates admitted with surgical conditions, 12 (3%) were diagnosed with gastroschisis. Around 91% (n = 10) of gastroschisis patients were referred from other hospitals, traveling 4 h, on average. Referral patterns showed gastroschisis patients were admitted from three regions, whereas patients with other surgical diagnoses were admitted from eight regions. Only 6% (12/201) of expected gastroschisis cases were reported during the 6-year period in all regions. All gastroschisis deaths occurred within the first week of life. CONCLUSIONS: Improving access to surgical care and reducing neonatal mortality related to gastroschisis in northern Ghana is critical. This study provides a baseline to inform future gastroschisis interventions at TTH. Priority areas may include special management of low birth weight newborns, better referral systems, empowerment of community health workers, and increasing access to timely, affordable, and safe neonatal transport.
%Z 1437-9813
Abdul-Mumin, Alhassan
Cotache-Condor, Cesia
Owusu, Sheila A
Grimm, Andie
Mahama, Haruna
Wright, Naomi
Abantanga, Francis A
Smith, Emily R
Orcid: 0000-0002-1745-5728
Tabiri, Stephen
Global Initiative for Children Surgery
Journal Article
Germany
2021/06/02
Pediatr Surg Int. 2021 Aug;37(8):1069-1078. doi: 10.1007/s00383-021-04898-y. Epub 2021 May 31.
%+ School of Medicine and Health Sciences, University for Development Studies, Tamale, Ghana.
Tamale Teaching Hospital, Salaga Road, Tamale, Ghana.
Department of Public Health, Robbins College of Health and Human Services, Baylor University, 1621 S. 5th Street, Waco, TX, 76706, USA.
Sissala West District Hospital, Upper West Region, Gwollu, Ghana.
King's Centre for Global Health and Health Partnerships, School of Population Health and Environmental Science, King's College London, London, SE5 9RJ, UK.
Department of Public Health, Robbins College of Health and Human Services, Baylor University, 1621 S. 5th Street, Waco, TX, 76706, USA. Emily_R_Smith@baylor.edu.
Duke Global Health Institute, Duke University, Durham, NC, USA. Emily_R_Smith@baylor.edu.
%W NLM
%G eng

%0 Journal Article
%A Abdul-Mumin, A.
%A Rotkis, L. N.
%A Gumanga, S.
%A Fay, E. E.
%A Denno, D. M.
%D 2022
%T Could ultrasound midwifery training increase antenatal detection of congenital anomalies in Ghana?
%B PLoS One
%V 17
%N 8
%P e0272250
%7 20220801
%! Could ultrasound midwifery training increase antenatal detection of congenital anomalies in Ghana?
%@ 1932-6203
%R 10.1371/journal.pone.0272250
%1 The authors have declared that no competing interests exist.
%2 PMC9342792
%M 35913961
%K *Congenital Abnormalities
Female
Ghana
Humans
Infant, Newborn
*Midwifery
Pregnancy
Retrospective Studies
Ultrasonography
Ultrasonography, Prenatal
%X BACKGROUND: As part of World Health Organization (WHO) 2016 updated antenatal care (ANC) guidelines routine ultrasonography is recommended, including to detect congenital anomalies. The Ghana Health Service (GHS) developed an in-service midwifery ultrasound training course in 2017, which includes fetal anomaly detection. Training rollout has been very limited. We sought to determine proportions of anomalies among neonates presenting to Tamale Teaching Hospital (TTH) that should be prenatally detectable by course-trained midwives in order to determine training program potential utility. METHODS: We analyzed data from a registry of neonates admitted to TTH with congenital anomaly diagnoses in 2016. We classified ultrasonographic detectability of anomalies at ≤13 and 14-23 weeks gestation, based on GHS course content and literature review. Secondary analysis included 2011-2015 retrospective chart review data. RESULTS: Eighty-five neonates with congenital anomalies were admitted to TTH in 2016. Seventy-three (86%) mothers received ≥1 ANC visit; 47 (55%) had at least one prenatal ultrasound, but only three (6%) were interpreted as abnormal. Sixteen (19%) and 26 (31%) of the anomalies should be readily detectable by course-trained midwives at ≤13 and 14-23 weeks gestation, respectively. When the 161 anomalies from 2011-2015 were also analyzed, 52 (21%) and 105 (43%) should be readily detectable at ≤13 and 14-23 weeks gestation, respectively. "Optimal conditions" (state-of-the-art equipment by ultrasonography-trained physicians) should readily identify 53 (22%) and 115 (47%) of the anomalies at ≤13 and 14-23 weeks gestation, respectively. CONCLUSION: Training Ghanaian midwives could substantially increase second trimester anomaly detection, potentially at proportions nearing highly resourced settings. Our data also highlight the need for refinement of the WHO antenatal ultrasonography recommendation for a scan before 24 weeks gestation for multiple purposes. Gestational dating accuracy requires first trimester scanning while fetal anomaly detection is more accurate during second trimester. Further specification will enhance guideline utility.
%Z 1932-6203
Abdul-Mumin, Alhassan
Rotkis, Lauren N
Gumanga, Solomon
Fay, Emily E
Denno, Donna M
Orcid: 0000-0002-5968-9266
Journal Article
United States
2022/08/02
PLoS One. 2022 Aug 1;17(8):e0272250. doi: 10.1371/journal.pone.0272250. eCollection 2022.
%+ Pediatrics and Child Health, Tamale Teaching Hospital, Tamale, Ghana.
Pediatrics and Child Health, University for Development Studies, School of Medicine and Health Sciences, Tamale, Ghana.
Department of Family and Child Nursing, University of Washington School of Nursing, Seattle, WA, United States of America.
Global Center for Integrated Health of Women, Adolescents, and Children, University of Washington, Seattle, WA, United States of America.
Department of Obstetrics & Gynaecology, Tamale Teaching Hospital, Tamale, Ghana.
Department of Obstetrics & Gynecology, University of Washington School of Medicine, Seattle, WA, United States of America.
Department of Pediatrics, University of Washington School of Medicine, Seattle, WA, United States of America.
Department of Global Health, University of Washington School of Public Health, Seattle, WA, United States of America.
%W NLM
%G eng

%0 Journal Article
%A Abdulkadir, M. B.
%A Ibraheem, R. M.
%A Issa, A.
%A Suberu, H. D.
%A Owolabi, B. I.
%A Alabi, K.
%D 2023
%T Prevalence, Etiology, and Fatality Rates of Childhood Heart Failure in Nigeria: A Systematic Review and Meta-analysis
%B Int J Health Sci (Qassim)
%V 17
%N 1
%P 53-60
%8 Jan-Feb
%! Prevalence, Etiology, and Fatality Rates of Childhood Heart Failure in Nigeria: A Systematic Review and Meta-analysis
%@ 1658-3639 (Print)
1658-3639
%2 PMC9832908
%M 36704492
%K Etiology
burden
fatality rates
heart failure
%X OBJECTIVES: The objectives of the study were to describe the burden, etiology, and fatality rates of heart failure in Nigerian children. METHODS: We searched PubMed database, Google scholar, TRIP database, EMBASE, African Index Medicus, and reference lists of selected articles for studies on burden, etiology, and fatality rates of heart failure in children in Nigeria published from 1977 to 2016. Two researchers reviewed the papers independently. Ten studies were selected that included 14,921 children and 1353 with heart failure. RESULTS: The overall prevalence of heart failure using all the studies reviewed was 8.3% (95% CI: 4.9-12.6). The prevalence was 13.4% (95% CI: 10.9-16.3) in studies that excluded neonates and 4.5% (95% CI: 2.8-6.5) in studies that included neonates. The most common causes of heart failure were severe anemia (38.9%, 95% CI: 30.0-49.4), respiratory tract infections (32.4%, 95% CI: 25.5-39.7), congenital heart disease (8.4%, 95% CI: 6.8-10.2), and sepsis (7.6%, 95% CI: 3.0-14.0). The overall fatality rate was 16.0% (95% CI: 9.0 - 24.6) and was higher in studies that include neonates. CONCLUSION: Heart failure is common in children hospitalized in Nigeria. Its etiology is largely from non-cardiac conditions associated with severe hypoxia and mortality rates are high in children in Nigeria.
%Z 1658-7774
Abdulkadir, Mohammed Baba
Ibraheem, Rasheedat Mobolaji
Issa, Amudalat
Suberu, Habibat Dirisu
Owolabi, Bilkis Iyabo
Alabi, Kayode
Journal Article
Review
Saudi Arabia
2023/01/28
Int J Health Sci (Qassim). 2023 Jan-Feb;17(1):53-60.
%+ Department of Paediatrics, University of Ilorin/University of Ilorin Teaching Hospital, Ilorin, Kwara State, Nigeria.
Children Specialist Hospital, Ilorin, Kwara State, Nigeria.
Department of Paediatrics, University of Ilorin Teaching Hospital, Ilorin, Kwara State, Nigeria.
Department of Paediatrics, General Hospital, Ilorin, Kwara State, Nigeria.
%W NLM
%G eng

%0 Journal Article
%A Abdulkadir, M.
%A Abdulkadir, Z.
%D 2016
%T A systematic review of trends and patterns of congenital heart disease in children in Nigeria from 1964-2015
%B Afr Health Sci
%V 16
%N 2
%P 367-77
%8 Jun
%! A systematic review of trends and patterns of congenital heart disease in children in Nigeria from 1964-2015
%@ 1680-6905 (Print)
1680-6905
%R 10.4314/ahs.v16i2.5
%2 PMC4994567
%M 27605952
%K Child, Preschool
Developing Countries
Ductus Arteriosus, Patent/diagnosis/epidemiology/surgery
Female
Heart Defects, Congenital/*diagnosis/*epidemiology/surgery
Heart Septal Defects, Atrial/diagnosis/epidemiology/surgery
Heart Septal Defects, Ventricular/diagnosis/epidemiology/surgery
Humans
Incidence
Infant
Infant, Newborn
Male
Nigeria/epidemiology
Survival Rate
Tetralogy of Fallot/diagnosis/epidemiology/surgery
Heart disease
Nigeria
congenital
epidemiology
patterns
trends
%X BACKGROUND: Congenital heart diseases cause significant childhood morbidity and mortality. Several restricted studies have been conducted on the epidemiology in Nigeria. No truly nationwide data on patterns of congenital heart disease exists. OBJECTIVES: To determine the patterns of congenital heart disease in children in Nigeria and examine trends in the occurrence of individual defects across 5 decades. METHOD: We searched PubMed database, Google scholar, TRIP database, World Health Organisation libraries and reference lists of selected articles for studies on patterns of congenital heart disease among children in Nigeria between 1964 and 2015. Two researchers reviewed the papers independently and extracted the data. Seventeen studies were selected that included 2,953 children with congenital heart disease. RESULTS: The commonest congenital heart diseases in Nigeria are ventricular septal defect (40.6%), patent ductus arteriosus (18.4%), atrial septal defect (11.3%) and tetralogy of Fallot (11.8%). There has been a 6% increase in the burden of VSD in every decade for the 5 decades studied and a decline in the occurrence of pulmonary stenosis. Studies conducted in Northern Nigeria demonstrated higher proportions of atrial septal defects than patent ductus arteriosus. CONCLUSIONS: Ventricular septal defects are the commonest congenital heart diseases in Nigeria with a rising burden.
%Z 1729-0503
Abdulkadir, Mohammed
Abdulkadir, Zainab
Journal Article
Review
Systematic Review
Uganda
2016/09/09
Afr Health Sci. 2016 Jun;16(2):367-77. doi: 10.4314/ahs.v16i2.5.
%+ Department of Paediatrics and Child Health, University of Ilorin/ University of Ilorin Teaching Hospital, Ilorin, Kwara State, Nigeria.
Department of Obstetrics and Gynaecology, University of Ilorin Teaching Hospital, Ilorin, Kwara State, Nigeria.
%W NLM
%G eng

%0 Journal Article
%A Abdullah, M. A.
%A Saeed, U.
%A Abass, A.
%A Lubna, K.
%A Weam, A.
%A Ali, A. S.
%A Elmwla, I. F.
%D 2012
%T Disorders of sex development among Sudanese children: 5-year experience of a pediatric endocrinology clinic
%B J Pediatr Endocrinol Metab
%V 25
%N 11-12
%P 1065-72
%! Disorders of sex development among Sudanese children: 5-year experience of a pediatric endocrinology clinic
%@ 0334-018X (Print)
0334-018x
%R 10.1515/jpem-2011-0467
%M 23329750
%K 46, XX Disorders of Sex Development/*epidemiology/etiology/therapy
Adolescent
Adrenal Hyperplasia, Congenital/*epidemiology/etiology/therapy
Androgen-Insensitivity Syndrome/*epidemiology/radiotherapy/therapy
Child
Child, Preschool
Disorder of Sex Development, 46,XY/*epidemiology/etiology/therapy
Female
Humans
Infant
Infant, Newborn
Male
Retrospective Studies
Sex Factors
Sex Reassignment Surgery
Sudan/epidemiology
%X BACKGROUND: The birth of a child with disorders of sex development (DSDs) is considered a medical and psychosocial emergency. Management of these cases requires facilities and a multidisciplinary team. In developing countries, this is made difficult by the lack of facilities in addition to sociocultural and religious factors that can affect management. This is the first experience to be published from Sudan. OBJECTIVE: The aim of this study was to see the prevalence, etiological factors, management, and problems faced in handling these cases. METHODS: This is a retrospective descriptive study reviewing the records of all cases referred to a pediatric endocrinology clinic over a 5-year period. Cases were managed by a multidisciplinary team. RESULTS: One hundred fifty-six cases were seen, of which 122 were included in the study. A total of 79 (64.8%) were born at home, whereas 59 (52.2%) of the cases were not observed at birth by health-care providers. The average cost of investigating a case was $250-300. The investigations showed that 69 had XX DSD and 45 had XY DSD. The most common cause of XX DSD was congenital adrenal hyperplasia and that of XY DSD was androgen insensitivity syndrome. Twenty-three (19%) needed sex reassignment. There was a preference for the male sex. CONCLUSION: DSDs are not uncommon in Sudan. Because of lack of awareness and sociocultural reasons cases are referred late. Investigating these cases is expensive and has to be supported, and more multidisciplinary teams have to be trained to make services accessible and affordable.
%Z Abdullah, Mohamed Ahmed
Saeed, Umsalama
Abass, Asjjad
Lubna, Karib
Weam, Arabi
Ali, Abdelbassit S
Elmwla, Imad F
Journal Article
Germany
2013/01/19
J Pediatr Endocrinol Metab. 2012;25(11-12):1065-72. doi: 10.1515/jpem-2011-0467.
%+ Faculty of Medicine, Divison of Pediatric Endocrinology, University of Khartoum, Khartoum-Amarrat Post Office Box 15146, Khartoum 12217, Sudan. mohamedabdullah@hotmail.com
%W NLM
%G eng

%0 Book Section
%A Abdur-Rahman, L. O.
%A A, A.
%A O, N. J.
%A Agboola
%A Adeniran, J. O.
%D 2009
%T Penile shaft sinus: A sequalae of circumcision in urethral duplication
%B Indian J Urol
%C India
%V 25
%N 1
%P 134-6
%! Penile shaft sinus: A sequalae of circumcision in urethral duplication
%@ 0970-1591 (Print)
1998-3824 (Electronic)
0970-1591 (Linking)
%R 10.4103/0970-1591.45554
%M 19468446
%X Urethral duplication (UD) is rare congenital anomalies with varied presentation. Careful clinical evaluation of children by specialist would enhance diagnosis, adequate management and reduce occurrence of complication. We present a 12-year-old boy with chronic post circumcision ventral penile sinus that was successfully managed for urethral duplication.
%Z Abdur-Rahman, Lukman O
A, Abdulrasheed
O, Nasir John
Agboola
Adeniran, James O
Case Reports
Indian journal of urology : IJU : journal of the Urological Society of India
Conflict of Interest: None declared.
IJU-25-134 [pii]
Indian J Urol. 2009 Jan;25(1):134-6. doi: 10.4103/0970-1591.45554.
%+ Paediatric Surgery Unit, University of Ilorin Teaching Hospital, Ilorin, P. O. Box 5291, Ilorin, Ilorin-240 001, Kwara, Nigeria.
%W NLM
%G eng

%0 Journal Article
%A Abdur-Rahman, L. O.
%A Adeniran, J. O.
%A Taiwo, J. O.
%A Nasir, A. A.
%A Odi, T.
%D 2009
%T Bowel resection in Nigerian children
%B Afr J Paediatr Surg
%V 6
%N 2
%P 85-7
%8 Jul-Dec
%! Bowel resection in Nigerian children
%@ 0974-5998
%R 10.4103/0189-6725.54769
%M 19661636
%K Adolescent
Bowen's Disease/complications/*mortality/*surgery
Child
Child, Preschool
*Developing Countries
Female
Humans
Infant
Infant, Newborn
Intestinal Diseases/congenital/*surgery
Intestines/*surgery
Male
Nigeria/epidemiology
Retrospective Studies
Treatment Outcome
%X BACKGROUND: Although bowel resections are commonly done for congenital malformations in children in developed countries, they usually follow neglected and preventable acquired diseases of the intestine in developing countries. OBJECTIVES: To determine the indications and outcome of bowel resections in children of a developing country in a university teaching hospital. MATERIALS AND METHODS: Data of the patients operated (from birth to 15 years) was retrospectively collected over eight years (January 1999 to December 2006). The biodata of children included the following: Indications for operation, type of operations, duration of admission, and outcome of treatment including complications. Patients with Hirschsprung's disease were excluded from the study because bowel resection forms part of their definitive surgical management. RESULTS: There were 70 patients (38 boys and 32 girls). The age ranged between four hours to 15 years (median, five months). There were 16 (22.9%) neonates, 26 (37.1%) infants, and 28 (40%) grown children. The indications were congenital anomalies in the 16 neonates. Also, 23 (88.5%) infants had intussusception, 2 (7.7%) had midgut vovulusm and 1 (3.8%) had congenital small intestine band. Among the grown children, typhoid ileal perforation (TIP) was seen in 14 (50.0%), intussusception in 5 (17.9%), and other causes in nine patients. Overall, intussusception was the most common indication for bowel resection, followed by TIP. A total of 24 patients developed 33 complications. Complications included wound infection in 47.8% and anastomotic leak in 42.8%. The duration of admission ranged between 4-35 days (median, 15 days). The overall mortality was 17.1% -; which was highest among neonates (56.3%), followed by the infants (26.9% -). CONCLUSION: Bowel resections are mainly done for intussusception and complications of TIP at our centre. Late presentation, preexisting malnutrition, and nonavailability of parenteral nutrition contributed to unacceptable morbidity and mortality.
%Z 0974-5998
Abdur-Rahman, L O
Adeniran, J O
Taiwo, J O
Nasir, A A
Odi, T
Journal Article
India
2009/08/08
Afr J Paediatr Surg. 2009 Jul-Dec;6(2):85-7. doi: 10.4103/0189-6725.54769.
%+ Department of Surgery, Paediatric Surgery Unit, University of Ilorin Teaching Hospital, Ilorin, Nigeria. bolarjide@yahoo.com
%W NLM
%G eng

%0 Journal Article
%A Abdur-Rahman, L. O.
%A Shawyer, A.
%A Vizcarra, R.
%A Bailey, K.
%A Cameron, B. H.
%D 2014
%T Do geography and resources influence the need for colostomy in Hirschsprung's disease and anorectal malformations? A Canadian association of paediatric surgeons: association of paediatric surgeons of Nigeria survey
%B Afr J Paediatr Surg
%V 11
%N 2
%P 150-7
%8 Apr-Jun
%! Do geography and resources influence the need for colostomy in Hirschsprung's disease and anorectal malformations? A Canadian association of paediatric surgeons: association of paediatric surgeons of Nigeria survey
%@ 0974-5998
%R 10.4103/0189-6725.132813
%M 24841017
%K *Attitude of Health Personnel
Canada
Colostomy/economics/methods/*statistics & numerical data
Female
Geography
Health Care Surveys
Health Resources/*economics
Hirschsprung Disease/diagnosis/*surgery
Humans
Male
Needs Assessment
Nigeria
Patient Selection
Pediatrics
Practice Patterns, Physicians'/*standards/trends
Risk Assessment
Severity of Illness Index
Societies, Medical
Surveys and Questionnaires
%X BACKGROUND: This survey compared surgical management of Hirschsprung's disease (HD) and anorectal malformations (ARM) in high and low resource settings. MATERIALS AND METHODS: An online survey was sent to 208 members of the Canadian Association of Paediatric Surgeons (CAPS) and the Association of Paediatric Surgeons of Nigeria (APSON). RESULTS: The response rate was 76.8% with 127 complete surveys (APSON 34, CAPS 97). Only 29.5% of APSON surgeons had frozen section available for diagnosis of HD. They were more likely to choose full thickness rectal biopsy (APSON 70.6% vs. CAPS 9.4%, P < 0.05) and do an initial colostomy for HD (APSON 23.5% vs. CAPS 0%, P < 0.05). Experience with trans-anal pull-through for HD was similar in both groups (APSON 76.5%, CAPS 66.7%). CAPS members practising in the United States were more likely to perform a one-stage pull-through for HD during the initial hospitalization (USA 65.4% vs. Canada 28.3%, P < 0.05). The frequency of colostomy in females with vestibular fistula varied widely independent of geography. APSON surgeons were less likely to have enterostomal therapists and patient education resources. CONCLUSIONS: Local resources which vary by geographic location affect the management of HD and ARM including colostomy. Collaboration between CAPS and APSON members could address resource and educational needs to improve patient care.
%Z 0974-5998
Abdur-Rahman, Lukman O
Shawyer, Anna
Vizcarra, Rachel
Bailey, Karen
Cameron, Brian H
Comparative Study
Journal Article
India
2014/05/21
Afr J Paediatr Surg. 2014 Apr-Jun;11(2):150-7. doi: 10.4103/0189-6725.132813.
%+ Department of Surgery, Division of Paediatric Surgery, University of Ilorin and University of Ilorin Teaching Hospital, Ilorin, Nigeria.
%W NLM
%G eng

%0 Journal Article
%A Abdurrahman, M. B.
%A Babaoye, F. A.
%A Aikhionbare, H. A.
%D 1990
%T Childhood renal disorders in Nigeria
%B Pediatr Nephrol
%V 4
%N 1
%P 88-93
%8 Jan
%! Childhood renal disorders in Nigeria
%@ 0931-041X (Print)
0931-041x
%R 10.1007/bf00858449
%M 2169846
%K Acute Kidney Injury/epidemiology
Child
Glomerulonephritis/epidemiology/etiology
Humans
Hypertension, Renal/epidemiology
Infections/complications
Kidney Diseases/*epidemiology
Kidney Failure, Chronic/epidemiology
Kidney Neoplasms/epidemiology
Nephrotic Syndrome/epidemiology
Nigeria/epidemiology
Retrospective Studies
Schistosomiasis haematobia/epidemiology
Urinary Tract/abnormalities
Urinary Tract Infections/epidemiology
Wilms Tumor/epidemiology
%X The common childhood renal disorders in Nigeria are post-infectious acute glomerulonephritis (PIAGN), nephrotic syndrome, hypertension, congenital anomalies and urinary tract infection. Children with PIAGN often present with hypertension, circulatory overload and hypoalbuminaemia. Nephrotic syndrome is characterized by a paucity of minimal change and a poor prognosis. Posterior urethral valves and hydronephrosis are the most frequent congenital anomalies. Children with congenital anomalies present late with advanced disease. The commonest malignancy is nephroblastoma, but Burkitt's lymphoma of the kidney also occurs. Both acute and chronic renal failure present depressing and distressing clinical problems, with an aggressive course and a high morbidity and mortality. Poor socio-economy has adverse effects on the presentation, management and follow-up of Nigerian children with renal disorders.
%Z Abdurrahman, M B
Babaoye, F A
Aikhionbare, H A
Journal Article
Germany
1990/01/01
Pediatr Nephrol. 1990 Jan;4(1):88-93. doi: 10.1007/BF00858449.
%+ Department of Paediatrics, Ahmadu Bello University, Zaria, Nigeria.
%W NLM
%G eng

%0 Journal Article
%A Abdurrahman, M. B.
%A Garg, S. K.
%A Mabogunje, O. A.
%A Yakubu, A. M.
%A Momoh, J. T.
%A Lawrie, J. H.
%D 1982
%T Congenital abnormalities of the genitourinary system in northern Nigeria
%B Ann Trop Paediatr
%V 2
%N 4
%P 183-8
%8 Dec
%! Congenital abnormalities of the genitourinary system in northern Nigeria
%@ 0272-4936 (Print)
0272-4936
%R 10.1080/02724936.1982.11748253
%M 6191637
%K Adolescent
Adult
Bladder Exstrophy/epidemiology
Child
Child, Preschool
Cryptorchidism/epidemiology
Disorders of Sex Development/epidemiology
Epispadias/epidemiology
Female
Genitalia/abnormalities
Humans
Hydronephrosis/epidemiology
Hypospadias/epidemiology
Infant
Infant, Newborn
Kidney/abnormalities
Male
Nigeria
Polycystic Kidney Diseases/epidemiology
Prune Belly Syndrome/epidemiology
Urethra/abnormalities
*Urogenital Abnormalities
%Z Abdurrahman, M B
Garg, S K
Mabogunje, O A
Yakubu, A M
Momoh, J T
Lawrie, J H
Journal Article
England
1982/12/01
Ann Trop Paediatr. 1982 Dec;2(4):183-8. doi: 10.1080/02724936.1982.11748253.
%W NLM
%G eng

%0 Journal Article
%A Abdurrazaq, T. O.
%A Micheal, A. O.
%A Lanre, A. W.
%A Olugbenga, O. M.
%A Akin, L. L.
%D 2013
%T Surgical outcome and complications following cleft lip and palate repair in a teaching hospital in Nigeria
%B Afr J Paediatr Surg
%V 10
%N 4
%P 345-57
%8 Oct-Dec
%! Surgical outcome and complications following cleft lip and palate repair in a teaching hospital in Nigeria
%@ 0974-5998
%R 10.4103/0189-6725.125447
%M 24469486
%K Cleft Lip/*surgery
Cleft Palate/*surgery
Female
Follow-Up Studies
*Hospitals, Teaching
Humans
Incidence
Infant
Infant, Newborn
Male
Nigeria/epidemiology
Postoperative Complications/*epidemiology
Prognosis
Prospective Studies
Plastic Surgery Procedures/adverse effects/*methods
Survival Rate/trends
%X BACKGROUND: Measurement of treatment outcome is important in estimating the success of cleft management. The aim of this study was to assess the surgical outcome of cleft lip and palate surgery. PATIENTS AND METHODS: The surgical outcome of 131 consecutive patients with cleft lip and palate surgeries between October 2008 and December 2010 were prospectively evaluated at least 4 weeks postoperatively. Data collected included information about the age, sex, type of cleft defects, and type of surgery performed as well as postoperative complications. For cleft lip repair, the Pennsylvania lip and nose (PLAN) score was used to assess the surgical outcome, while the integrity of the closure was used for cleft palate repair. RESULTS: A total of 92 patients had cleft lip repair and 64 had palate repair. Overall, 68.8% cases of cleft lip and palate repair had good outcomes; 67.9% of lip repairs had good lip and nose scores, while 70.2% of palatal repair had a good surgical outcome. Oro-fistula was observed in 29.8% of cleft palate repairs Inter-rater reliability coefficient was substantially significant. CONCLUSIONS: The fact that 25.7% of those treated were aged >1 year suggests a continued need to enlighten the public on the availability of cleft lip and palate expertise and treatment. Although an overall good treatment outcome was demonstrated in this study, the nasal score was poorer than the lip score. Complication rate of about 14% following surgical repair is consistent with previous reports in the literature.
%Z 0974-5998
Abdurrazaq, Taiwo O
Micheal, Adeyemi O
Lanre, Adeyemo W
Olugbenga, Ogunlewe M
Akin, Ladeinde L
Journal Article
India
2014/01/29
Afr J Paediatr Surg. 2013 Oct-Dec;10(4):345-57. doi: 10.4103/0189-6725.125447.
%+ Department of Surgery/Dental and Maxillofacial Surgery, College of Health Sciences, Usmanu Danfodiyo University/Usmanu Danfodiyo University Teaching Hospital, Sokoto, Nigeria.
%W NLM
%G eng

%0 Journal Article
%A Abdurrazaq, T. O.
%A Micheal, A. O.
%A Lanre, A. W.
%A Olugbenga, O. M.
%A Akin, L. L.
%D 2013
%T Surgical outcome and complications following cleft lip and palate repair in a teaching hospital in Nigeria
%B Afr J Paediatr Surg
%V 10
%N 4
%P 345-57
%8 Oct-Dec
%! Surgical outcome and complications following cleft lip and palate repair in a teaching hospital in Nigeria
%@ 0974-5998
%R 10.4103/0189-6725.125447
%M 24469486
%K Cleft Lip/*surgery
Cleft Palate/*surgery
Female
Follow-Up Studies
*Hospitals, Teaching
Humans
Incidence
Infant
Infant, Newborn
Male
Nigeria/epidemiology
Postoperative Complications/*epidemiology
Prognosis
Prospective Studies
Plastic Surgery Procedures/adverse effects/*methods
Survival Rate/trends
%X BACKGROUND: Measurement of treatment outcome is important in estimating the success of cleft management. The aim of this study was to assess the surgical outcome of cleft lip and palate surgery. PATIENTS AND METHODS: The surgical outcome of 131 consecutive patients with cleft lip and palate surgeries between October 2008 and December 2010 were prospectively evaluated at least 4 weeks postoperatively. Data collected included information about the age, sex, type of cleft defects, and type of surgery performed as well as postoperative complications. For cleft lip repair, the Pennsylvania lip and nose (PLAN) score was used to assess the surgical outcome, while the integrity of the closure was used for cleft palate repair. RESULTS: A total of 92 patients had cleft lip repair and 64 had palate repair. Overall, 68.8% cases of cleft lip and palate repair had good outcomes; 67.9% of lip repairs had good lip and nose scores, while 70.2% of palatal repair had a good surgical outcome. Oro-fistula was observed in 29.8% of cleft palate repairs Inter-rater reliability coefficient was substantially significant. CONCLUSIONS: The fact that 25.7% of those treated were aged >1 year suggests a continued need to enlighten the public on the availability of cleft lip and palate expertise and treatment. Although an overall good treatment outcome was demonstrated in this study, the nasal score was poorer than the lip score. Complication rate of about 14% following surgical repair is consistent with previous reports in the literature.
%Z 0974-5998
Abdurrazaq, Taiwo O
Micheal, Adeyemi O
Lanre, Adeyemo W
Olugbenga, Ogunlewe M
Akin, Ladeinde L
Journal Article
India
2014/01/29
Afr J Paediatr Surg. 2013 Oct-Dec;10(4):345-57. doi: 10.4103/0189-6725.125447.
%+ Department of Surgery/Dental and Maxillofacial Surgery, College of Health Sciences, Usmanu Danfodiyo University/Usmanu Danfodiyo University Teaching Hospital, Sokoto, Nigeria.
%W NLM
%G eng

%0 Journal Article
%A Abebe, S.
%A Gebru, G.
%A Amenu, D.
%A Mekonnen, Z.
%A Dube, L.
%D 2021
%T Risk factors associated with congenital anomalies among newborns in southwestern Ethiopia: A case-control study
%B PLoS One
%V 16
%N 1
%P e0245915
%7 20210128
%! Risk factors associated with congenital anomalies among newborns in southwestern Ethiopia: A case-control study
%@ 1932-6203
%R 10.1371/journal.pone.0245915
%1 The authors have declared that no competing interests exist.
%2 PMC7843017
%M 33508017
%K Adult
Case-Control Studies
Congenital Abnormalities/*etiology
Environmental Exposure/*adverse effects
Ethiopia
Female
Humans
Infant, Newborn
Pesticides/*adverse effects
Pregnancy
Risk Factors
Socioeconomic Factors
Tobacco Smoke Pollution/*adverse effects
%X INTRODUCTION: Human embryo is well protected in the uterus by the embryonic membrane, although teratogens may cause developmental disruptions after maternal exposure to them during early pregnancy. Most of the risk factors contributing to the development of congenital anomalies are uncertain; however, genetic factors, environmental factors and multifactorial inheritance are found to be risk factors. Regardless of their clinical importance, there are little/no studies conducted directly related to predisposing risk factors in southwestern Ethiopia. OBJECTIVE: The study aimed to determine the associated risk factors with congenital anomalies among newborns in southwestern Ethiopia. METHODS: Case-control study was conducted on newborns and their mothers in six purposively selected hospitals in southwestern Ethiopia from May 2016 to May 2018. Data was collected after evaluation of the neonates for the presence of congenital anomalies using the standard pretested checklist. The data was analyzed using SPSS version 25.0. P <0.01 was set as statistically significant. RESULTS: Risk factors such as unidentified medicinal usage in the first three months of pregnancy (AOR = 3.435; 99% CI: 2.012-5.863), exposure to pesticide (AOR = 3.926; 99% CI: 1.266-12.176), passive smoking (AOR = 4.104; 99% CI: 1.892-8.901), surface water as sources of drinking (AOR = 2.073; 99% CI: 1.221-3.519), folic acid supplementation during the early pregnancy (AOR = 0.428; 99% CI: 0.247-0.740) were significantly associated with the congenital anomalies. CONCLUSIONS: In this study, risk factors such as passive smoking, exposure to pesticides, chemicals and use of surface water as a source of drinking during early pregnancy had a significant association with congenital anomalies. There is a need to continuously provide health information for the community on how to prevent and control predisposing risk factors.
%Z 1932-6203
Abebe, Soressa
Orcid: 0000-0002-1064-0349
Gebru, Girmai
Amenu, Demisew
Mekonnen, Zeleke
Dube, Lemessa
Journal Article
Research Support, Non-U.S. Gov't
United States
2021/01/29
PLoS One. 2021 Jan 28;16(1):e0245915. doi: 10.1371/journal.pone.0245915. eCollection 2021.
%+ Department of Anatomy, School of Medicine, College of Health Sciences, Addis Ababa University, Addis Ababa, Ethiopia.
Department of Gynecology and Obstetrics, Institute of Health, Jimma University, Jimma, Oromia, Ethiopia.
School of Medical Laboratory Sciences, Institute of Health, Jimma University, Jimma, Oromia, Ethiopia.
Department of Epidemiology, Institute of Health, Jimma University, Jimma, Oromia, Ethiopia.
%W NLM
%G eng

%0 Journal Article
%A Abegaz, B.
%D 1989
%T Diagnostic utility of echocardiography in Ethiopia
%B Ethiop Med J
%V 27
%N 3
%P 129-34
%8 Jul
%! Diagnostic utility of echocardiography in Ethiopia
%@ 0014-1755 (Print)
0014-1755
%M 2753030
%K Adolescent
Adult
Aged
Child
Child, Preschool
*Echocardiography/statistics & numerical data
Ethiopia
Female
Heart Diseases/*diagnosis
Humans
Infant
Infant, Newborn
Male
Middle Aged
Referral and Consultation/statistics & numerical data
%X Consecutive requests of 1557 echocardiographic studies performed between January 1984 and June 1988 were analysed in order to identify common cardiac abnormalities encountered, the pattern of referral and most important the usefulness of the procedure at our hospital. Organic heart disease was found in 1240 patients, of whom 541 (43.6%) had acquired valvular heart disease; 338 (27.4%) congenital heart abnormalities; 154 (12.4%) cardiomyopathies; 139 (11.2%) pericardial disease and 68 (5.4%) other cardiac abnormalities. The diagnostic yield was high 1093/1128 (96.8%) when heart disease was clinically diagnosed or strongly suspected. It confirmed stated diagnosis in 789 (70.0%) and the echocardiographic diagnosis was different from that of the referral in 304 (26.9%). In the remaining 35 (3.1%) no heart disease could be identified. The yield was low, 147/429 (34.2%) (12% of the total positives), when patients were referred to "rule out" or "exclude" heart disease. It is concluded that echocardiography is not very useful for the detection of unsuspected diseases, while on the other hand, it is a simple, relatively cheap and highly dependable tool in the assessment of known cardiac abnormalities.
%Z Abegaz, B
Journal Article
Ethiopia
1989/07/01
Ethiop Med J. 1989 Jul;27(3):129-34.
%W NLM
%G eng

%0 Journal Article
%A Abellard, J.
%A Decroix, B.
%A Kerebel, L. M.
%D 1989
%T [Epidemiologic survey of orodental health in Fada N'Gourma (Burkina Faso)]
%B Bull Group Int Rech Sci Stomatol Odontol
%V 32
%N 1
%P 31-8
%8 Jan
%! [Epidemiologic survey of orodental health in Fada N'Gourma (Burkina Faso)]
%@ 0250-4693 (Print)
0250-4693
%(Enquête épidémiologique sur la santé bucco-dentaire à Fada N'Gourma (Burkina Faso).
%M 2924013
%K Age Factors
Burkina Faso
DMF Index
*Dental Health Surveys
Dentistry
*Developing Countries
Diastema/epidemiology
Humans
Medicine, Traditional
Oral Health
Periodontal Index
*Urban Population
%X In 1983 an investigation involving a homogeneous population sample from a western city of Burkina Faso has been performed in 1983 in order to estimate the oral health status of the population cut off from any dental assistance and to assess the importance of traditional practices in the city. The investigation, performed using World Health Organization techniques (WHO, 1977) involved 354 subjects, male and female, divided into age groups from 10 to 54. It was shown that: although the oral hygiene level was very low and no dental treatments were performed, caries level was very low--although gingivitis rate was high, advanced periodontitis rate was low--the frequency of interincisive diastema (one subject out of 4 in the 15-19 age group), the progressive decline of tooth cutting, a traditional practice, in town people but the large extent of cola use (one adult out of two). The present data will be used as base-line reference to evaluate the incidence of a dental care and prevention program which has just started in the same city of Burkina Faso.
%Z Abellard, J
Decroix, B
Kerebel, L M
English Abstract
Journal Article
Belgium
1989/01/01
Bull Group Int Rech Sci Stomatol Odontol. 1989 Jan;32(1):31-8.
%W NLM
%G fre

%0 Journal Article
%A Abengowe, C. U.
%D 1979
%T Cardiovascular disease in Northern Nigeria
%B Trop Geogr Med
%V 31
%N 4
%P 553-60
%8 Dec
%! Cardiovascular disease in Northern Nigeria
%@ 0041-3232 (Print)
0041-3232
%M 317394
%K Adolescent
Adult
Aged
Cardiomyopathies/epidemiology
Cerebrovascular Disorders/epidemiology
Cross-Sectional Studies
Female
Heart Diseases/*epidemiology
Heart Failure/epidemiology
Heart Valve Diseases/epidemiology
Humans
Hypertension/epidemiology
Male
Middle Aged
Nigeria
Rheumatic Heart Disease/epidemiology
%X The case files of 4,456 medical admissions in 1975--1976 at Ahmadu Bello University Teaching Hospital, Kaduna, Nigeria, included 354 cardiovascular patients. The most common causes were hypertension (45.5%), cardiomyopathy (20.6%) and chronic rheumatic heart disease (14.4%). The mean age of hypertensive and cardiovascular patients was lower than in Europe. The majority of hypertensive patients suffer from essential hypertension. Congestive cardiac failure is the commonest complication of hypertension and cardiomyopathy. Rheumatic valvular disease with mitral incompetence is frequent and sometimes severe in young people. Other cardiovascular diseases included pericardial disease, bacterial endocarditis, cor pulmonale, anaemic heart failure, congenital and syphilitic heart disease. Coronary heart disease was only encountered in non-Africans. Cardiovascular mortality in hospital was high (20%).
%Z Abengowe, C U
Journal Article
Netherlands
1979/12/01
Trop Geogr Med. 1979 Dec;31(4):553-60.
%W NLM
%G eng

%0 Journal Article
%A Abich, Y.
%A Mihiret, T.
%A Yihunie Akalu, T.
%A Gashaw, M.
%A Janakiraman, B.
%D 2020
%T Flatfoot and associated factors among Ethiopian school children aged 11 to 15 years: A school-based study
%B PLoS One
%V 15
%N 8
%P e0238001
%7 20200825
%! Flatfoot and associated factors among Ethiopian school children aged 11 to 15 years: A school-based study
%@ 1932-6203
%R 10.1371/journal.pone.0238001
%1 The authors have declared that no competing interests exist.
%2 PMC7447044
%M 32841276
%K Adolescent
Child
Ethiopia/epidemiology
Female
Flatfoot/*epidemiology
Humans
Male
Prevalence
Regression Analysis
Risk Factors
Schools/*statistics & numerical data
%X BACKGROUND: The Foot health of a child plays a pivotal role in their participation in play, locomotive activities, healthy lifestyle, somatic development, and weight management. The burden of flatfoot among children in Ethiopia is not known. The objective of this study was to analyze the structure of the medial foot arch using Staheli plantar arch index and investigate its associated factors among larger sample school children, aged 11-15 years in Ethiopia. METHODS: A school-based cross-sectional study was conducted among children aged 11-15 years from eleven randomly selected primary schools. The sample size was determined proportionally across school strength and governmental and private schools to ensure variety within the sample. Data collection consisted of physical measurements, footprint-based measures whilst full weight-bearing, and a structured questionnaire on foot pain, footwear type, and physical activity. Data were analyzed descriptively and through uni- and multivariate logistic regression model. RESULTS: A total of 823 children participated. The overall prevalence of flatfoot was 17.6% with a significant difference between age, gender, type of school, BMI, and type of footwear. Being younger (OR 3.3, 95% CI 1.6-6.7), male (OR 1.6, 95% CI 1.0-2.4), experiencing foot pain (OR 1.9, 95% CI 1.0-3.5), wearing closed shoe (OR 4.4, 95% CI 1.6-11.9), overweight (OR 3.8, 95% CI 1.2-8.7), obese (OR 4.2, 95% CI 2.5-10.9), and low level of physical activity (OR 2.1, 95% CI 1.0-4.6) were significantly associated with flatfoot. Children who were overweight, obese, and also experiencing foot pain have a 2.8 (95% CI 1.62-5.94) and 4.1 (95% CI 2.85-8.31) times greater chance of having flatfoot respectively. The prevalence of flatfoot among 560 normal weight children was 17.5%. CONCLUSIONS: The findings of this study demonstrated that the overall prevalence and the prevalence of flatfoot among normal-weight children are almost the same. There is a definite need to develop a screening algorithm for diagnosis and treatment indication for this children's lower extremity disorder.
%Z 1932-6203
Abich, Yohannes
Mihiret, Tewodros
Yihunie Akalu, Temesgen
Orcid: 0000-0002-0340-0443
Gashaw, Moges
Orcid: 0000-0002-4532-1786
Janakiraman, Balamurugan
Orcid: 0000-0003-3866-9351
Journal Article
Research Support, Non-U.S. Gov't
United States
2020/08/26
PLoS One. 2020 Aug 25;15(8):e0238001. doi: 10.1371/journal.pone.0238001. eCollection 2020.
%+ Department of Physiotherapy, College of Medicine and Health Sciences & Comprehensive Specialized Hospital, University of Gondar, Gondar, Ethiopia.
Department of Epidemiology and Biostatistics, Institute of Public Health, College of Medicine and Health Sciences, University of Gondar, Gondar, Ethiopia.
%W NLM
%G eng

%0 Journal Article
%A Abolarin, T. O.
%A Aiyegbusi, A. I.
%A Tella, B. A.
%A Akinbo, S. R.
%D 2011
%T Relationship between selected anthropometric variables and prevalence of flatfoot among urban and rural school children in south west Nigeria
%B Nig Q J Hosp Med
%V 21
%N 2
%P 135-40
%8 Apr-Jun
%! Relationship between selected anthropometric variables and prevalence of flatfoot among urban and rural school children in south west Nigeria
%@ 0189-2657 (Print)
0189-2657
%M 21913511
%K Age Distribution
Anthropometry
Body Height
Body Mass Index
Body Weight
Child
Female
Flatfoot/*epidemiology
Humans
Incidence
Infant
Male
Nigeria/epidemiology
*Nutritional Status
Prevalence
Rural Population/*statistics & numerical data
Schools
Sex Distribution
Social Environment
Socioeconomic Factors
Urban Population/*statistics & numerical data
%X BACKGROUND: Flat foot is a common reason for attendance at children's orthopaedic clinics. Its prevalence which varies from one population to the other has been reported to be influenced by various factors. OBJECTIVE: This study investigated the effect of nutritional status as indicated by factors such as height, weight and BMI on the prevalence of flatfoot in school age children in urban and rural areas in south-western Nigeria. MATERIALS AND METHODS: This study involved 560 children with age range 6 to 12 years. They were divided into two groups; rural and urban. The demographic and anthropometric data of all the subjects was taken. Each subject's static footprint was taken on a white duplicating paper after which the instep was measured and the footprint classified into high arch, normal, flat or severe flat. The body mass index and nutritional status of each subject was calculated from the anthropometric data. Epi Info statistical package programme version 3.5.1 (2008) was used to analyse the data. RESULTS: There was a statistically significant (p < 0.05) prevalence of flatfoot between the rural dwelling (18.2%) and the urban dwelling (32.9%) children. Anthropometric measurements were significantly higher in urban than in rural children. Nutritional status of urban children was also significantly higher than that of the rural children. CONCLUSION: Flatfoot is more prevalent in school age children in urban area than in the rural area; age and body mass index being the primary predictors for flatfoot.
%Z Abolarin, T O
Aiyegbusi, A I
Tella, B A
Akinbo, S R
Journal Article
Nigeria
2011/09/15
Nig Q J Hosp Med. 2011 Apr-Jun;21(2):135-40.
%+ Department of Physiotherapy, College of Medicine, University of Lagos.
%W NLM
%G eng

%0 Journal Article
%A Abolarin, T.
%A Aiyegbusi, A.
%A Tella, A.
%A Akinbo, S.
%D 2011
%T Predictive factors for flatfoot: The role of age and footwear in children in urban and rural communities in South West Nigeria
%B Foot (Edinb)
%V 21
%N 4
%P 188-92
%7 20110805
%8 Dec
%! Predictive factors for flatfoot: The role of age and footwear in children in urban and rural communities in South West Nigeria
%@ 0958-2592
%R 10.1016/j.foot.2011.07.002
%M 21820894
%K Age Factors
Anthropometry
Child
Equipment Design
Female
Flatfoot/diagnosis/*epidemiology/etiology
Humans
Male
Nigeria/epidemiology
Prevalence
*Rural Population
*Shoes
*Urban Population
%X BACKGROUND: Flatfoot is common in children and its prevalence influenced by several factors. This study investigated the role of age and type of foot wear as predictors of flatfoot in school age children in urban and rural areas in south-western Nigeria. METHODS: 560 children between 6 and 12 years, divided into two groups; rural and urban were studied. Each subject's static footprint was taken on a white duplicating paper after which the instep was measured for classification into high arch, normal, flat or severe flat. The BMI of each subject was calculated from the anthropometric data. The type of footwear with which the subjects were shod was also recorded. Data analysis was by Epi Info statistical package version 3.5.1 (2008). RESULTS: Chi-square showed a significant (p<0.05) association between the presence of flatfoot, age and type of footwear. Comparison of the prevalence of flatfoot by age group indicated a significant difference at age 10 years. Simple logistic regressions, however, showed that age was a significant (p<0.05) predictor for flat foot while the type of footwear was not. CONCLUSION: In this study, age is the primary predictor for flatfoot while the type of footwear is not.
%Z 1532-2963
Abolarin, Temilola
Aiyegbusi, Ayoola
Tella, Abidemi
Akinbo, Sunday
Comparative Study
Journal Article
Multicenter Study
Scotland
2011/08/09
Foot (Edinb). 2011 Dec;21(4):188-92. doi: 10.1016/j.foot.2011.07.002. Epub 2011 Aug 5.
%+ Department of Physiotherapy, College of Medicine, University of Lagos, Nigeria. temfem98@yahoo.com
%W NLM
%G eng

%0 Journal Article
%A Abou-Youssef, H. S.
%A Kamal, M. M.
%A Mehaney, D. A.
%D 2014
%T Triple test screening for Down syndrome: an Egyptian-tailored study
%B PLoS One
%V 9
%N 10
%P e110370
%7 20141020
%! Triple test screening for Down syndrome: an Egyptian-tailored study
%@ 1932-6203
%R 10.1371/journal.pone.0110370
%1 Competing Interests: The authors have declared that no competing interests exist.
%2 PMC4203785
%M 25330176
%K Adult
Chorionic Gonadotropin/blood
Down Syndrome/*diagnosis
Egypt
Estriol/blood
Female
Humans
Pregnancy
Prenatal Diagnosis/*methods
Regression Analysis
alpha-Fetoproteins/analysis
%X BACKGROUND: The incidence of Down syndrome (DS) in Egypt varies between 1:555 and 1:770 and its screening by triple test is becoming increasingly popular nowadays. Results, however, seem inaccurate due to the lack of Egyptian-specific information needed for risk calculation and a clear policy for programme implementation. Our study aimed at calculation and validation of the triple marker medians used in screening Egyptian females as well as to recommend programme conventions to unify screening in this country. METHODS: The study was conducted on 668 Egyptian women, in weeks 15-20 of pregnancy as proven by sonar. Chorionic gonadotropin (CG), α-fetoprotein (AFP) and unconjugated oestriol (uE3) were measured on Siemens Immulite analyzer. Medians of the three parameters were calculated, regressed against gestational age (GA) and weighted by the number of participants/week. Equations were derived to adjust each parameter to the maternal weight and were centered on the median Egyptian weight. Prisca software was fed with the above data, multiples-of-median (MoM) and DS risks were calculated and the screening performance was evaluated at a mid-trimester risk cutoff of 1:270. RESULTS: Log-linear [AFP/uE3 = 10(A+B*GA)] and exponential equations [CG = A*e (B*GA)] were derived and the regressed medians were found to follow similar patterns to other Asian and Western medians. Oestriol was always lowest (even halved) while CG and AFP were intermediate. A linear reciprocal model best fitted weight distribution among Egyptians and successfully adjusted each parameter to a weight of 78.2 kg. Epidemiological monitoring of these recommendations revealed satisfactory performance in terms of 6.7% initial positive rate and 1.00 grand MoM. CONCLUSIONS: Adoption of the above recommendations is hoped to pave the way to a successful DS screening programme tailored to Egyptian peculiarities.
%Z 1932-6203
Abou-Youssef, Hazem S
Kamal, Manal M
Mehaney, Dina A
Journal Article
Research Support, Non-U.S. Gov't
United States
2014/10/21
PLoS One. 2014 Oct 20;9(10):e110370. doi: 10.1371/journal.pone.0110370. eCollection 2014.
%+ Clinical and Chemical Pathology Department, Faculty of Medicine, Cairo University, Cairo, Egypt.
%W NLM
%G eng

%0 Journal Article
%A Abrams, E.
%A Myer, L.
%D 2021
%T Lessons from dolutegravir and neural tube defects
%B Lancet HIV
%V 8
%N 1
%P e3-e4
%8 Jan
%! Lessons from dolutegravir and neural tube defects
%@ 2352-3018
%R 10.1016/s2352-3018(20)30280-0
%M 33387476
%K Brazil
Female
HIV Integrase Inhibitors/*adverse effects
Heterocyclic Compounds, 3-Ring/*adverse effects
Humans
Neural Tube Defects/*etiology
Oxazines/*adverse effects
Piperazines/*adverse effects
Pregnancy
Pyridones/*adverse effects
%Z 2352-3018
Abrams, Elaine
Myer, Landon
Letter
Netherlands
2021/01/03
Lancet HIV. 2021 Jan;8(1):e3-e4. doi: 10.1016/S2352-3018(20)30280-0.
%+ ICAP, Mailman School of Public Health and Department of Pediatrics, Vagelos College of Physicians and Surgeons, Columbia University, New York, NY 10032, USA. Electronic address: eja1@columbia.edu.
Division of Epidemiology and Biostatistics and Centre for Infectious Disease Epidemiology and Research, School of Public Health and Family Medicine, University of Cape Town, Cape Town, South Africa.
%W NLM
%G eng

%0 Journal Article
%A Abratt, R. P.
%A Reddi, V. B.
%A Sarembock, L. A.
%D 1992
%T Testicular cancer and cryptorchidism
%B Br J Urol
%V 70
%N 6
%P 656-9
%8 Dec
%! Testicular cancer and cryptorchidism
%@ 0007-1331 (Print)
0007-1331
%R 10.1111/j.1464-410x.1992.tb15838.x
%M 1362513
%K Adolescent
Adult
Black or African American
Cryptorchidism/*complications/ethnology
Dysgerminoma/*complications/ethnology/mortality
Humans
Male
Middle Aged
Neoplasms, Germ Cell and Embryonal/*complications/ethnology/mortality
Testicular Neoplasms/*complications/ethnology/mortality
%X The records of 273 patients with germ cell tumours of the testis referred between 1970 and July 1991 were reviewed. There were 25 (9%) black, 40 (14%) mixed race and 214 (77%) white patients. Histology showed seminoma in 53% and non-seminomatous and germ cell tumours in 47% of patients. Maldescent of the testis (MDT) was found in 30 patients--an incidence of 11% overall. MDT was present in 8 of 25 (32%) black, 7 of 40 (18%) mixed race and 15 of 214 (7%) white patients with testicular cancer. The incidence of MDT was statistically significantly higher in both black and mixed race patients compared with white patients. None of the black patients had undergone orchiopexy but 71% of mixed race and 87% of white patients had done so. This resulted in a different pattern of presentation in black compared with mixed race and white patients with MDT and testicular cancer. The mean age was 40 years for black, 32 years for mixed race and 33 years for white patients. Black patients presented with abdominal or inguinal tumours rather than scrotal tumours and they had an increased tendency to present with seminomas.
%Z Abratt, R P
Reddi, V B
Sarembock, L A
Journal Article
Research Support, Non-U.S. Gov't
England
1992/12/01
Br J Urol. 1992 Dec;70(6):656-9. doi: 10.1111/j.1464-410x.1992.tb15838.x.
%+ Department of Radiotherapy, Groote Schuur Hospital, Cape Town, South Africa.
%W NLM
%G eng

%0 Journal Article
%A Abubakar, A. M.
%A Bello, M. A.
%A Chinda, J. Y.
%A Danladi, K.
%A Umar, I. M.
%D 2011
%T Challenges in the management of early versus late presenting congenital diaphragmatic hernia in a poor resource setting
%B Afr J Paediatr Surg
%V 8
%N 1
%P 29-33
%8 Jan-Apr
%! Challenges in the management of early versus late presenting congenital diaphragmatic hernia in a poor resource setting
%@ 0974-5998
%R 10.4103/0189-6725.78665
%M 21478583
%K Age Factors
Asphyxia Neonatorum/etiology
Digestive System Surgical Procedures/methods
Dyspnea/etiology
Failure to Thrive/etiology
Female
Follow-Up Studies
Hernia, Diaphragmatic/complications/diagnosis/mortality/surgery
*Hernias, Diaphragmatic, Congenital
Hospitals, Teaching
Humans
Infant
Infant, Newborn
Male
Nigeria/epidemiology
Poverty
Prospective Studies
Radiography, Thoracic
Survival Rate
Treatment Outcome
%X BACKGROUND: Despite the advances in management, congenital diaphragmatic hernia (CDH) has continued to pose a significant challenge to paediatric surgeons. This is amplified in a setting like ours where there is a dearth of facilities to cope with the problem of CDH. This study was undertaken to highlight the peculiarities of the management of CDH in a poor resource setting. METHODS: All confirmed cases of CDH were prospectively documented from 2003 till date. RESULTS: Seven children were treated from 2003 till date. The diaphragmatic defect was on the left side in six (83.8%) and on the right side in one (17.7%). All the patients had primary closure of the defect without patch via an abdominal approach. The three patients presenting at birth died while the remaining four patients survived. CONCLUSION: With inadequate neonatal intensive care facilities, the severe early presenting CDH has a dismal prognosis. In contrast, the late presenting CDH poses more diagnostic challenges; but once identified and appropriate treatment instituted, it has an excellent prognosis. We recommend that physicians should include CDH in the differential diagnosis of patients with birth asphyxia and in patients with chronic respiratory symptoms with failure to thrive.
%Z 0974-5998
Abubakar, Auwal M
Bello, Mustapha A
Chinda, John Y
Danladi, Kwari
Umar, Ibrahim M
Journal Article
India
2011/04/12
Afr J Paediatr Surg. 2011 Jan-Apr;8(1):29-33. doi: 10.4103/0189-6725.78665.
%+ Department of Surgery, University of Maiduguri, University of Maiduguri Teaching Hospital, Maiduguri, Borno State, Nigeria. walolng@yahoo.co.uk
%W NLM
%G eng

%0 Journal Article
%A Abubakar, A. M.
%A Bello, M. A.
%A Chinda, J. Y.
%A Danladi, K.
%A Umar, I. M.
%D 2011
%T Challenges in the management of early versus late presenting congenital diaphragmatic hernia in a poor resource setting
%B Afr J Paediatr Surg
%V 8
%N 1
%P 29-33
%8 Jan-Apr
%! Challenges in the management of early versus late presenting congenital diaphragmatic hernia in a poor resource setting
%@ 0974-5998
%R 10.4103/0189-6725.78665
%M 21478583
%K Age Factors
Asphyxia Neonatorum/etiology
Digestive System Surgical Procedures/methods
Dyspnea/etiology
Failure to Thrive/etiology
Female
Follow-Up Studies
Hernia, Diaphragmatic/complications/diagnosis/mortality/surgery
*Hernias, Diaphragmatic, Congenital
Hospitals, Teaching
Humans
Infant
Infant, Newborn
Male
Nigeria/epidemiology
Poverty
Prospective Studies
Radiography, Thoracic
Survival Rate
Treatment Outcome
%X BACKGROUND: Despite the advances in management, congenital diaphragmatic hernia (CDH) has continued to pose a significant challenge to paediatric surgeons. This is amplified in a setting like ours where there is a dearth of facilities to cope with the problem of CDH. This study was undertaken to highlight the peculiarities of the management of CDH in a poor resource setting. METHODS: All confirmed cases of CDH were prospectively documented from 2003 till date. RESULTS: Seven children were treated from 2003 till date. The diaphragmatic defect was on the left side in six (83.8%) and on the right side in one (17.7%). All the patients had primary closure of the defect without patch via an abdominal approach. The three patients presenting at birth died while the remaining four patients survived. CONCLUSION: With inadequate neonatal intensive care facilities, the severe early presenting CDH has a dismal prognosis. In contrast, the late presenting CDH poses more diagnostic challenges; but once identified and appropriate treatment instituted, it has an excellent prognosis. We recommend that physicians should include CDH in the differential diagnosis of patients with birth asphyxia and in patients with chronic respiratory symptoms with failure to thrive.
%Z 0974-5998
Abubakar, Auwal M
Bello, Mustapha A
Chinda, John Y
Danladi, Kwari
Umar, Ibrahim M
Journal Article
India
2011/04/12
Afr J Paediatr Surg. 2011 Jan-Apr;8(1):29-33. doi: 10.4103/0189-6725.78665.
%+ Department of Surgery, University of Maiduguri, University of Maiduguri Teaching Hospital, Maiduguri, Borno State, Nigeria. walolng@yahoo.co.uk
%W NLM
%G eng

%0 Journal Article
%A Abubakar, A. M.
%A Odelola, M. A.
%A Bode, C. O.
%A Sowande, A. O.
%A Bello, M. A.
%A Chinda, J. Y.
%A Jalo, I.
%D 2008
%T Meconium peritonitis in Nigerian children
%B Ann Afr Med
%V 7
%N 4
%P 187-91
%8 Dec
%! Meconium peritonitis in Nigerian children
%@ 1596-3519 (Print)
0975-5764
%R 10.4103/1596-3519.55655
%M 19623921
%K Female
Hirschsprung Disease/diagnosis/epidemiology/surgery
Humans
Infant, Newborn
Laparotomy
Male
*Meconium
Nigeria/epidemiology
Peritonitis/*diagnosis/epidemiology/surgery
*Prenatal Diagnosis
Retrospective Studies
Treatment Outcome
%X BACKGROUND: Meconium peritonitis is a rare disease with a fatal outcome. In Nigeria and Africa, there are only the occasional case reports on the subject matter. METHODS: This is a 10-year retrospective study of all patients with meconium peritonitis treated at the University of Maiduguri Teaching Hospital, Maiduguri, Borno State, the Lagos University Teaching Hospital, Lagos State, Obafemi Awolowo University Teaching Hospitals complex, Ile-Ife, Osun State and the Federal Medical Centre Gombe, Gombe State, Nigeria. RESULTS: There were 10 neonates comprising 6 girls and 4 boys. The median age at presentation was 4 days (range 2-6 days). Six of the mothers of the children with meconium peritonitis had a supervised antenatal care and 4 had antenatal ultrasonography but meconium peritonitis was missed. The most common clinical presentation was abdominal distension at birth in 9 of 10 patients. The abdominal X-rays showed calcification and homogenous opacity in 4 patients and pneumoperitoneum in 2 patients. At laparotomy, all the patients had inflammatory adhesion bands and matted bowel loops. The generalized type was the commonest form observed (7 patients) and giant pseudocyst was noted in 2 patients. The commonest sites of perforation were the ileum in 4 patients and jejunum in 3 patients. In one patient the perforation had sealed at laparotomy. Intestinal obstruction was the commonest cause of meconium peritonitis in 7 of 10 patients. In the remaining 3 patients the cause is unknown. The commonest procedure performed was resection and anastomosis (4 patients). The mortality rate was high (50%). CONCLUSION: Our data revealed the rarity of meconium peritonitis and intestinal obstruction as the commonest cause. It is recommended that in patients with an unidentifiable cause a rectal biopsy should be done to rule out Hirschsprung's disease. Early diagnosis, proper operative procedure and meticulous post-operative care should improve their survival.
%Z Abubakar, A M
Odelola, M A
Bode, C O
Sowande, A O
Bello, M A
Chinda, J Y
Jalo, I
Journal Article
Multicenter Study
India
2009/07/25
Ann Afr Med. 2008 Dec;7(4):187-91. doi: 10.4103/1596-3519.55655.
%+ Paediatric Surgery Unit, Department of Surgery, University of Maiduguri Teaching Hospital, Maiduguri, Nigeria. walo1ng@yahoo.co.uk
%W NLM
%G eng

%0 Journal Article
%A Abudu, O. O.
%A Uguru, V.
%A Olude, O.
%D 1988
%T Contribution of congenital malformation to perinatal mortality in Lagos, Nigeria
%B Int J Gynaecol Obstet
%V 27
%N 1
%P 63-7
%8 Aug
%! Contribution of congenital malformation to perinatal mortality in Lagos, Nigeria
%@ 0020-7292 (Print)
0020-7292
%R 10.1016/0020-7292(88)90089-6
%M 2905300
%K Adolescent
Adult
Congenital Abnormalities/*complications/epidemiology
Female
Fetal Death/*etiology
Humans
*Infant Mortality
Infant, Newborn
Nigeria
Pregnancy
Prospective Studies
Urban Population
Africa
*Africa South Of The Sahara
*Causes Of Death
*Congenital Abnormalities
Demographic Factors
*Developing Countries
Diseases
English Speaking Africa
Mortality
Neonatal Diseases And Abnormalities
*Neonatal Mortality
Population
Population Dynamics
*Research Report
*Western Africa
%X Over a 17-month period we prospectively recorded identifiable congenital malformations at delivery in singleton births in our hospital. Despite the prevailing religious and cultural belief we carried out autopsies in 41% of the perinatal deaths that occurred during the study period. Out of a total of 63 (21/1000 singleton births) congenital malformations discovered, 21 (33%) were identified at autopsy only. About 16% of total perinatal deaths were due to congenital malformation. Cardiovascular malformations accounted for about 40% of perinatal deaths from congenital malformations followed by central nervous system malformation (23.3%), gastrointestinal malformations (20%), musculo-skeletal malformations (6.7%); renal malformations (3.3%) and others (6.7%). No relationship between maternal age, parity and congenital malformation was found. The results from this study suggest that with the use of autopsy, teratology may contribute significantly to the prevailing high perinatal mortality in Lagos more than was previously thought.
Over a 17-month period identifiable congenital malformations at delivery in singleton births in Lagos, Nigeria were prospectively recorded. Despite the prevailing religous and cultural belief, autopsies were carried out in 41% of the perinatal deaths that occurred during the study period. Out of a total of 63 (21/100 singleton births) congenital malformations discovered, 21 (33%) were identified at autopsy only. About 16% of total perinatal deaths were due to congenital malformation. Cardiovascular malformations accounted for about 40% of perinatal deaths from congenital malformations followed by central nervous system malformation (23.3%), gastrointestinal malformations (20%), musculo-skeletal malformations (6.7%); renal malformations (3.3%), and others (6.7%). No relationship between maternal age, parity, and congenital malformation was found. The results from this study suggest that with the use of autopsy, teratology may contribute significantly to the prevailing high perinatal mortality in Lagos more than previously thought. Detailed and systematic studies of causes of high perinatal deaths in the developing countries would help in focusing attention on important areas of perinatal health so that the dwindling governmental health votes could be judicously and effectively utilized.
eng
%Z Abudu, O O
Uguru, V
Olude, O
Journal Article
United States
1988/08/01
Int J Gynaecol Obstet. 1988 Aug;27(1):63-7. doi: 10.1016/0020-7292(88)90089-6.
%+ Department of Obstetrics & Gynaecology, Lagos University Teaching Hospital, Nigeria.
%W NLM
%G eng

%0 Journal Article
%A Abushouk, A. I.
%A Negida, A.
%A Ahmed, H.
%D 2016
%T An updated review of Zika virus
%B J Clin Virol
%V 84
%P 53-58
%7 20161003
%8 Nov
%! An updated review of Zika virus
%@ 1386-6532
%R 10.1016/j.jcv.2016.09.012
%M 27721110
%K Aedes/virology
Animals
Disease Outbreaks
Epidemics
Humans
Mice
Microcephaly/epidemiology/etiology/virology
Mosquito Vectors/virology
Phylogeny
*Zika Virus/genetics/isolation & purification/physiology
*Zika Virus Infection/drug therapy/prevention & control/transmission/virology
Epidemic
Microcephaly
Public health
Zika virus
%X The current outbreak of Zika virus (ZIKV) in South America is one of the most serious public health emergencies since the Ebola outbreak of West Africa [2014]. ZIKV belongs to the flaviviridae family and has two lineages (Asian and African). The virus was first discovered in Uganda [1947] and the first human infection was identified in Nigeria [1952]. The current epidemic is the third of its type after that of Yap Island, Micronesia [2007] and French Polynesia [2013]. Phylogenetic studies revealed that the current strain shares about 99.7% of nucleotides and 99.9% of amino acids with the strain of French Polynesia epidemic [2013], suggesting that it has spread across the Pacific Ocean to invade South America. Aedes Aegypti mosquito is the main vector for ZIKV and there are some reports describing possible sexual and maternal to fetal transmission. ZIKV infection is known to be self-limited. However, recent reports suggested that it can be associated with neurological manifestations as Guillan-Barrè Syndrome and microcephaly in the newborn population. Currently, vector control seems to be the most effective available preventive measure against ZIKV spread. The development of broad spectrum antivirals and ZIKV vaccines should be a priority of future research.
%Z 1873-5967
Abushouk, Abdelrahman Ibrahim
Negida, Ahmed
Ahmed, Hussien
Journal Article
Review
Netherlands
2016/10/11
J Clin Virol. 2016 Nov;84:53-58. doi: 10.1016/j.jcv.2016.09.012. Epub 2016 Oct 3.
%+ Faculty of Medicine, Ain Shams University, Cairo, Egypt
NovaMed Medical Research Association, Cairo, Egypt. Electronic address: abdelrahman.abushouk@med.asu.edu.eg.
Medical Research Group of Egypt, Cairo, Egypt
Faculty of Medicine, Zagazig University, Zagazig, El-Sharkia, Egypt
Student Research Unit, Zagazig University, Zagazig, El-Sharkia, Egypt.
%W NLM
%G eng

%0 Journal Article
%A Acea Nebril, B.
%A Bouso Montero, M.
%A Blanco Freire, N.
%A Taboada Filgueira, L.
%A Freire Rodríguez, D.
%A Arnal Monreal, F.
%A Gómez Freijoso, C.
%D 1996
%T [Heterotopic gastric mucosa in the ileum with perforated ulcer]
%B Gastroenterol Hepatol
%V 19
%N 10
%P 514-6
%8 Dec
%! [Heterotopic gastric mucosa in the ileum with perforated ulcer]
%@ 0210-5705 (Print)
0210-5705
%(Mucosa gástrica heterotópica de íleon con úlcera perforada.
%M 9044751
%K Aged
Animals
*Choristoma/complications
Female
*Gastric Mucosa
Guinea Pigs
Humans
*Ileal Diseases/complications/pathology/surgery
Ileum/pathology
Intestinal Perforation/*complications/pathology/surgery
Ulcer/*complications/pathology/surgery
%X Heterotopic gastric mucosa (HGM) in the small bowel, other than in the Meckel's diverticulum or other congenitally anomalous bowel, is exceedingly rare. A patient with HGM of the small intestine with perforation of the ileum due to ulceration of the adjacent mucosa is presented. The authors remark the importance of the histological criteria to differentiate between true HGM from metaplastic changes, two entities with different behavior and prognostic implications.
%Z Acea Nebril, B
Bouso Montero, M
Blanco Freire, N
Taboada Filgueira, L
Freire Rodríguez, D
Arnal Monreal, F
Gómez Freijoso, C
Case Reports
English Abstract
Journal Article
Spain
1996/12/01
Gastroenterol Hepatol. 1996 Dec;19(10):514-6.
%+ Servicio de Cirugía General A. Hospital Juan Canalejo, La Coruña.
%W NLM
%G spa

%0 Journal Article
%A Acolatse, J. E. E.
%A Portal, E. A. R.
%A Boostrom, I.
%A Akafity, G.
%A Dakroah, M. P.
%A Chalker, V. J.
%A Sands, K.
%A Spiller, O. B.
%D 2022
%T Environmental surveillance of ESBL and carbapenemase-producing gram-negative bacteria in a Ghanaian Tertiary Hospital
%B Antimicrob Resist Infect Control
%V 11
%N 1
%P 49
%7 20220316
%8 Mar 16
%! Environmental surveillance of ESBL and carbapenemase-producing gram-negative bacteria in a Ghanaian Tertiary Hospital
%@ 2047-2994
%R 10.1186/s13756-022-01090-2
%1 All authors declare no competing interests.
%2 PMC8925048
%M 35296353
%K *Anti-Bacterial Agents/pharmacology/therapeutic use
Bacterial Proteins
Cross-Sectional Studies
Environmental Monitoring
Ghana/epidemiology
*Gram-Negative Bacteria/genetics
Humans
Microbial Sensitivity Tests
Phylogeny
Prospective Studies
Tertiary Care Centers
beta-Lactamases
Africa
Amr
Acinetobacter
Crab
Carbapenemase
Esbl
Ghana
Hospital environment
Infection prevention and control
Ndm
%X BACKGROUND: The burden of antibiotic resistant infection is mainly felt in low-to-middle income countries, where the rate of antimicrobial resistance is largely under-surveyed and under huge pressure from unregulated, disparate and often self-guided access to antimicrobials. Nosocomial infections from hospital environments have been shown to be a particularly prevalent source of multi-drug resistant strains, yet surveillance of hospital environmental contamination is often not investigated. METHODS: The study was prospective, observational and cross-sectional, sampling 231 high and low touch surfaces from 15th March to 13th April 2021, from five wards in the Cape Coast Teaching Hospital, Ghana. Microbial growth in the presence of vancomycin and either meropenem or cefotaxime was examined and bacterial species were identified by MALDI-TOF. The presence of common extended-spectrum β-lactamases (ESBL) and carbapenemase antimicrobial resistance genes (ARG) were identified through PCR screening, which were confirmed by phenotypic antimicrobial susceptibility determination. Isolates positive for carbapenem resistance genes were sequenced using a multi-platform approach. RESULTS: We recovered microbial growth from 99% of swabs (n = 229/231) plated on agar in the absence of antimicrobials. Multiple sites were found to be colonised with resistant bacteria throughout the hospital setting. Bacteria with multi-drug resistance and ARG of concern were isolated from high and low touch points with evidence of strain dissemination throughout the environment. A total of 21 differing species of bacteria carrying ARG were isolated. The high prevalence of Acinetobacter baumannii carrying bla(NDM-1) observed was further characterised by whole genome sequencing and phylogenetic analysis to determine the relationship between resistant strains found in different wards. CONCLUSION: Evidence of multiple clonal incursions of MDR bacteria of high sepsis risk were found in two separate wards for a regional hospital in Ghana. The prevalence of multiple bla(NDM) carrying species in combination with combinations of ESBLs was particularly concerning and unexpected in Africa. We also identify strains carrying tet(X3), bla(VIM-5) or bla(DIM-1) showing a high diversity of carbapenamases present as a reservoir in a hospital setting. Findings of multi-drug resistant bacteria from multiple environmental sites throughout the hospital will inform future IPC practices and aid research prioritisation for AMR in Ghana.
%Z 2047-2994
Acolatse, Joseph Elikem Efui
Portal, Edward A R
Boostrom, Ian
Akafity, George
Dakroah, Mavis Puopelle
Chalker, Victoria J
Sands, Kirsty
Orcid: 0000-0001-5049-4481
Spiller, Owen B
Journal Article
Research Support, Non-U.S. Gov't
England
2022/03/18
Antimicrob Resist Infect Control. 2022 Mar 16;11(1):49. doi: 10.1186/s13756-022-01090-2.
%+ Cape Coast Teaching Hospital, Cape Coast, Ghana.
Medical Microbiology, Department of Infection and Immunity, School of Medicine, Cardiff University, Cardiff, UK.
Bacteriology Reference Department, UK Health Security Agency, London, UK.
Medical Microbiology, Department of Infection and Immunity, School of Medicine, Cardiff University, Cardiff, UK. sandsk1@cardiff.ac.uk.
Department of Zoology, Oxford University, Oxford, UK. sandsk1@cardiff.ac.uk.
Medical Microbiology, Department of Infection and Immunity, School of Medicine, Cardiff University, Cardiff, UK. SpillerB@cardiff.ac.uk.
Bacteriology Reference Department, UK Health Security Agency, London, UK. SpillerB@cardiff.ac.uk.
%W NLM
%G eng

%0 Journal Article
%A Acuña Mora, M.
%A Luyckx, K.
%A Sparud-Lundin, C.
%A Peeters, M.
%A van Staa, A.
%A Sattoe, J.
%A Bratt, E. L.
%A Moons, P.
%D 2018
%T Patient empowerment in young persons with chronic conditions: Psychometric properties of the Gothenburg Young Persons Empowerment Scale (GYPES)
%B PLoS One
%V 13
%N 7
%P e0201007
%7 20180720
%! Patient empowerment in young persons with chronic conditions: Psychometric properties of the Gothenburg Young Persons Empowerment Scale (GYPES)
%@ 1932-6203
%R 10.1371/journal.pone.0201007
%1 The authors have declared that no competing interests exist.
%2 PMC6054395
%M 30028863
%K Adolescent
Diabetes Mellitus/psychology
Female
Heart Diseases/congenital/psychology
Humans
Male
Patient Participation/*statistics & numerical data
*Psychometrics
Surveys and Questionnaires
%X PURPOSE: Empowerment in patients can lead to a higher participation in care and self-management skills. However, there are a limited number of high-quality instruments to assess empowerment and its various dimensions in young persons. The aim was to develop and assess the psychometric properties of the Gothenburg Young Persons Empowerment Scale (GYPES). METHODS: The GYPES is a 15-item questionnaire designed to measure patient empowerment in young persons with chronic conditions. Three studies were conducted to evaluate the psychometric properties of the scale. Studies I and II assessed face, content and factorial validity, as well as responsiveness and reliability in young persons with congenital heart disease and diabetes. After these studies problematic items were identified and reworded and the final version of the GYPES was tested in young persons with diabetes in study III. RESULTS: The content and face validity of the scale was confirmed in study I. Confirmatory factor analyses (CFA) in study II supported the five-factor structure of the GYPES. However, one item had a low factor loading. The scale was revised and evaluated in study III. CFA of this version supported adequate model fit with factor loadings ranging from 0.385-0.941. A second-order model had an adequate fit to the data. Cronbach's alpha for the overall scale was 0.858 and for each subscale, alphas range from 0.609-0.858. CONCLUSIONS: GYPES was developed to measure patient empowerment in young persons with chronic conditions. Preliminary evidence supports that the GYPES may be a valid and reliable tool for assessing young persons' empowerment.
%Z 1932-6203
Acuña Mora, Mariela
Orcid: 0000-0002-9326-6339
Luyckx, Koen
Sparud-Lundin, Carina
Peeters, Mariëlle
van Staa, AnneLoes
Sattoe, Jane
Bratt, Ewa-Lena
Moons, Philip
Journal Article
Research Support, Non-U.S. Gov't
United States
2018/07/22
PLoS One. 2018 Jul 20;13(7):e0201007. doi: 10.1371/journal.pone.0201007. eCollection 2018.
%+ Institute of Health and Care Sciences, University of Gothenburg, Gothenburg, Sweden.
KU Leuven Department of Public Health and Primary Care, KU Leuven, Leuven, Belgium.
School Psychology and Development in Context, KU Leuven, Leuven, Belgium.
Research Centre Innovations in Care, Rotterdam University of Applied Sciences, The Netherlands.
Department of Pediatric Cardiology, The Queen Silvia Children's Hospital, Gothenburg, Sweden.
Department of Paediatrics and Child Health, University of Cape Town, South Africa.
%W NLM
%G eng

%0 Journal Article
%A Acuña Mora, M.
%A Sparud-Lundin, C.
%A Burström, Å
%A Hanseus, K.
%A Rydberg, A.
%A Moons, P.
%A Bratt, E. L.
%D 2019
%T Patient empowerment and its correlates in young persons with congenital heart disease
%B Eur J Cardiovasc Nurs
%V 18
%N 5
%P 389-398
%7 20190305
%8 Jun
%! Patient empowerment and its correlates in young persons with congenital heart disease
%@ 1474-5151
%R 10.1177/1474515119835434
%M 30834772
%K *Adaptation, Psychological
Adolescent
Adolescent Behavior/*psychology
Cross-Sectional Studies
Female
Heart Defects, Congenital/epidemiology/*psychology
Humans
Linear Models
Male
Multivariate Analysis
Patient Participation/*psychology
Quality of Life/*psychology
Surveys and Questionnaires
Sweden/epidemiology
Adolescents
congenital
correlates
heart defects
patient empowerment
young persons
%X OBJECTIVE: The objective of this study was to measure the level of empowerment and identify its correlates in young persons with congenital heart disease. STUDY DESIGN: Patients aged 14-18 years with congenital heart disease, and under active follow-up in one of four paediatric cardiology centres in Sweden were invited to participate in a cross-sectional study. A total of 202 young persons returned the questionnaires. Patient empowerment was measured with the Gothenburg Young Persons Empowerment Scale that allows the calculation of total and subscale scores. Univariate and multivariate linear regression analyses were undertaken to analyse possible correlates, including: sex, age, health behaviours, knowledge of congenital heart disease, quality of life, patient-reported health, congenital heart disease complexity, transition readiness and illness perception. RESULTS: The mean empowerment score was 54.6±10.6 (scale of 15-75). Univariate analyses showed that empowerment was associated with age, quality of life, transition readiness, illness perception, health behaviours and patient-reported health (perceived physical appearance, treatment anxiety, cognitive problems and communication issues). However, multivariable linear regression analyses identified that only transition readiness (β=0.28, P<0.001) and communication (β=0.36, P<0.001) had a positive association with patient empowerment. These variables were also significantly associated with the subscale scores of the empowerment scale of knowledge and understanding ( P<0.001), shared decision-making ( P<0.001) and enabling others ( P<0.01). The overall models' explained variance ranged from 8% to 37%. CONCLUSION: Patient empowerment was associated with transition readiness and fewer problems communicating. While it is not possible to establish the directionality of the associations, interventions looking to increase empowerment could benefit from using these variables (or measurements) for evaluation purposes.
%Z 1873-1953
Acuña Mora, Mariela
Sparud-Lundin, Carina
Burström, Åsa
Hanseus, Katarina
Rydberg, Annika
Moons, Philip
Bratt, Ewa-Lena
Journal Article
Research Support, Non-U.S. Gov't
England
2019/03/06
Eur J Cardiovasc Nurs. 2019 Jun;18(5):389-398. doi: 10.1177/1474515119835434. Epub 2019 Mar 5.
%+ 1 Institute of Health and Care Sciences, University of Gothenburg, Sweden.
2 KU Leuven Department of Public Health and Primary Care, Belgium.
3 Institution for Women's and Children's Health, Karolinska Institute, Sweden.
4 Department of Paediatric Cardiology, Astrid Lindgren Children's Hospital, Sweden.
5 Department of Pediatric Cardiology, Skåne University Hospital, Sweden.
6 Department of Clinical Sciences, Pediatrics, Umeå University, Sweden.
7 Department of Paediatrics and Child Health, University of Cape Town, South Africa.
8 Department of Pediatric Cardiology, The Queen Silvia Children's Hospital, Sweden.
%W NLM
%G eng

%0 Journal Article
%A Acuña Mora, M.
%A Sparud-Lundin, C.
%A Fernlund, E.
%A Fadl, S.
%A Kalliopi, K.
%A Rydberg, A.
%A Burström, Å
%A Hanseus, K.
%A Moons, P.
%A Bratt, E. L.
%D 2022
%T The longitudinal association between patient empowerment and patient-reported outcomes: What is the direction of effect?
%B PLoS One
%V 17
%N 11
%P e0277267
%7 20221110
%! The longitudinal association between patient empowerment and patient-reported outcomes: What is the direction of effect?
%@ 1932-6203
%R 10.1371/journal.pone.0277267
%1 The authors have declared that no competing interests exist.
%2 PMC9648754
%M 36355855
%K Adolescent
Adult
Child
Humans
*Patient Participation
Quality of Life
Cross-Sectional Studies
*Heart Defects, Congenital
Patient Reported Outcome Measures
%X BACKGROUND: Theoretical literature and cross-sectional studies suggest empowerment is associated with other patient-reported outcomes (PROs). However, it is not known if patient empowerment is leading to improvements in other PROs or vice versa. AIMS: The present study aimed to examine the direction of effects between patient empowerment and PROs in young persons with congenital heart disease (CHD). METHODS: As part of the STEPSTONES-CHD trial, adolescents with CHD from seven pediatric cardiology centers in Sweden were included in a longitudinal observational study (n = 132). Data were collected when patients were 16 (T0), 17 (T1) and 18 ½ years old (T2). The Gothenburg Young Persons Empowerment Scale (GYPES) was used to measure patient empowerment. Random intercepts cross-lagged panel models between patient empowerment and PROs (communication skills; patient-reported health; quality of life; and transition readiness) were undertaken. RESULTS: We found a significant cross-lagged effect of transition readiness over patient empowerment between T1 and T2, signifying that a higher level of transition readiness predicted a higher level of patient empowerment. No other significant cross-lagged relationships were found. CONCLUSION: Feeling confident before the transition to adult care is necessary before young persons with CHD can feel in control to manage their health and their lives. Clinicians interested in improving patient empowerment during the transitional period should consider targeting transition readiness.
%Z 1932-6203
Acuña Mora, Mariela
Orcid: 0000-0002-9326-6339
Sparud-Lundin, Carina
Fernlund, Eva
Fadl, Shalan
Kalliopi, Kazamia
Rydberg, Annika
Burström, Åsa
Hanseus, Katarina
Moons, Philip
Bratt, Ewa-Lena
Journal Article
Observational Study
Research Support, Non-U.S. Gov't
United States
2022/11/11
PLoS One. 2022 Nov 10;17(11):e0277267. doi: 10.1371/journal.pone.0277267. eCollection 2022.
%+ Institute of Health and Care Sciences, University of Gothenburg, Gothenburg, Sweden.
Faculty of Caring Science, Work Life and Social Welfare, University of Borås, Borås, Sweden.
Division of Pediatrics, Department of Clinical and Experimental Medicine, Linköping University, Linköping, Sweden.
Crown Princess Victoria Children's Hospital, Linköping University Hospital, Linköping, Sweden.
Department of Children and Young Adults, University Hospital Örebro, Örebro, Sweden.
Department of Women's and Children's Health, Karolinska Institute, Stockholm, Sweden.
Department of Clinical Sciences, Umeå University, Umeå, Sweden.
Karolinska Institute, Department of Neurobiology, Care Sciences and Society, Stockholm, Sweden.
Children's Heart Center, Skåne University Hospital Lund, Lund, Sweden.
Department of Public Health and Primary Care, KU Leuven, Leuven, Belgium.
Department of Paediatrics and Child Health, University of Cape Town, Cape Town, South Africa.
Department of Pediatric Cardiology, The Queen Silvia Children's Hospital, Gothenburg, Sweden.
%W NLM
%G eng

%0 Journal Article
%A Acuna-Hidalgo, R.
%A Deriziotis, P.
%A Steehouwer, M.
%A Gilissen, C.
%A Graham, S. A.
%A van Dam, S.
%A Hoover-Fong, J.
%A Telegrafi, A. B.
%A Destree, A.
%A Smigiel, R.
%A Lambie, L. A.
%A Kayserili, H.
%A Altunoglu, U.
%A Lapi, E.
%A Uzielli, M. L.
%A Aracena, M.
%A Nur, B. G.
%A Mihci, E.
%A Moreira, L. M.
%A Borges Ferreira, V.
%A Horovitz, D. D.
%A da Rocha, K. M.
%A Jezela-Stanek, A.
%A Brooks, A. S.
%A Reutter, H.
%A Cohen, J. S.
%A Fatemi, A.
%A Smitka, M.
%A Grebe, T. A.
%A Di Donato, N.
%A Deshpande, C.
%A Vandersteen, A.
%A Marques Lourenço, C.
%A Dufke, A.
%A Rossier, E.
%A Andre, G.
%A Baumer, A.
%A Spencer, C.
%A McGaughran, J.
%A Franke, L.
%A Veltman, J. A.
%A De Vries, B. B.
%A Schinzel, A.
%A Fisher, S. E.
%A Hoischen, A.
%A van Bon, B. W.
%D 2017
%T Overlapping SETBP1 gain-of-function mutations in Schinzel-Giedion syndrome and hematologic malignancies
%B PLoS Genet
%V 13
%N 3
%P e1006683
%7 20170327
%8 Mar
%! Overlapping SETBP1 gain-of-function mutations in Schinzel-Giedion syndrome and hematologic malignancies
%@ 1553-7390 (Print)
1553-7390
%R 10.1371/journal.pgen.1006683
%1 The authors have declared that no competing interests exist.
%2 PMC5386295
%M 28346496
%K Abnormalities, Multiple/*genetics/metabolism/pathology
Blotting, Western
Carrier Proteins/*genetics/metabolism
Cell Line
Cell Proliferation/genetics
Cell Transformation, Neoplastic/genetics
Child
Child, Preschool
Craniofacial Abnormalities/*genetics/metabolism/pathology
Female
Gene Expression Profiling
Genetic Association Studies
Genetic Predisposition to Disease/*genetics
Germ-Line Mutation
HEK293 Cells
Hand Deformities, Congenital/*genetics/metabolism/pathology
Hematologic Neoplasms/*genetics/metabolism/pathology
Humans
Infant
Infant, Newborn
Intellectual Disability/*genetics/metabolism/pathology
Male
*Mutation
Nails, Malformed/*genetics/metabolism/pathology
Nuclear Proteins/*genetics/metabolism
Phenotype
%X Schinzel-Giedion syndrome (SGS) is a rare developmental disorder characterized by multiple malformations, severe neurological alterations and increased risk of malignancy. SGS is caused by de novo germline mutations clustering to a 12bp hotspot in exon 4 of SETBP1. Mutations in this hotspot disrupt a degron, a signal for the regulation of protein degradation, and lead to the accumulation of SETBP1 protein. Overlapping SETBP1 hotspot mutations have been observed recurrently as somatic events in leukemia. We collected clinical information of 47 SGS patients (including 26 novel cases) with germline SETBP1 mutations and of four individuals with a milder phenotype caused by de novo germline mutations adjacent to the SETBP1 hotspot. Different mutations within and around the SETBP1 hotspot have varying effects on SETBP1 stability and protein levels in vitro and in in silico modeling. Substitutions in SETBP1 residue I871 result in a weak increase in protein levels and mutations affecting this residue are significantly more frequent in SGS than in leukemia. On the other hand, substitutions in residue D868 lead to the largest increase in protein levels. Individuals with germline mutations affecting D868 have enhanced cell proliferation in vitro and higher incidence of cancer compared to patients with other germline SETBP1 mutations. Our findings substantiate that, despite their overlap, somatic SETBP1 mutations driving malignancy are more disruptive to the degron than germline SETBP1 mutations causing SGS. Additionally, this suggests that the functional threshold for the development of cancer driven by the disruption of the SETBP1 degron is higher than for the alteration in prenatal development in SGS. Drawing on previous studies of somatic SETBP1 mutations in leukemia, our results reveal a genotype-phenotype correlation in germline SETBP1 mutations spanning a molecular, cellular and clinical phenotype.
%Z 1553-7404
Acuna-Hidalgo, Rocio
Orcid: 0000-0001-9413-0348
Deriziotis, Pelagia
Steehouwer, Marloes
Gilissen, Christian
Graham, Sarah A
van Dam, Sipko
Orcid: 0000-0001-9204-0197
Hoover-Fong, Julie
Telegrafi, Aida B
Destree, Anne
Smigiel, Robert
Lambie, Lindsday A
Kayserili, Hülya
Altunoglu, Umut
Lapi, Elisabetta
Uzielli, Maria Luisa
Aracena, Mariana
Nur, Banu G
Mihci, Ercan
Moreira, Lilia M A
Borges Ferreira, Viviane
Horovitz, Dafne D G
da Rocha, Katia M
Jezela-Stanek, Aleksandra
Brooks, Alice S
Reutter, Heiko
Cohen, Julie S
Fatemi, Ali
Smitka, Martin
Grebe, Theresa A
Di Donato, Nataliya
Deshpande, Charu
Vandersteen, Anthony
Marques Lourenço, Charles
Dufke, Andreas
Rossier, Eva
Andre, Gwenaelle
Baumer, Alessandra
Spencer, Careni
McGaughran, Julie
Franke, Lude
Veltman, Joris A
De Vries, Bert B A
Schinzel, Albert
Fisher, Simon E
Hoischen, Alexander
van Bon, Bregje W
Orcid: 0000-0003-2234-0105
637640/ERC_/European Research Council/International
Journal Article
Research Support, Non-U.S. Gov't
United States
2017/03/28
PLoS Genet. 2017 Mar 27;13(3):e1006683. doi: 10.1371/journal.pgen.1006683. eCollection 2017 Mar.
%+ Department of Human Genetics, Radboud Institute of Molecular Life Sciences, Radboud University Medical Center, Nijmegen, The Netherlands.
Language and Genetics Department, Max Planck Institute for Psycholinguistics, Nijmegen, The Netherlands.
Department of Human Genetics, Donders Centre for Neuroscience, Radboud University Medical Center, Nijmegen, The Netherlands.
University of Groningen, University Medical Center Groningen, Department of Genetics, Groningen, the Netherlands.
McKusick-Nathans Institute of Genetic Medicine, Johns Hopkins University, Baltimore, Maryland, United States of America.
GeneDx, Gaithersburg, Maryland, United States of America.
Institute of Pathology and Genetics (IPG), Gosselies, Belgium.
Department of Pediatrics and Rare Disorders, Medical University, Wroclaw, Poland.
Division of Human Genetics, National Health Laboratory Service and School of Pathology, Faculty of Health Sciences, University of the Witwatersrand, Johannesburg, South Africa.
Medical Genetics Department, Koç University School of Medicine (KUSOM), İstanbul, Turkey.
Medical Genetics Department, İstanbul Medical Faculty, İstanbul University, İstanbul, Turkey.
Medical Genetics Unit, Anna Meyer Children's University Hospital, Florence, Italy.
University of Florence, Genetic Science, Firenze, Italy.
División de Pediatría, Pontificia Universidad Católica de Chile and Unidad de Genética, Hospital Dr. Luis Calvo Mackenna, Santiago Chile.
Department of Pediatric Genetics, Akdeniz University Medical School, Antalya, Turkey.
Laboratory of Human Genetics, Biology Institute, Federal University of Bahia (UFBA), Bahia, Brazil.
Hospital Santa Izabel, Salvador-Bahia, Brazil.
CERES-Genetica Reference Center and Studies in Medical Genetics and Instituto Fernandes Figueira / Fiocruz, Rio de Janeiro, Brazil.
Center for Human Genome Studies, Institute of Biosciences, USP, Sao Paulo, Brazil.
Department of Medical Genetics, Children's Memorial Health Institute, Warsaw, Poland.
Department of Clinical Genetics, Sophia Children's Hospital, Erasmus MC, Rotterdam, The Netherlands.
Institute of Human Genetics, University of Bonn, Bonn, Germany and Department of Neonatology and Pediatric Intensive Care, Children's Hospital, University of Bonn, Bonn, Germany.
Division of Neurogenetics, Kennedy Krieger Institute, Departments of Neurology and Pediatrics, The Johns Hopkins Hospital, Baltimore, Maryland, United States of America.
Abteilung Neuropädiatrie, Medizinische Fakultät Carl Gustav Carus, Technische Universität Dresden, Germany.
Division of Genetics & Metabolism, Phoenix Children's Hospital, Phoenix, Arizona, United States of America.
Institute for Clinical Genetics, TU Dresden, Dresden, Germany.
Department of Genetics, Guy's and St. Thomas' NHS Foundation Trust, London, United Kingdom.
North West Thames Regional Genetics Unit, Kennedy Galton Centre, North West London Hospitals NHS Trust, Northwick Park & St Marks Hospital, Harrow, Middlesex, United Kingdom.
Neurogenetics Unit, Department of Medical Genetics School of Medicine of Ribeirao Preto, University of Sao Paulo, Sao Paulo, Brazil.
Institute of Medical Genetics and Applied Genomics, University of Tübingen, Tübingen, Germany.
Unité de foetopathologie, Hôpital Pellegrin, Place Amélie Raba Léon, Bordeaux, France.
Institute of Medical Genetics, University of Zurich, Schlieren, Switzerland.
Genetic Health Queensland, Royal Brisbane and Women's Hospital, Brisbane, Queensland and School of Medicine, The University of Queensland, Brisbane, Queensland, Australia.
Institute of Genetic Medicine, International Centre for Life, Newcastle University, Newcastle upon Tyne, United Kingdom.
Donders Institute for Brain, Cognition and Behaviour, Radboud University, Nijmegen, The Netherlands.
Department of Internal Medicine and Radboud Center for Infectious Diseases (RCI), Radboud University Medical Center, Nijmegen, The Netherlands.
%W NLM
%G eng

%0 Journal Article
%A Adam, I.
%A Ali, D. M.
%A Abdalla, M. A.
%D 2006
%T Artesunate plus sulfadoxine-pyrimethamine in the treatment of uncomplicated Plasmodium falciparum malaria during pregnancy in eastern Sudan
%B Trans R Soc Trop Med Hyg
%V 100
%N 7
%P 632-5
%7 20060124
%8 Jul
%! Artesunate plus sulfadoxine-pyrimethamine in the treatment of uncomplicated Plasmodium falciparum malaria during pregnancy in eastern Sudan
%@ 0035-9203 (Print)
0035-9203
%R 10.1016/j.trstmh.2005.09.019
%M 16436287
%K Adolescent
Adult
Antimalarials/*therapeutic use
Artemisinins/*therapeutic use
Artesunate
Drug Combinations
Drug Therapy, Combination
Female
Humans
Malaria, Falciparum/*drug therapy/epidemiology
Pregnancy
Pregnancy Complications, Parasitic/*drug therapy/epidemiology
Pregnancy Outcome
Pyrimethamine/*therapeutic use
Sesquiterpenes/*therapeutic use
Sudan/epidemiology
Sulfadoxine/*therapeutic use
Treatment Outcome
%X Malaria during pregnancy is associated with serious adverse effects; these could be avoided with effective treatment. Artesunate plus sulfadoxine-pyrimethamine (AS+SP) is a promising antimalarial combination; however, few data are available on its safety during pregnancy. The present study was carried out in New Halfa Hospital, eastern Sudan, between September 2004 and March 2005. Thirty-two pregnant Sudanese women with uncomplicated Plasmodium falciparum malaria were treated with AS+SP at a mean of 29.7 weeks of gestation. The patients were followed-up until delivery and the babies were followed-up until the age of 1 month. The drug was well tolerated, the parasitaemia was cleared and the patients were symptom-free within 2 days. All the patients delivered full-term live babies. One of the babies died on the fourth day; none of the women died and there was no miscarriage, stillbirth, or congenital abnormalities in the newborn babies. Thus, this small descriptive study failed to detect unintended effects of AS+SP during pregnancy.
%Z Adam, Ishag
Ali, Daw M
Abdalla, Mohammed A
Journal Article
England
2006/01/27
Trans R Soc Trop Med Hyg. 2006 Jul;100(7):632-5. doi: 10.1016/j.trstmh.2005.09.019. Epub 2006 Jan 24.
%+ Faculty of Medicine, University of Khartoum, Khartoum, Sudan. ishagadam@hotmail.com
%W NLM
%G eng

%0 Journal Article
%A Adam, I.
%A Elwasila el, T.
%A Homeida, M.
%D 2004
%T Is praziquantel therapy safe during pregnancy?
%B Trans R Soc Trop Med Hyg
%V 98
%N 9
%P 540-3
%8 Sep
%! Is praziquantel therapy safe during pregnancy?
%@ 0035-9203 (Print)
0035-9203
%R 10.1016/j.trstmh.2004.01.001
%M 15251403
%K Abnormalities, Drug-Induced/epidemiology/etiology
Adult
Anthelmintics/*adverse effects
Child, Preschool
Endemic Diseases/prevention & control
Female
Humans
Infant
Infant Mortality
Praziquantel/*adverse effects
Pregnancy
Pregnancy Complications, Parasitic/*drug therapy/epidemiology/prevention &
control
Pregnancy Outcome
Retrospective Studies
Rural Health
Schistosomiasis/*drug therapy/epidemiology/prevention & control
Sudan/epidemiology
%X Schistosomiasis control programmes are generally based on mass distribution of praziquantel (PZQ). This approach has been further strengthened by studies that demonstrated reduction in schistosomiasis-related morbidity following regular use of PZQ. Many women were excluded from this therapy when pregnant. Since a high degree of parity is achieved in many schistosomiasis-endemic regions, excluded women often miss treatment and consequently the beneficial effect of this therapy. This study investigated the effect of PZQ therapy on pregnancy in the Gezira region of Sudan. As part of the Blue Nile Health Project, more than 320,000 individuals received annual treatment with PZQ from 1980 to 1990. The present study reviewed the treatment records of all women between 1990 and 1995 in four villages. Eighty-eight of 637 women interviewed had received PZQ during their pregnancy. The outcome and the effect of PZQ therapy on their offspring were compared with a group of 549 women who had not received the drug during pregnancy. There were no significant differences between the two groups in the rate of abortion or preterm deliveries. No congenital abnormalities were noted by clinical examination in any of the babies born to either group. This retrospective study suggested that PZQ therapy is safe during pregnancy.
%Z Adam, Ishag
Elwasila, El Taib
Homeida, Mamoun
Journal Article
Research Support, Non-U.S. Gov't
England
2004/07/15
Trans R Soc Trop Med Hyg. 2004 Sep;98(9):540-3. doi: 10.1016/j.trstmh.2004.01.001.
%+ New Halfa Hospital, P.O. Box 61, New Halfa, Sudan. ishagadam@hotmail.com
%W NLM
%G eng

%0 Journal Article
%A Adam, I.
%A Elwasila, E.
%A Mohammed Ali, D. A.
%A Elansari, E.
%A Elbashir, M. I.
%D 2004
%T Artemether in the treatment of falciparum malaria during pregnancy in eastern Sudan
%B Trans R Soc Trop Med Hyg
%V 98
%N 9
%P 509-13
%8 Sep
%! Artemether in the treatment of falciparum malaria during pregnancy in eastern Sudan
%@ 0035-9203 (Print)
0035-9203
%R 10.1016/j.trstmh.2003.11.008
%M 15251398
%K Adult
Antimalarials/*administration & dosage
Artemether
Artemisinins/*administration & dosage
Birth Weight
Female
Humans
Injections, Intramuscular
Malaria, Falciparum/*drug therapy/epidemiology
Pregnancy
Pregnancy Complications, Infectious/*drug therapy/epidemiology
Pregnancy Outcome
Sesquiterpenes/*administration & dosage
Sudan/epidemiology
Treatment Outcome
%X This study was carried in New Halfa Hospital, eastern Sudan from October 1997 to February 2001. Twenty-eight pregnant Sudanese women infected with Plasmodium falciparum were treated with intramuscular artemether (six injections, 480 mg) after failure of chloroquine and quinine therapy. The patients were followed-up until delivery; the babies were followed-up until the age of 1 year. Artemether was given to one patient in the tenth week of gestation, to 12 during the second trimester, and to 15 during the third trimester. It was well tolerated, the parasitaemia was cleared and the patients were symptom-free within three days. One patient (3.5%) delivered at 32 weeks and the baby died six hours after delivery. The other 27 (96.5%) delivered full-term live babies. None of the pregnant women died and there was no abortion, stillbirth or congenital abnormalities in the newborn babies.
%Z Adam, Ishag
Elwasila, Eltaib
Mohammed Ali, Daw Alnour
Elansari, Elhassan
Elbashir, Mustafa Idris
Journal Article
England
2004/07/15
Trans R Soc Trop Med Hyg. 2004 Sep;98(9):509-13. doi: 10.1016/j.trstmh.2003.11.008.
%+ New Halfa Teaching Hospital, P.O. Box 61, New Halfa, Sudan. ishagadam@hotmail.com
%W NLM
%G eng

%0 Journal Article
%A Adam, O.
%A Ali, A. K.
%A Hübschen, J. M.
%A Muller, C. P.
%D 2014
%T Identification of congenital rubella syndrome in Sudan
%B BMC Infect Dis
%V 14
%P 305
%7 20140604
%8 Jun 4
%! Identification of congenital rubella syndrome in Sudan
%@ 1471-2334
%R 10.1186/1471-2334-14-305
%2 PMC4059485
%M 24898017
%K Antibodies, Viral/analysis
Biomarkers/analysis
Cross-Sectional Studies
Enzyme-Linked Immunosorbent Assay
Female
Humans
Infant
Infant, Newborn
Male
Rubella Syndrome, Congenital/diagnosis/*epidemiology
Sudan/epidemiology
%X BACKGROUND: Epidemiological data about congenital rubella syndrome (CRS) are scarce and rubella vaccine is not yet included in the childhood immunization schedule in Sudan. This study aimed to identify and describe CRS cases among Sudanese infants with congenital eye or heart defects. METHODS: Between February and September 2010, paired oral fluid and dried blood spot samples were collected from 98 infants aged up to 12 months. These infants were enrolled during their visits to five hospitals in Khartoum, Sudan. Clinical samples were screened for rubella IgM and for ≥ 6 months old infants also for IgG antibodies by ELISA. The oral fluid of IgM and/or IgG positive patients was tested for rubella RNA by reverse transcriptase PCR. RESULTS: Our findings revealed that two children (2.0%) were IgM positive and another five children (5.1%) were positive for IgG antibodies. None of the five infants of which enough oral fluid was available for RNA investigation was PCR positive. CONCLUSIONS: This study documented the presence of CRS in Sudan and highlighted the importance of rubella vaccine introduction for preventing future CRS cases in the country.
%Z 1471-2334
Adam, Omer
Ali, Ahmed K M
Hübschen, Judith M
Muller, Claude P
Journal Article
Research Support, Non-U.S. Gov't
England
2014/06/06
BMC Infect Dis. 2014 Jun 4;14:305. doi: 10.1186/1471-2334-14-305.
%+ Institute of Immunology, Centre de Recherche Public de la Santé/Laboratoire National de Santé, 20A Rue Auguste Lumière, L-1950 Luxembourg, Luxembourg. claude.muller@crp-sante.lu.
%W NLM
%G eng

%0 Journal Article
%A Adams, D. R.
%A Yuan, H.
%A Holyoak, T.
%A Arajs, K. H.
%A Hakimi, P.
%A Markello, T. C.
%A Wolfe, L. A.
%A Vilboux, T.
%A Burton, B. K.
%A Fajardo, K. F.
%A Grahame, G.
%A Holloman, C.
%A Sincan, M.
%A Smith, A. C.
%A Wells, G. A.
%A Huang, Y.
%A Vega, H.
%A Snyder, J. P.
%A Golas, G. A.
%A Tifft, C. J.
%A Boerkoel, C. F.
%A Hanson, R. W.
%A Traynelis, S. F.
%A Kerr, D. S.
%A Gahl, W. A.
%D 2014
%T Three rare diseases in one Sib pair: RAI1, PCK1, GRIN2B mutations associated with Smith-Magenis Syndrome, cytosolic PEPCK deficiency and NMDA receptor glutamate insensitivity
%B Mol Genet Metab
%V 113
%N 3
%P 161-70
%7 20140413
%8 Nov
%! Three rare diseases in one Sib pair: RAI1, PCK1, GRIN2B mutations associated with Smith-Magenis Syndrome, cytosolic PEPCK deficiency and NMDA receptor glutamate insensitivity
%@ 1096-7192 (Print)
1096-7192
%R 10.1016/j.ymgme.2014.04.001
%2 PMC4219933
%$ NIHMS602452
%M 24863970
%K Amino Acid Sequence
Base Sequence
Child
Child, Preschool
DNA Mutational Analysis
Female
Genetic Association Studies
HEK293 Cells
Humans
Intracellular Signaling Peptides and Proteins/*genetics
Molecular Sequence Data
Mutation, Missense
Phosphoenolpyruvate Carboxykinase (ATP)/*deficiency
Phosphoenolpyruvate Carboxykinase (GTP)/*genetics
Polymorphism, Single Nucleotide
Receptors, N-Methyl-D-Aspartate/*genetics
Smith-Magenis Syndrome/*diagnosis/genetics
Trans-Activators
Transcription Factors/*genetics
Developmental delay
Dysmorphism
Hypoglycemia
Lactic acidemia
Multiple genetic disorders
Protein structure-function
%X The National Institutes of Health Undiagnosed Diseases Program evaluates patients for whom no diagnosis has been discovered despite a comprehensive diagnostic workup. Failure to diagnose a condition may arise from the mutation of genes previously unassociated with disease. However, we hypothesized that this could also co-occur with multiple genetic disorders. Demonstrating a complex syndrome caused by multiple disorders, we report two siblings manifesting both similar and disparate signs and symptoms. They shared a history of episodes of hypoglycemia and lactic acidosis, but had differing exam findings and developmental courses. Clinical acumen and exome sequencing combined with biochemical and functional studies identified three genetic conditions. One sibling had Smith-Magenis Syndrome and a nonsense mutation in the RAI1 gene. The second sibling had a de novo mutation in GRIN2B, which resulted in markedly reduced glutamate potency of the encoded receptor. Both siblings had a protein-destabilizing homozygous mutation in PCK1, which encodes the cytosolic isoform of phosphoenolpyruvate carboxykinase (PEPCK-C). In summary, we present the first clinically-characterized mutation of PCK1 and demonstrate that complex medical disorders can represent the co-occurrence of multiple diseases.
%Z 1096-7206
Adams, David R
Yuan, Hongjie
Holyoak, Todd
Arajs, Katrina H
Hakimi, Parvin
Markello, Thomas C
Wolfe, Lynne A
Vilboux, Thierry
Burton, Barbara K
Fajardo, Karin Fuentes
Grahame, George
Holloman, Conisha
Sincan, Murat
Smith, Ann C M
Wells, Gordon A
Huang, Yan
Vega, Hugo
Snyder, James P
Golas, Gretchen A
Tifft, Cynthia J
Boerkoel, Cornelius F
Hanson, Richard W
Traynelis, Stephen F
Kerr, Douglas S
Gahl, William A
NS036654/NS/NINDS NIH HHS/United States
R37 NS036654/NS/NINDS NIH HHS/United States
R01 NS036654/NS/NINDS NIH HHS/United States
P20 RR017708/RR/NCRR NIH HHS/United States
P20 RR17708/RR/NCRR NIH HHS/United States
HSN268201300162P/PHS HHS/United States
Z99 HG999999/Intramural NIH HHS/United States
Case Reports
Journal Article
Research Support, N.I.H., Extramural
Research Support, Non-U.S. Gov't
United States
2014/05/28
Mol Genet Metab. 2014 Nov;113(3):161-70. doi: 10.1016/j.ymgme.2014.04.001. Epub 2014 Apr 13.
%+ Undiagnosed Diseases Program, Office of the Director, National Institutes of Health, Bethesda, MD, USA
Medical Genetics Branch, National Human Genome Research Institute, Bethesda, MD, USA. Electronic address: david.adams@nih.gov.
Department of Pharmacology, Emory University School of Medicine, Rollins Research Center, Atlanta, GA, USA.
Department of Biology, University of Waterloo, Waterloo, ON, Canada.
Department of Biochemistry, Case Western Reserve University, USA
Department of Pediatrics, Case Western Reserve University, USA.
Undiagnosed Diseases Program, Office of the Director, National Institutes of Health, Bethesda, MD, USA.
Medical Genetics Branch, National Human Genome Research Institute, Bethesda, MD, USA.
Ann and Robert H. Lurie Children's Hospital, Northwestern University, Chicago, IL, USA
Feinberg School of Medicine, Northwestern University, Chicago, IL, USA.
Center for Inherited Disorders of Energy Metabolism, University Hospitals Case Medical Center, Cleveland, OH, USA.
University of Rochester School of Medicine and Dentistry, Rochester, NY, USA.
Department of Chemistry, Emory University, Atlanta, GA, USA
Department of Biochemistry, University of Stellenbosch, South Africa.
Department of Chemistry, Emory University, Atlanta, GA, USA.
Department of Biochemistry, Case Western Reserve University, USA.
Department of Biochemistry, Case Western Reserve University, USA
Department of Pediatrics, Case Western Reserve University, USA
Center for Inherited Disorders of Energy Metabolism, University Hospitals Case Medical Center, Cleveland, OH, USA.
Undiagnosed Diseases Program, Office of the Director, National Institutes of Health, Bethesda, MD, USA
Medical Genetics Branch, National Human Genome Research Institute, Bethesda, MD, USA.
%W NLM
%G eng

%0 Journal Article
%A Adams, S.
%A Xoagus, E. A.
%A Lazarus, D.
%A Lentin, R.
%A Hudson, D. A.
%D 2019
%T Autologous Fat Grafting for the Treatment of Mild to Moderate Velopharyngeal Insufficiency
%B J Craniofac Surg
%V 30
%N 8
%P 2441-2444
%8 Nov-Dec
%! Autologous Fat Grafting for the Treatment of Mild to Moderate Velopharyngeal Insufficiency
%@ 1049-2275
%R 10.1097/scs.0000000000005337
%M 31261316
%K Adipose Tissue/*transplantation
Adolescent
Autografts/surgery
Child
Child, Preschool
Cleft Palate/surgery
Female
Humans
Male
Oral Surgical Procedures/adverse effects
Postoperative Period
Plastic Surgery Procedures/methods
Retrospective Studies
Speech
Speech Disorders/etiology
Treatment Outcome
Velopharyngeal Insufficiency/complications/*surgery
%X BACKGROUND: To assess speech results following the treatment of mild to moderate velopharyngeal insufficiency (VPI) post cleft palate surgery with autologous fat grafting to the velopharynx. METHODS: A retrospective study was conducted on 9 consecutive patients who underwent velopharyngeal fat grafting for the treatment of VPI at the Red Cross War Memorial Children's hospital from 2010 to 2014. All the patients previously had primary palatoplasty performed and subsequently developed VPI. Patients were assessed pre- and postoperatively by an experienced speech and language therapist looking at perceptual speech and by 2 senior cleft surgeons interpreting lateral view videofluoroscopies. RESULTS: Eleven fat grafting procedures were performed on 9 patients and an average of 5.64 mL (range 1-7 mL) of autologous fat was transferred to the velopharynx. The average age at the time of operation was 6.5 years (range 3-14 years) with a follow-up period of 18 months (range 7-34 months). Most of the patients (7 out of 9) showed improved speech after fat grafting. One of the 7 patients had multiple procedures. The 2 who did not show speech improvement only had a single procedure. There were no complications related to the fat grafting procedure. CONCLUSION: This small study suggests that fat grafting either as a single procedure or as multiple procedures is an effective, safe, minimally invasive surgical alternative, and/or adjunct for the treatment of mild to moderate VPI in patients following cleft palate surgery and to the knowledge, is the first reported study from Africa.
%Z 1536-3732
Adams, Saleigh
Xoagus, Elizabeth A
Lazarus, Dirk
Lentin, Roslyn
Hudson, Donald A
Journal Article
United States
2019/07/02
J Craniofac Surg. 2019 Nov-Dec;30(8):2441-2444. doi: 10.1097/SCS.0000000000005337.
%+ Division of Plastic and Reconstructive Surgery, Red Cross War Memorial Children's Hospital.
Division of Plastic and Reconstructive Surgery, Groote Schuur Hospital, University of Cape Town, Cape Town, South Africa.
%W NLM
%G eng

%0 Journal Article
%A Adane, F.
%A Afework, M.
%A Seyoum, G.
%A Gebrie, A.
%D 2020
%T Prevalence and associated factors of birth defects among newborns in sub-Saharan African countries: a systematic review and meta-analysis
%B Pan Afr Med J
%V 36
%P 19
%7 20200514
%! Prevalence and associated factors of birth defects among newborns in sub-Saharan African countries: a systematic review and meta-analysis
%R 10.11604/pamj.2020.36.19.19411
%1 The authors declare no competing interests.
%2 PMC7388615
%M 32774596
%K Africa South of the Sahara/epidemiology
Congenital Abnormalities/*epidemiology/physiopathology
Female
Humans
Infant
Infant Mortality
Infant, Newborn
Musculoskeletal Abnormalities/*epidemiology
Pregnancy
Pregnancy Complications/*epidemiology
Prevalence
Risk Factors
Associated factors
birth defects
prevalence
sub-Saharan African countries
%X INTRODUCTION: Birth defects are the most serious causes of infant mortality and disability in sub-Saharan African countries with variable magnitude. Hence, this study was aimed to determine the pooled prevalence of birth defects and its associated risk factors among newborn infants in sub-Saharan African countries. METHODS: A total of 43 eligible studies were identified through literature search from Medline (PubMed), EMBASE, HINARI, Google scholar, Science Direct, Cochrane Library and other sources. Extracted data were analyzed using STATA 15.0 statistical software. A random effect meta-analysis model was used. RESULTS: Twenty-five studies in 9 countries showed that the pooled prevalence of birth defects was 20.40 per 1,000 births (95% CI: 17.04, 23.77). In the sub-group analysis, the highest prevalence was observed in southern Africa region with a prevalence of 43 per 1000 (95% CI: 14.89, 71.10). The most prevalent types of birth defects were musculo-skeletal system defects with a pooled prevalence of 3.90 per 1000 (95% CI: 3.11, 4.70) while the least was Down syndrome 0.62 per 1000 (95% CI: 0.40, 0.84). Lack of folic acid supplementation (95% CI: 1.95, 7.88), presence of chronic disease (95% CI: 2.00, 6.07) and intake of drugs (95% CI: 3.88, 14.66) during pregnancy were significantly associated with the birth defects. CONCLUSION: The prevalence of birth defects is relatively high with high degree of regional variabilities. The most common types of birth defects were musculoskeletal defects. Lack of folic acid supplementation, presence of chronic disease and intake of drugs during pregnancy were significantly associated with birth defects.
%Z 1937-8688
Adane, Fentahun
Afework, Mekbeb
Seyoum, Girma
Gebrie, Alemu
Journal Article
Meta-Analysis
Systematic Review
Uganda
2020/08/11
Pan Afr Med J. 2020 May 14;36:19. doi: 10.11604/pamj.2020.36.19.19411. eCollection 2020.
%+ Department of Anatomy, College of Health Sciences, Addis Ababa University, Addis Ababa, Ethiopia.
Department of Biomedical Science, School of Medicine, Debre Markos University, Debre Markos, Ethiopia.
%W NLM
%G eng

%0 Journal Article
%A Adebo, O. A.
%D 1990
%T Oesophageal atresia and tracheo-oesophageal fistula: review of a 10-year personal experience
%B West Afr J Med
%V 9
%N 3
%P 164-9
%8 Jul-Sep
%! Oesophageal atresia and tracheo-oesophageal fistula: review of a 10-year personal experience
%@ 0189-160X (Print)
0189-160x
%M 2271427
%K Cause of Death
Esophageal Atresia/epidemiology/mortality/*surgery
Evaluation Studies as Topic
Female
Follow-Up Studies
Hospitals, University
Humans
Infant, Newborn
Male
Nigeria/epidemiology
Postoperative Complications/epidemiology
Risk Factors
Survival Analysis
Tracheoesophageal Fistula/epidemiology/mortality/*surgery
%X Eleven neonates with oesophageal atresia and distal fistula were managed between July 1977 and January 1987. The male:female ratio was 1.2:1. The patients were aged between 1 to 14 days (median 7 days) and weighed 1.85 to 3.10 kg (mean 2.6 kg) at presentation. Associated anomalies were present in 5, pneumonia in 4 and uraemia (mean serum urea of 88 mg%) in all patients. A primary repair and simultaneous gastrostomy (omitted in 1) was done for all cases. There were 5 operative deaths. Fifteen postoperative complications occurred in 10 patients; including septicaemia in 3, wound infection in 3, anastomotic leak in 1 and tracheal mucus plug in 1. Statistical analysis indicated no difference between survivors and nonsurvivors on the basis of age, weight, degree of uraemia or presence of pneumonia. One of the 6 survivors (now 5 years after surgery) required bouginage after 26 months and has remained asymptomatic; the other 5 are well and without symptoms 3 to 11 months postoperative. The most significant determinants of survival are the effectiveness of pre- and postoperative managements of patients.
%Z Adebo, O A
Journal Article
Nigeria
1990/07/01
West Afr J Med. 1990 Jul-Sep;9(3):164-9.
%+ Department of Surgery, University College Hospital and College of Medicine, University of Ibadan.
%W NLM
%G eng

%0 Journal Article
%A Adebo, O. A.
%D 1990
%T Oesophageal atresia and tracheo-oesophageal fistula: review of a 10-year personal experience
%B West Afr J Med
%V 9
%N 3
%P 164-9
%8 Jul-Sep
%! Oesophageal atresia and tracheo-oesophageal fistula: review of a 10-year personal experience
%@ 0189-160X (Print)
0189-160x
%M 2271427
%K Cause of Death
Esophageal Atresia/epidemiology/mortality/*surgery
Evaluation Studies as Topic
Female
Follow-Up Studies
Hospitals, University
Humans
Infant, Newborn
Male
Nigeria/epidemiology
Postoperative Complications/epidemiology
Risk Factors
Survival Analysis
Tracheoesophageal Fistula/epidemiology/mortality/*surgery
%X Eleven neonates with oesophageal atresia and distal fistula were managed between July 1977 and January 1987. The male:female ratio was 1.2:1. The patients were aged between 1 to 14 days (median 7 days) and weighed 1.85 to 3.10 kg (mean 2.6 kg) at presentation. Associated anomalies were present in 5, pneumonia in 4 and uraemia (mean serum urea of 88 mg%) in all patients. A primary repair and simultaneous gastrostomy (omitted in 1) was done for all cases. There were 5 operative deaths. Fifteen postoperative complications occurred in 10 patients; including septicaemia in 3, wound infection in 3, anastomotic leak in 1 and tracheal mucus plug in 1. Statistical analysis indicated no difference between survivors and nonsurvivors on the basis of age, weight, degree of uraemia or presence of pneumonia. One of the 6 survivors (now 5 years after surgery) required bouginage after 26 months and has remained asymptomatic; the other 5 are well and without symptoms 3 to 11 months postoperative. The most significant determinants of survival are the effectiveness of pre- and postoperative managements of patients.
%Z Adebo, O A
Journal Article
Nigeria
1990/07/01
West Afr J Med. 1990 Jul-Sep;9(3):164-9.
%+ Department of Surgery, University College Hospital and College of Medicine, University of Ibadan.
%W NLM
%G eng

%0 Journal Article
%A Adebonojo, S. A.
%D 1973
%T Some aspects of cardiovascular disease in Nigeria
%B J Cardiovasc Surg (Torino)
%V 14
%N 4
%P 381-5
%8 Jul-Aug
%! Some aspects of cardiovascular disease in Nigeria
%@ 0021-9509 (Print)
0021-9509
%M 4732051
%K Arteriosclerosis/epidemiology
Cardiomyopathies/epidemiology
Cardiovascular Diseases/epidemiology
Child
Child, Preschool
Endocarditis, Bacterial/complications/epidemiology
Endomyocardial Fibrosis/epidemiology
Female
Heart Aneurysm/epidemiology
Heart Defects, Congenital/epidemiology/mortality
Heart Diseases/*epidemiology
Heart Valve Diseases/etiology
Heart Ventricles
Humans
Hypertension/epidemiology
Infant
Infant, Newborn
Male
Myocardial Infarction/epidemiology
Nigeria
Rheumatic Heart Disease/complications/epidemiology
%Z Adebonojo, S A
Journal Article
Italy
1973/07/01
J Cardiovasc Surg (Torino). 1973 Jul-Aug;14(4):381-5.
%W NLM
%G eng

%0 Journal Article
%A Adebonojo, S. A.
%D 1987
%T The status of cardiovascular surgery in West Africa
%B J Natl Med Assoc
%V 79
%N 10
%P 1077-87
%8 Oct
%! The status of cardiovascular surgery in West Africa
%@ 0027-9684 (Print)
0027-9684
%2 PMC2625523
%M 3316674
%K Adolescent
Adult
Africa
Aged
Cardiovascular Diseases/epidemiology/*surgery
Child
Child, Preschool
Female
Humans
Male
Middle Aged
%X This report reviews the present status of cardiovascular surgery in West Africa and highlights some of the constraints of development in this field.Rheumatic heart disease is still endemic in the tropics, where it constitutes about 20 percent of all cases of cardiovascular disease (CVD) in Nigeria. Endomyocardial fibrosis is a disease of unknown etiology accounting for 10 to 20 percent of cases. Purulent pericarditis is a common complication of pyomyositis and osteomyelitis found in 5 percent of patients. Chronic constrictive pericarditis is a sequela of infective pericarditis found in 5 percent of all cases of CVD. Calcification is found in 30 percent of cases and pericardiectomy can be performed successfully without cardiopulmonary bypass. Infective endocarditis is equally rare, occurring in 2.5 percent of cases; it is a common source of septic emboli to coronary artery and a very difficult disease to treat in the West African environment.Ischemic heart disease is relatively uncommon, accounting for less than 0.5 percent of patients. The rarity of the disease in black Africans has been attributed to dietary habits and environment rather than to racial and psychosocial factors. Congenital heart disease accounts for 5 percent of all cases of CVD in this review. Ventricular septal defect and patent ductus arteriosus are the most common acyanotic defects, while tetralogy of Fallot and transposition of the great arteries are the most common cyanotic defects.Vascular diseases are uncommon in this series, with traumatic injuries accounting for most of the cases. Abdominal aortic aneurysms, peripheral occlusive vascular disease, and atherosclerotic aortic aneurysms are quite rare. This review further confirms the rarity of deep venous thrombosis and pulmonary embolism in Africans.
%Z Adebonojo, S A
Journal Article
Review
United States
1987/10/01
J Natl Med Assoc. 1987 Oct;79(10):1077-87.
%W NLM
%G eng

%0 Journal Article
%A Adebonojo, S. A.
%D 1987
%T The status of cardiovascular surgery in West Africa
%B J Natl Med Assoc
%V 79
%N 10
%P 1077-87
%8 Oct
%! The status of cardiovascular surgery in West Africa
%@ 0027-9684 (Print)
0027-9684
%2 PMC2625523
%M 3316674
%K Adolescent
Adult
Africa
Aged
Cardiovascular Diseases/epidemiology/*surgery
Child
Child, Preschool
Female
Humans
Male
Middle Aged
%X This report reviews the present status of cardiovascular surgery in West Africa and highlights some of the constraints of development in this field.Rheumatic heart disease is still endemic in the tropics, where it constitutes about 20 percent of all cases of cardiovascular disease (CVD) in Nigeria. Endomyocardial fibrosis is a disease of unknown etiology accounting for 10 to 20 percent of cases. Purulent pericarditis is a common complication of pyomyositis and osteomyelitis found in 5 percent of patients. Chronic constrictive pericarditis is a sequela of infective pericarditis found in 5 percent of all cases of CVD. Calcification is found in 30 percent of cases and pericardiectomy can be performed successfully without cardiopulmonary bypass. Infective endocarditis is equally rare, occurring in 2.5 percent of cases; it is a common source of septic emboli to coronary artery and a very difficult disease to treat in the West African environment.Ischemic heart disease is relatively uncommon, accounting for less than 0.5 percent of patients. The rarity of the disease in black Africans has been attributed to dietary habits and environment rather than to racial and psychosocial factors. Congenital heart disease accounts for 5 percent of all cases of CVD in this review. Ventricular septal defect and patent ductus arteriosus are the most common acyanotic defects, while tetralogy of Fallot and transposition of the great arteries are the most common cyanotic defects.Vascular diseases are uncommon in this series, with traumatic injuries accounting for most of the cases. Abdominal aortic aneurysms, peripheral occlusive vascular disease, and atherosclerotic aortic aneurysms are quite rare. This review further confirms the rarity of deep venous thrombosis and pulmonary embolism in Africans.
%Z Adebonojo, S A
Journal Article
Review
United States
1987/10/01
J Natl Med Assoc. 1987 Oct;79(10):1077-87.
%W NLM
%G eng

%0 Journal Article
%A Adebonojo, S. A.
%A Adebo, O.
%A Osinowo, O.
%D 1978
%T Pattern of thoracic surgical diseases in Nigeria: experience at the University College Hospital, Ibadan
%B J Natl Med Assoc
%V 70
%N 9
%P 651-7
%8 Sep
%! Pattern of thoracic surgical diseases in Nigeria: experience at the University College Hospital, Ibadan
%@ 0027-9684 (Print)
0027-9684
%2 PMC2537160
%M 702599
%K Adolescent
Adult
Female
Hospitals, University
Humans
Male
Middle Aged
Nigeria
Thoracic Diseases/*surgery
Thoracic Neoplasms/surgery
%X A prospective study of 595 patients treated by the Thoracic Surgical Unit (TSU) at the University College Hospital (UCH), Ibadan between July 1975 and December 1977 was carried out to determine the pattern of thoracic surgical diseases in Nigeria and to prove or disprove the rarity of certain cardiopulmonary diseases in tropical Africa. This review shows that pyogenic infections of the lung and pleura constitute the largest percentage (38.5) of the thoracic surgical diseases in Nigeria. Although pulmonary tuberculosis accounts for only 23.4 percent of our total inpatient load, it constitutes about 60 percent of our outpatient clinic practice. Cardiovascular diseases form 12.9 percent, notably congenital and acquired valvular heart diseases. An interesting finding was the occasional association of pyomyositis with pyogenic pericarditis and empyema thoracis. This triad is being investigated. Chest trauma was the most common thoracic surgical emergency accounting for 9.2 percent of the total thoracic surgical pathology. The most common causes of dysphagia are strictures from corrosive esophagitis, achalasia, and carcinoma of the esophagus. Present experience confirms the rarity of hiatus hernia, reflux esophagitis, atherosclerotic cardiovascular disease, and, perhaps, carcinoma of the lung among Nigerians.
%Z Adebonojo, S A
Adebo, O
Osinowo, O
Journal Article
United States
1978/09/01
J Natl Med Assoc. 1978 Sep;70(9):651-7.
%W NLM
%G eng

%0 Journal Article
%A Adeboye, M.
%A Abdulkadir, M. B.
%A Adegboye, O. A.
%A Saka, A. O.
%A Oladele, P. D.
%A Oladele, D. M.
%A Eze, E. C.
%A Adeyemi, O. O.
%A Abubakar, U.
%A Grace, A.
%A Rotimi, B. F.
%D 2016
%T A Prospective Study of Spectrum, Risk Factors and Immediate Outcome of Congenital Anomalies in Bida, North Central Nigeria
%B Ann Med Health Sci Res
%V 6
%N 6
%P 380-384
%8 Nov-Dec
%! A Prospective Study of Spectrum, Risk Factors and Immediate Outcome of Congenital Anomalies in Bida, North Central Nigeria
%@ 2141-9248 (Print)
2141-9248
%R 10.4103/amhsr.amhsr_108_13
%1 There are no conflicts of interest.
%2 PMC5423339
%M 28540107
%K Anomalies
Bida
Congenital malformations
%X BACKGROUND: Congenital disorders are structural, metabolic, behavioral and functional disorders that are present at birth. Their manifestations are protean ranging from mild anomalies to life-threatening conditions. AIM: The objectives of this study were to describe the congenital anomalies in children seen at Federal Medical Center, Bida over a 12 month period, determine possible factors associated with these anomalies; and their short term outcome. SUBJECTS AND METHODS: Children with clinically recognized congenital malformations were recruited consecutively over a 12 month period and socio-demographic, etiologic and other relevant clinical data were obtained. A detailed examination was also performed and abnormalities documented. The data was analyzed using Epi-info version 6 (Atlanta, USA). The Chi-square was used to identify significant differences for categorical variables. Mid-P and Fisher's exact tests were utilized as appropriate. A P < 0.05 was considered to be significant. RESULTS: A total of 46 children with congenital anomalies were seen during the study period, all which were recruited into the study. The hospital based prevalence amongst neonates was 111/1000 neonates. The most common system affected was the digestive system(50.0%) followed by the central nervous system and head and neck anomalies. There was no significant difference in distribution of anomalies amongst the various ethnic groups. About 22% of families were consanguineous, all being first cousins and 8.7% of mothers were greater than 35 years of age. The case fatality rate for congenital malformations was 2.2%, while 60.9% were referred to other hospitals for further care. CONCLUSION: The study has demonstrated a wide variety of congenital anomalies in Bida, North-Central Nigeria with the digestive system anomalies being the most frequent. The findings of this study strengthen the need for empowerment of the institution in appropriate management of these disorders.
%Z 2277-9205
Adeboye, Man
Abdulkadir, M B
Adegboye, O A
Saka, A O
Oladele, P D
Oladele, D M
Eze, E C
Adeyemi, O O
Abubakar, U
Grace, A
Rotimi, B F
D43 TW009140/TW/FIC NIH HHS/United States
Journal Article
India
2017/05/26
Ann Med Health Sci Res. 2016 Nov-Dec;6(6):380-384. doi: 10.4103/amhsr.amhsr_108_13.
%+ Department of Pediatrics, College of Health Sciences, University of Ilorin Teaching Hospital, Ilorin, Kwara State, Nigeria.
Department of Pediatrics, Federal Medical Centre, Bida, Niger State, Nigeria.
Department of Pediatrics, Niger Delta University, Wilberforce, Bayelsa State, Nigeria.
%W NLM
%G eng

%0 Journal Article
%A Adegbehingbe, O. O.
%A Fatusi, A. O.
%A Adegbenro, C. A.
%A Adeitan, O. O.
%A Abass, G. O.
%A Akintunde, A. O.
%D 2009
%T Musculoskeletal disorders: epidemiology and treatment seeking behavior of secondary school students in a nigerian community
%B Indian J Community Med
%V 34
%N 2
%P 140-4
%8 Apr
%! Musculoskeletal disorders: epidemiology and treatment seeking behavior of secondary school students in a nigerian community
%@ 0970-0218 (Print)
0970-0218
%R 10.4103/0970-0218.51231
%1 Conflict of Interest: None declared.
%2 PMC2781122
%M 19966961
%K Musculoskeletal disorders
Nigeria
orthopedics
school health
secondary school
%X BACKGROUND: Epidemiological information paucity exists on musculoskeletal disorders (MSD) among secondary school students in Nigeria. We aimed to determine the prevalence, pattern, and treatment seeking behaviors (TSB) of MSD in Southwest, Nigeria. MATERIALS AND METHODS: A school-based cross-sectional study was conducted in four randomly selected secondary schools in Ile-Ife in 2007. All the students were screened for MSD using an interviewer-administered questionnaire and physical examination, which involved the use of a scoliometer and a goniometer. Affected children were recommended for follow-up treatment and a plain radiography taken. RESULTS: A total of 133 students had 204 MSD representing a 3.0% prevalence among the 4,441students screened. Eighty-one (60.9%) students had congenital disorders and 52 (39.1%) were acquired. The lower limbs (93.1%) were most commonly affected and 87 (65.4%) students presented with a knee deformity. Other abnormalities were limb length discrepancy 6.8%, scoliosis 4.4%, Pes planus 3.9%, and poliomyelitis 2.9%. A total of 100 students (75.2%) had no form of treatment, 18.8% receive treatment in the hospital, 3.7% received treatment in a traditional healing home and 2.3% received treatment in a church. Age, family, and school type were significant factors (P<0.05) in health-seeking behavior. The factors affecting treatment outcome were the place of treatment, hospital specific treatment, and reasons for stopping treatment. CONCLUSION: Treatable cases constitute a large proportion of MSD among secondary school students, but TSB was generally poor. Parental socio-economic and health services factors were related to the health-seeking behavior. Strengthening of school health services and improved linkage with orthopedic services, community education on MSD, and education of all cadres of health professionals are recommended.
%Z 1998-3581
Adegbehingbe, Olayinka O
Fatusi, Adesegun O
Adegbenro, Caleb A
Adeitan, Opeyemi O
Abass, Ganiyu O
Akintunde, Akintomiwa O
Journal Article
Retracted Publication
India
2009/12/08
Indian J Community Med. 2009 Apr;34(2):140-4. doi: 10.4103/0970-0218.51231.
%+ Department of Orthopaedic Surgery and Traumatology, Obafemi, Awolowo University, College of Health Sciences, Faculty of Clinical Sciences, Ile Ife, Osun State, Nigeria.
%W NLM
%G eng

%0 Journal Article
%A Adegbehingbe, O. O.
%A Oginni, L. M.
%A Ogundele, O. J.
%A Ariyibi, A. L.
%A Abiola, P. O.
%A Ojo, O. D.
%D 2010
%T Ponseti clubfoot management: changing surgical trends in Nigeria
%B Iowa Orthop J
%V 30
%P 7-14
%! Ponseti clubfoot management: changing surgical trends in Nigeria
%@ 1541-5457 (Print)
1541-5457
%2 PMC2958264
%M 21045965
%K Achilles Tendon/*surgery
Adolescent
Adult
Braces/economics/statistics & numerical data/*trends
Casts, Surgical/economics/statistics & numerical data/trends
Child
Child, Preschool
Clubfoot/epidemiology/*ethnology/*therapy
Double-Blind Method
Health Care Costs/trends
Humans
Infant
Infant, Newborn
Nigeria/epidemiology
Orthopedic Procedures/economics/statistics & numerical data/trends
Outcome Assessment, Health Care
Prospective Studies
Tenotomy/economics/statistics & numerical data/*trends
Young Adult
%X BACKGROUND: Congenital clubfoot treatment continues to be controversial particularly in a resource-constrained country. Comparative evaluation of clubfoot surgery with Ponseti methods has not been reported in West Africa. OBJECTIVES: To determine the effects of Ponseti techniques on clubfoot surgery frequency and patterns in Nigeria. METHODS: This was a prospective hospital-based intention-to-treat comparative study of clubfoot managed with Ponseti methods (PCG) and extensive soft tissue surgery (NPCG). The first step was a nonselective double-blind randomization of clubfoot patients into two groups using Excel software in a university teaching hospital setting. The control group was the NPCG patients. The patients' parents gave informed consent, and the medical research and ethics board approved the study protocol. Biodata was gathered, clubfoot patterns were analyzed, Dimeglio-Bensahel scoring was done, the number of casts applied was tallied, and patterns of surgeries were documented. The cost of care, recurrence and outcomes were evaluated. Kruskal-Wallis analysis and Mann-Whitney U technique were used, and an alpha error of < 0.05 at a CI of 95% were taken to be significant. RESULTS: We randomized 153 clubfeet (in 105 clubfoot patients) into two treatment groups. Fifty NPCG patients (36.2%) underwent manipulation and extensive soft tissue surgery and 55 PCG patients (39.9%) were treated with Ponseti methods. Fifty-two patients of the Ponseti group had no form of surgery (94.5% vs. 32%, p<0.000). Extensive soft tissue surgery was indicated in 17 (34.0%) of the NPCG group, representing 8.9% of the total of 191 major orthopaedic surgeries within the study period. Thirty-five patients (70.0%) from the NPCG group required more than six casts compared to thirteen patients (23.6%) of the PCG (p<0.000). The mean care cost was high within the NPCG when compared to the Ponseti group (48% vs. 14.5%, p<0.000). The Ponseti-treated group had fewer treatment complications (p<0.003), a lower recurrence rate (p<0.000) and satisfactory early outcome (p<0.000). CONCLUSION: Major clubfoot surgery was not commonly indicated among patients treated with the Ponseti method. The Ponseti clubfoot technique has reduced total care costs, cast utilization, clubfoot surgery frequency and has also changed the patterns of surgery performed for clubfoot in Nigeria.
%Z 1555-1377
Adegbehingbe, O O
Oginni, L M
Ogundele, O J
Ariyibi, A L
Abiola, P O
Ojo, O D
Journal Article
Randomized Controlled Trial
United States
2010/11/04
Iowa Orthop J. 2010;30:7-14.
%+ Obafemi Awolowo University, Faculty of Clinical Sciences, Department of Orthopaedic Surgery & Traumatology, Ile Ife Osun State, Nigeria. olayinkaadegbehingbe@yahoo.co.uk
%W NLM
%G eng

%0 Journal Article
%A Adejuyigbe, O.
%A Sowande, O. A.
%A Olabanji, J. K.
%A Komolafe, E. O.
%A Faponle, F.
%A Adetiloye, V. A.
%A Famurewa, O. C.
%A Akinyoola, A. L.
%D 2005
%T Successful separation of two pairs of conjoined twins in Ile Ife, Nigeria: case reports
%B East Afr Med J
%V 82
%N 1
%P 50-4
%8 Jan
%! Successful separation of two pairs of conjoined twins in Ile Ife, Nigeria: case reports
%@ 0012-835X (Print)
0012-835x
%R 10.4314/eamj.v82i1.9295
%M 16122113
%K Adult
Colostomy
Developing Countries
Echocardiography
Elective Surgical Procedures/statistics & numerical data
Emergencies
Female
Hospital Mortality
Hospitals, University
Humans
Incidence
Nigeria/epidemiology
Patient Care Team/organization & administration
Perioperative Care/methods
Rare Diseases
Survival Rate
Tomography, X-Ray Computed
Treatment Outcome
Twins, Conjoined/classification/*surgery
%X Conjoined twins are rare phenomena occurring in one in 1 in 50,000 live births. Successful surgical separation of conjoined twins is a major undertaking requiring careful planning by a multidisciplinary team. Reports of seperation of joined twins in developing countries like Nigeria are rare. Ten cases of conjoined twins were separated between 1936 and January 2003 (including the authors two new cases). There were five omphalopagus, two pygopagus, two heterpagus and one ishiopagus twins. Three underwent emergency separation with 83.3% mortality while seven underwent elective seperation with 64.3% survival. The overall mortality rate was 50%. Despite the absence of advanced technological resource selected group of conjoined twins can be successfully separated in a developing country like Nigeria. An improvement in facilities and availability of trained personnel in likely to be associated with improved outcome.
%Z Adejuyigbe, O
Sowande, O A
Olabanji, J K
Komolafe, E O
Faponle, F
Adetiloye, V A
Famurewa, O C
Akinyoola, A L
Case Reports
Journal Article
Kenya
2005/08/27
East Afr Med J. 2005 Jan;82(1):50-4. doi: 10.4314/eamj.v82i1.9295.
%+ Department of Surgery, OAUTHC, Ile-Ife, Nigeria.
%W NLM
%G eng

%0 Journal Article
%A Adekanmbi, A. F.
%A Ogunlesi, T. A.
%A Olowu, A. O.
%A Fetuga, M. B.
%D 2007
%T Current trends in the prevalence and aetiology of childhood congestive cardiac failure in Sagamu
%B J Trop Pediatr
%V 53
%N 2
%P 103-6
%7 20061213
%8 Apr
%! Current trends in the prevalence and aetiology of childhood congestive cardiac failure in Sagamu
%@ 0142-6338 (Print)
0142-6338
%R 10.1093/tropej/fml064
%M 17166931
%K Adolescent
Anemia, Neonatal/complications
Child
Child, Preschool
Female
Heart Failure/*epidemiology/etiology
Hospitalization
Humans
Infant
Infant, Newborn
Male
Nigeria/epidemiology
*Poverty
Prevalence
Prospective Studies
Respiratory Tract Diseases/complications
%X Congestive cardiac failure (CCF) is a common paediatric emergency with diverse aetiologies. The objective of this study is to define the current prevalence rate and common causes of CCF among children hospitalized in a Nigerian Tertiary Hospital. The study was prospectively done over a 1-year period in the Paediatric Wards of the hospital. Consecutive children aged 0-14 years, who fulfilled the standard diagnostic criteria for CCF were recruited. Data obtained from them included the age, sex, duration of illness and the socioeconomic status of the parents. Each subject was given a specific diagnosis based on the clinical, laboratory and radiological features. Out of a total of 1552 admissions, 109 had CCF giving the prevalence of 7.02%. The mean age of children with CCF was mean of 2 +/- 3.1 years (range: 1 day to 14 years). Ninety-five (91%) of them were concentrated in the lower socioeconomic classes III-V. The aetiologies of CCF identified in this study were as follows: severe anaemia occurring alone (48; 46%), lower respiratory tract infections (LRTI) (30; 29%), anaemia with LRTI (12; 11.5%), congenital heart diseases (CHD) (11; 10.5%), rheumatic heart disease (1; 1%), myocarditis (1; 1%) and chronic renal disease (1; 1%). Malaria was the commonest cause of anaemia while bronchopneumonia was the commonest form of LRTI in the subjects. Measles infection was associated with LRTI in 10 (23.8%) children. Three children had HIV-related anaemia. Infants formed the bulk of the subjects with CCF due to anaemia, LRTI and CHD. Ventricular septal defect was the commonest CHD identified. The prevalence obtained from this study was higher than rates obtained from some previous studies in the country. Severe anaemia is the commonest cause of CCF probably from the effects of severe malaria and increasing poverty. Stringent attention to poverty alleviation and malaria control may reduce the burden of CCF among Nigerian children.
%Z Adekanmbi, A F
Ogunlesi, T A
Olowu, A O
Fetuga, M B
Journal Article
England
2006/12/15
J Trop Pediatr. 2007 Apr;53(2):103-6. doi: 10.1093/tropej/fml064. Epub 2006 Dec 13.
%+ Department of Paediatrics, Olabisi Onabanjo University, Sagamu, Nigeria.
%W NLM
%G eng

%0 Journal Article
%A Adekanye, A. O.
%A Adefemi, S. A.
%A Onawola, K. A.
%A James, J. A.
%A Adeleke, I. T.
%A Francis, M.
%A Sheshi, E. U.
%A Atakere, M. E.
%A Jibril, A. D.
%D 2017
%T Abnormalities of the external genitalia and groins among primary school boys in Bida, Nigeria
%B Afr Health Sci
%V 17
%N 4
%P 1120-1125
%8 Dec
%! Abnormalities of the external genitalia and groins among primary school boys in Bida, Nigeria
%@ 1680-6905 (Print)
1680-6905
%R 10.4314/ahs.v17i4.20
%2 PMC5870298
%M 29937883
%K Child
Circumcision, Male/*adverse effects
Cross-Sectional Studies
Cryptorchidism/epidemiology
Female
Genital Diseases, Male/*epidemiology
Groin/*abnormalities
Hernia, Inguinal/*epidemiology
Humans
Male
Nigeria/epidemiology
Penis/*abnormalities
Prevalence
Scrotum/*abnormalities
External genitalia
boys
groin abnormalities
%X BACKGROUND: Abnormalities of the male external genitalia and groin, a set of lesions which may be congenital or acquired, are rather obscured to many kids and their parents and Nigerian health care system has no formal program to detect them. OBJECTIVES: To identify and determine the prevalence of abnormalities of external genitalia and groin among primary school boys in Bida, Nigeria. METHODS: This was a cross-sectional study of primary school male pupils in Bida. A detailed clinical examination of the external genitalia and groin was performed on them. RESULTS: Abnormalities were detected in 240 (36.20%) of the 663 boys, with 35 (5.28%) having more than one abnormality. The three most prevalent abnormalities were penile chordee (37, 5.58%), excessive removal of penile skin (37, 5.58%) and retractile testis (34, 5.13%). The prevalence of complications of circumcision was 15.40% and included excessive residual foreskin, excessive removal of skin, skin bridges and meatal stenosis. Undescended testes were seen in 6 (0.90%) boys, with median age of 9 years and 2 were bilateral. Also, micropenis was detected in 27 (4.07%) of the pupils. CONCLUSION: Inguino-penoscrotal abnormalities are common in our community (36.20%). Screening of pre-school and school children to detect them should be introduced into the school health programs in Nigeria.
%Z 1729-0503
Adekanye, Adedeji O
Adefemi, Samuel A
Onawola, Kayode A
James, John A
Adeleke, Ibrahim T
Francis, Mark
Sheshi, Ezekiel U
Atakere, Moses E
Jibril, Abdullahi D
Journal Article
Uganda
2018/06/26
Afr Health Sci. 2017 Dec;17(4):1120-1125. doi: 10.4314/ahs.v17i4.20.
%+ Centre for Health & Allied Researches (CHAR), Federal Medical Centre Bida, Nigeria.
Department of Surgery, Federal Medical centre, Bida Nigeria.
Department of Family Medicine, Federal Medical centre, Bida Nigeria.
Department of Health Information management, Federal Medical centre, Bida Nigeria.
Department of Obstetrics & Gynaecology, Federal Medical centre, Bida Nigeria.
%W NLM
%G eng

%0 Journal Article
%A Adekeye, E. O.
%A Lavery, K. M.
%D 1985
%T Cleft lip and palate in Nigerian children and adults: a comparative study
%B Br J Oral Maxillofac Surg
%V 23
%N 6
%P 398-403
%8 Dec
%! Cleft lip and palate in Nigerian children and adults: a comparative study
%@ 0266-4356 (Print)
0266-4356
%R 10.1016/0266-4356(85)90023-3
%M 2933059
%K Adult
Age Factors
Child
Cleft Lip/*epidemiology/surgery
Cleft Palate/*epidemiology/surgery
Female
Humans
Male
Nigeria
Prospective Studies
Retrospective Studies
%X A survey of cleft lip and palate in 160 Nigerians is presented. In clefts of the lip alone, there was no sex predilection whereas cleft lip and palate cases showed a slight male preponderance. 119 (74.4%) cases presented below the age of 12 years and 41 (25.6%) cases were first seen above 12 years of age. Only a few cleft lip and palate cases survived to adulthood possibly because of malnutrition combined with the lethal effects of associated congenital abnormalities. This study confirms the view that late primary repair of clefts is less likely to produce impaired growth of the maxilla due to contraction of scar tissue commonly seen in early surgery. The importance of early primary repair is emphasised.
%Z Adekeye, E O
Lavery, K M
Comparative Study
Journal Article
Scotland
1985/12/01
Br J Oral Maxillofac Surg. 1985 Dec;23(6):398-403. doi: 10.1016/0266-4356(85)90023-3.
%W NLM
%G eng

%0 Journal Article
%A Adekoya, B. J.
%A Balogun, M. M.
%A Balogun, B. G.
%A Ngwu, R. A.
%D 2015
%T Spectrum of congenital defects of the eye and its adnexia in the pediatric age group; experience at a tertiary facility in Nigeria
%B Int Ophthalmol
%V 35
%N 3
%P 311-7
%7 20140418
%8 Jun
%! Spectrum of congenital defects of the eye and its adnexia in the pediatric age group; experience at a tertiary facility in Nigeria
%@ 0165-5701
%R 10.1007/s10792-014-9946-4
%M 24743944
%K Adolescent
Child
Child, Preschool
Eye Abnormalities/*complications/physiopathology
Eye Diseases/*etiology
Female
Humans
Infant
Male
Nigeria
Retrospective Studies
Tertiary Care Centers/statistics & numerical data
Visual Acuity
%X The aim of this study was to investigate the types and presentation pattern of congenital defects of the eye and adnexia in our center. This is a retrospective review of congenital defects of the eye and adnexia over a 20-month period at a tertiary referral center in Lagos, Nigeria. Records were analyzed for age at presentation, laterality, gender, vision assessment, and type(s) of abnormality. Out of 412 pediatric patients, 40 (9.7 %) were seen to have congenital abnormality of the eye and/or its adnexia during the study period. There were 17 (42.5 %) males. Twelve patients (30.0 %) presented with involvement of the right eyes, nine (22.5 %) with left eyes, while 19 (47.5 %) had bilateral involvement. Twenty-eight patients (70.0 %) were aged 1 year or less at the time of presentation. A total of 69 entities were recognized as some children had two or more malformations. The common congenital defects identified were cataract (39.1 %), ptosis (17.4 %), glaucoma (8.7 %), and cornea opacity (7.2 %). Other less common congenital defects include: microphthalmos, anophthalmos, coloboma (lid and iris), dermoid cyst, and aniridia. All of the patients with available visual acuity documentation had visual impairment. A high proportion of the patients were lost to follow-up. Cataract, ptosis, and glaucoma were the commonest congenital defects of the eye and adnexia in our center and were associated with visual impairments. The significant loss of the patients during follow-up needs urgent investigation and attention to forestall this trend.
%Z 1573-2630
Adekoya, Bola J
Balogun, Modupe M
Balogun, Bola G
Ngwu, Rosemary A
Journal Article
Netherlands
2014/04/20
Int Ophthalmol. 2015 Jun;35(3):311-7. doi: 10.1007/s10792-014-9946-4. Epub 2014 Apr 18.
%+ Department of Ophthalmology, Lagos State University Teaching Hospital (LASUTH), P.O. Box 19484, Ikeja, 100001, Lagos, Nigeria, bjadekoya2007@yahoo.com.
%W NLM
%G eng

%0 Journal Article
%A Adekoya-Sofowora, C. A.
%D 2008
%T Natal and neonatal teeth: a review
%B Niger Postgrad Med J
%V 15
%N 1
%P 38-41
%8 Mar
%! Natal and neonatal teeth: a review
%@ 1117-1936 (Print)
%M 18408782
%K Humans
Infant, Newborn
*Natal Teeth
Nigeria
Polychlorinated Biphenyls
Prevalence
Tooth Eruption
Tooth Extraction
Tooth Mobility
Tooth, Supernumerary
%X The presence of teeth in newborn is uncommon. Sometimes it occurs, appearing in about one in every 2,000 to 3,000 live births. Natal teeth are teeth already present at time of birth, neonatal teeth erupt during the first 30 days after birth. The normal eruption of the first teeth is quite exciting but their occurrence at birth or few days after birth is quite disturbing because of societal unpleasant reaction towards it in some communities and calls for concern. The majority of natal and neonatal teeth represent the early eruption of normal primary teeth. Less than 10% of natal teeth are supernumerary. Although the majority of natal teeth are isolated incidents, their presence may be associated with some syndromes. Complications include discomfort during suckling causing irritation and trauma to infants tongue, sublingual ulceration, laceration of the mother's breasts and aspiration of the teeth. The objective of the present study was to present a review of the literature on the current information on this topic and give treatment options if necessary.
%Z Adekoya-Sofowora, C A
Journal Article
Review
Nigeria
2008/04/15
Niger Postgrad Med J. 2008 Mar;15(1):38-41.
%+ Department of Child Dental Health, Faculty of Dentistry, College of Health Sciences, Obafemi Awolowo University Ile - Ife, NIgeria.
%W NLM
%G eng

%0 Journal Article
%A Adekunle, A. A.
%A Adamson, O.
%A James, O.
%A Ogunlewe, O. M.
%A Butali, A.
%A Adeyemo, W. L.
%D 2020
%T Breastfeeding Practices Among Mothers of Children With Orofacial Clefts in an African Cohort
%B Cleft Palate Craniofac J
%V 57
%N 8
%P 1018-1023
%7 20200415
%8 Aug
%! Breastfeeding Practices Among Mothers of Children With Orofacial Clefts in an African Cohort
%@ 1055-6656
%R 10.1177/1055665620919312
%M 32295412
%K Breast Feeding
Child
*Cleft Lip
*Cleft Palate
Cross-Sectional Studies
Female
Humans
Infant
Mothers
Nigeria
breastfeeding
cleft lip
cleft palate
%X OBJECTIVE: To carry out a survey of breastfeeding practices and related challenges among mothers with orofacial cleft babies attending the cleft clinic of a tertiary health institution. METHODOLOGY: This was a cross-sectional descriptive study using an interviewer-administered questionnaire. Sample population was all mothers of babies aged between 1 and 18 months with nonsyndromic orofacial clefts attending the cleft clinic of a tertiary health institution in Nigeria. RESULT: A total of 65 mothers participated in the study. Initiation of breastfeeding was reported by the majority (83%, n = 54) of the mothers, and only 18.5% (n = 10) of this proportion continued exclusive breastfeeding. Inability of the babies to suck was reported by 46% (n = 30) of the mothers as being the most important challenge in breastfeeding. There was a significant correlation between the type of cleft and challenge in breastfeeding (Fisher exact P = .001). Sixty-three percent (n = 41) of the mothers reported they received no counseling on overcoming challenges associated with feeding their babies with a cleft at the facility where they delivered. Sixty-nine percent (n = 45) reported they first received nutritional information from the cleft clinic at presentation. The most adopted substitute for breastfeeding was the use of regular feeding bottles (n = 24, 43.6%). CONCLUSION: Rate of initiation of breastfeeding for children with orofacial clefts in this African cohort is higher than reported in other populations despite the low level of nutritional counseling of the mothers after delivery.
%Z 1545-1569
Adekunle, Adegbayi Adeola
Orcid: 0000-0001-5679-4469
Adamson, Olawale
James, Olutayo
Ogunlewe, Omobolanle M
Butali, Azeez
Adeyemo, Wasiu Lanre
Journal Article
United States
2020/04/17
Cleft Palate Craniofac J. 2020 Aug;57(8):1018-1023. doi: 10.1177/1055665620919312. Epub 2020 Apr 15.
%+ Department of Oral and Maxillofacial Surgery, Lagos University Teaching Hospital, Idi-Araba, Nigeria.
Department of Oral and Maxillofacial Surgery, College of Medicine, University of Lagos, Idi-Araba, Nigeria.
Department of Oral Pathology, Radiology and Medicine, University of Iowa, IA, USA.
%W NLM
%G eng

%0 Journal Article
%A Adekunle, A. A.
%A James, O.
%A Adeyemo, W. L.
%D 2020
%T Health Information Seeking Through Social Media and Search Engines by Parents of Children With Orofacial Cleft in Nigeria
%B Cleft Palate Craniofac J
%V 57
%N 4
%P 444-447
%7 20191030
%8 Apr
%! Health Information Seeking Through Social Media and Search Engines by Parents of Children With Orofacial Cleft in Nigeria
%@ 1055-6656
%R 10.1177/1055665619884447
%M 31665894
%K Child
*Cleft Lip
*Cleft Palate
Humans
Information Seeking Behavior
Nigeria
Parents
Search Engine
*Social Media
Internet
cleft lip
cleft palate
orofacial cleft
social media
%X OBJECTIVE: To ascertain the level of utilization of social media platforms and search engines by parents of children with orofacial cleft presenting to our clinic, with respect to information seeking about the condition and its treatment. MATERIALS AND METHODS: All consenting parents of children attending the cleft outpatient clinic of the Department of Oral and Maxillofacial Surgery, Lagos University Teaching Hospital, Idi-Araba, Lagos, within the study period were included in the sample population. Data collection was done using a 17-item interviewer-administered questionnaire. RESULTS: A total of 50 parents participated in the study. Eighty-eight percent first sought information about their child's condition from hospital medical staff. Sixty-eight percent of the parents are active users of social media for general purposes, with Facebook being the most used platform (62%). Forty percent of the total respondents have used search engines/social media to seek information on their child's condition, with majority of those (80%) using Google to search for such information, 35% of the search was in relation to diagnosis, and 75% of the parents considered the information obtained very useful. Only 3 parents reported being part of a social media support group based on their child's condition. CONCLUSION: The use of Internet resources for information seeking among the population studied is low. There is need to leverage on social media to provide support groups for families with children who have cleft.
%Z 1545-1569
Adekunle, Adegbayi Adeola
Orcid: 0000-0001-5679-4469
James, Olutayo
Adeyemo, Wasiu Lanre
Journal Article
United States
2019/11/02
Cleft Palate Craniofac J. 2020 Apr;57(4):444-447. doi: 10.1177/1055665619884447. Epub 2019 Oct 30.
%+ Department of Oral and Maxillofacial Surgery, Lagos University Teaching Hospital, Idi-Araba, Lagos, Nigeria.
Department of Oral and Maxillofacial Surgery, College of Medicine, University of Lagos, Idi-Araba, Lagos, Nigeria.
%W NLM
%G eng

%0 Journal Article
%A Adekunle, A. A.
%A James, O.
%A Onuoha, E. O.
%A Adeyemo, W. L.
%D 2023
%T Wound Healing Following Palatoplasty Using Either Honey or Warm Saline Mouth Bath for Postoperative Wound Care: A Randomized-Controlled Study
%B Cleft Palate Craniofac J
%V 60
%N 8
%P 962-970
%7 20220309
%8 Aug
%! Wound Healing Following Palatoplasty Using Either Honey or Warm Saline Mouth Bath for Postoperative Wound Care: A Randomized-Controlled Study
%@ 1055-6656
%R 10.1177/10556656221086192
%M 35261292
%K Humans
Infant
*Cleft Palate/surgery/complications
Mouthwashes
Prospective Studies
*Honey
Saline Solution
Nigeria
Oral Fistula/surgery
*Fistula
Postoperative Complications/surgery
Wound Healing
Retrospective Studies
Treatment Outcome
Honey
Palatoplasty
Warm Saline Mouth Bath
von Langenbeck technique
%X OBJECTIVE: To evaluate and compare the effect of honey or saline mouth bath for wound care on the rate of re-epithelisation of the lateral palatal defects and occurrence of early postoperative complications following palatoplasty. METHODOLOGY: This was a prospective randomized study on participants with non-syndromic cleft palate conducted at a tertiary health institution in Lagos, Nigeria. The test group received oral honey drops for post-operative care for an initial period of two weeks post-surgery, while the control group had regular oral toileting using a warm saline solution. The primary outcome was epithelisation of lateral palatal defect at 2- and 4-weeks post repair. Descriptive and comparative statistics were computed, and the p-value was set at <0.05. RESULTS: Fifty participants were recruited into the study, 24 in the Test group and 26 in the Control group. The frequency of occurrence of oronasal fistula in the Test group was 4.0% while in the Control group was 10.0%, however, this was not statistically significant. Complete epithelisation of the lateral palatal defect was clinically observed in 66.7% of the participants in the Test group at 2 weeks post-operation, while only 38.5% of participants in the Control group had clinically observed complete epithelisation at the same time point (β = 1.70, p = .035, 95% CI 1.122-26.533). At four weeks, all wounds had epithelised irrespective of the study group. CONCLUSION: The application of honey appears to aid earlier epithelization of palatal surgical wounds following cleft palate repair and reduced the incidence of palatal fistula.
%Z 1545-1569
Adekunle, Adegbayi Adeola
Orcid: 0000-0001-5679-4469
James, Olutayo
Onuoha, Emmanuel Onyebuchi
Adeyemo, Wasiu Lanre
Journal Article
Randomized Controlled Trial
United States
2022/03/10
Cleft Palate Craniofac J. 2023 Aug;60(8):962-970. doi: 10.1177/10556656221086192. Epub 2022 Mar 9.
%+ Fellow, Department of Oral and Maxillofacial Surgery, Lagos University Teaching Hospital, Idi - Araba, Lagos.
Associate Professor, Department of Oral and Maxillofacial Surgery, College of Medicine, University of Lagos/ Lagos University Teaching Hospital, Idi, Araba, Lagos.
Senior Resident, Department of Oral and Maxillofacial Surgery, Lagos University Teaching Hospital, Idi, Araba, Lagos.
Professor, Department of Oral and Maxillofacial Surgery, College of Medicine, University of Lagos/Lagos University Teaching Hospital, Idi, Araba, Lagos.
%W NLM
%G eng

%0 Journal Article
%A Adeleye, A. O.
%A Dairo, M. D.
%A Olowookere, K. G.
%D 2010
%T Central nervous system congenital malformations in a developing country: issues and challenges against their prevention
%B Childs Nerv Syst
%V 26
%N 7
%P 919-24
%7 20100121
%8 Jul
%! Central nervous system congenital malformations in a developing country: issues and challenges against their prevention
%@ 0256-7040
%R 10.1007/s00381-009-1079-0
%M 20091041
%K Adult
Cross-Sectional Studies
Developing Countries
Female
Gestational Age
Health Behavior
Humans
Infant
Infant, Newborn
Nervous System Malformations/epidemiology/*prevention & control
Nigeria/epidemiology
Obstetrics/statistics & numerical data
Pregnancy
Prenatal Care/statistics & numerical data
Prospective Studies
Socioeconomic Factors
Ultrasonography, Prenatal/statistics & numerical data
%X BACKGROUND: Little efforts are geared towards prevention of CNS anomalies in the developing countries. METHODS: A 1-year prospective cross-sectional analysis of the cases of CNS congenital anomalies seen in a Nigerian neurosurgical unit. This included both the children's and parents' sociodemographics, the profiles of the CNS anomalies, and the maternal obstetric health behaviors toward primary and/or secondary prevention of the anomalies. Statistical analysis was done with the Pearson's chi-square (or Fishers' exact) test. Level of significance set at P < 0.05. RESULTS: There were 54 cases of cranial and spinal gross CNS anomalies, including 32 neural tube defects; two thirds of the parents were low-income earners, and half had only basic education. Thirty percent of the pregnancies were unbooked; the mean gestational age (GA) at booking and commencement of obstetric micronutrient supplementation was 4.6 months. No case had periconceptional folic acid supplementation. Obstetric ultrasonography was performed late in pregnancy (mean GA 6 months), made positive diagnosis of CNS anomaly in only 14%, and was performed mainly in unsupervised private clinic settings in 98%. CONCLUSIONS: Little or no attention is currently paid to the prevention of CNS congenital anomalies in much of the low- and middle-income countries of the world. There is a great need to regulate the practice of obstetric ultrasonography in Nigeria. There is even a much greater, more fiercely urgent need to ensure periconceptional folic acid supplementation for all women of childbearing age through appropriate food fortification in these societies.
%Z 1433-0350
Adeleye, Amos Olufemi
Dairo, Magbagbeola D
Olowookere, Kayode G
Journal Article
Germany
2010/01/22
Childs Nerv Syst. 2010 Jul;26(7):919-24. doi: 10.1007/s00381-009-1079-0. Epub 2010 Jan 21.
%+ Division of Neurological Surgery, Department of Surgery, College of Medicine, University of Ibadan, Ibadan, Nigeria. femdoy@yahoo.com
%W NLM
%G eng

%0 Journal Article
%A Adeleye, A. O.
%A Joel-Medewase, V. I.
%D 2015
%T Awareness and uptake of measures for preventing CNS birth defects among mothers of affected children in a sub-Saharan African neurosurgeon's practice
%B Childs Nerv Syst
%V 31
%N 12
%P 2311-7
%7 20150501
%8 Dec
%! Awareness and uptake of measures for preventing CNS birth defects among mothers of affected children in a sub-Saharan African neurosurgeon's practice
%@ 0256-7040
%R 10.1007/s00381-015-2718-2
%M 25930723
%K Africa South of the Sahara/epidemiology
Awareness/*physiology
Cohort Studies
Cross-Sectional Studies
Female
Humans
Male
Neural Tube Defects/*epidemiology/*prevention & control
Neurosurgery/methods
Pregnancy
Pregnancy Outcome
Prenatal Care
Treatment Outcome
CNS birth defects
FA awareness
Intrauterine screening
Obstetric ultrasonography
Primary prevention
Sub-Saharan Africa
%X BACKGROUND: The two main measures used in the reduction of the birth prevalence of CNS birth defects are (i) folic acid, FA, supplementation/food fortification for reproductively active women as the primary one, and (ii) timely screening/intrauterine diagnosis, and possibly termination of the affected pregnancies. MATERIALS AND METHODS: We performed a cross-sectional survey of the levels of awareness and uptake of these measures in a consecutive cohort of mothers of children with CNS birth defects presenting for neurosurgical treatment in an African clinical practice. RESULTS: There were 151 cases, 101 of them neural tube defects, NTDs. The level of awareness of the role of FA in prevention of these defects was low, 18.8%, and dietary multivitamin supplementation was ingested by only10.7% of the study subjects. The mothers' obstetric behavior in the index pregnancies was suboptimal: pregnancy registration and commencement of obstetric supplements were at median gestational age of 4 months, and obstetric ultrasonography was obtained infrequently, and in an unregulated milieu. Only 17.8% of these CNS birth defects were diagnosed prenatally, but >80% of the mothers would have liked to have the intrauterine diagnosis, and about 23% might have asked for termination of these pregnancies. CONCLUSIONS: The levels of awareness and uptake of measures for preventing CNS birth defects among mothers of affected children in this sub-Saharan African women cohort are low. Interestingly, many of the mothers were very favorably disposed to receiving, and acting on, the information about the screen detected CNS birth defects in their fetuses.
%Z 1433-0350
Adeleye, Amos O
Joel-Medewase, Victor I
Journal Article
Germany
2015/05/02
Childs Nerv Syst. 2015 Dec;31(12):2311-7. doi: 10.1007/s00381-015-2718-2. Epub 2015 May 1.
%+ Division of Neurological Surgery, Department of Surgery, College of Medicine, University of Ibadan, and University College Hospital, UCH, PMB 5116, Ibadan, 200001, Nigeria. femdoy@yahoo.com.
Department of Paediatrics and Child Health, Ladoke Akintola University of Technology, Ogbomoso, and LAUTECH Teaching Hospital, Ogbomoso, Nigeria.
%W NLM
%G eng

%0 Journal Article
%A Adeleye, A. O.
%A Olowookere, K. G.
%D 2009
%T Central nervous system congenital anomalies: a prospective neurosurgical observational study from Nigeria
%B Congenit Anom (Kyoto)
%V 49
%N 4
%P 258-61
%8 Dec
%! Central nervous system congenital anomalies: a prospective neurosurgical observational study from Nigeria
%@ 0914-3505
%R 10.1111/j.1741-4520.2009.00241.x
%M 20021485
%K Central Nervous System/*abnormalities/surgery
Encephalocele/epidemiology/surgery
Female
Humans
Hydrocephalus/epidemiology/surgery
Infant
Infant, Newborn
Male
Neural Tube Defects/epidemiology/surgery
Nigeria/epidemiology
Prospective Studies
Spinal Dysraphism/epidemiology/surgery
%X This is a prospective observational study on the profile of central nervous system (CNS) anomalies in a neurosurgical unit in Ikeja, Nigeria. All cases of CNS anomalies seen by the authors in 1 year, January to December 2005, were analyzed. Descriptive variables include some demographics of the patients and their parents; profiles of CNS anomalies, cranial or spinal, neural tube defects (NTD) or others; presence of associated anomalies; and rate of surgical correction of these anomalies. Sixty-one cases were recorded, approximately 64% of our total pediatric neurosurgical output. Forty-one cases were males, 20 females, with a male to female ratio of approximately 2 to 1. The age at presentation ranged from 2 days to 60 months (mean 5.6 months) and the majority of the parents were young (the mean ages of the fathers and mothers were 35 years and 28 years, respectively), and low income earners (70%). The cases comprised cranial (61%) and spinal (39%) anomalies, or 54% of NTD versus others. The cranial lesions were mainly congenital primary hydrocephalus in 44% of cases, encephalocele in 28%, and microcephaly in 17%. The spinal lesions were spinal dysraphism in more than 90%; all in the lumbosacral region. Seventy percent of the NTD had associated cranial or other system anomalies, mainly secondary hydrocephalus in 65%. The surgical correction rate of all of these cases was 38%. NTD were significantly more likely to present early, be associated with other anomalies and undergo surgical correction in this series (P < 0.001). CNS congenital anomalies are under-reported in Nigeria and other developing countries. A call is made for the establishment of nationwide efforts to fully clarify the epidemiology of this silent epidemic.
%Z 1741-4520
Adeleye, Amos Olufemi
Olowookere, Kayode Gabriel
Journal Article
Australia
2009/12/22
Congenit Anom (Kyoto). 2009 Dec;49(4):258-61. doi: 10.1111/j.1741-4520.2009.00241.x.
%+ Division of Neurosurgery, Department of Surgery, College of Medicine, University of Ibadan and University College Hospital, Ibadan, Nigeria. femdoy@yahoo.com
%W NLM
%G eng

%0 Journal Article
%A Adeloye, A.
%D 1977
%T Highlights of neurosurgery in Nigeria
%B Trop Geogr Med
%V 29
%N 4
%P 325-34
%8 Dec
%! Highlights of neurosurgery in Nigeria
%@ 0041-3232 (Print)
0041-3232
%M 345569
%K Adolescent
Adult
Aged
Anemia, Sickle Cell/complications
Brain Neoplasms/epidemiology
Calcinosis
Cerebrovascular Disorders/epidemiology
Child
Child, Preschool
Cysts/surgery
Female
History, 20th Century
Humans
Hydrocephalus/surgery
Infant
Infant, Newborn
Male
Middle Aged
Nervous System Diseases/epidemiology/surgery
Neurosurgery/*history
Nigeria
Pineal Gland
Spina Bifida Occulta/surgery
Wounds and Injuries/epidemiology
%Z Adeloye, A
Historical Article
Journal Article
Review
Netherlands
1977/12/01
Trop Geogr Med. 1977 Dec;29(4):325-34.
%W NLM
%G eng

%0 Journal Article
%A Adeloye, A.
%A Odeku, E. L.
%D 1972
%T Congenital malformations of the central nervous system in Nigeria
%B West Afr Med J Niger Med Dent Pract
%V 21
%N 3
%P 73-7
%8 Jun
%! Congenital malformations of the central nervous system in Nigeria
%@ 0189-0565 (Print)
0189-0565
%M 4639173
%K Central Nervous System/*abnormalities
Congenital Abnormalities/*epidemiology
Encephalocele/epidemiology
Female
Humans
Hydrocephalus/epidemiology
Infant, Newborn
Male
Meningocele/epidemiology
Microcephaly/epidemiology
Nigeria
Pregnancy
%Z Adeloye, A
Odeku, E L
Journal Article
Nigeria
1972/06/01
West Afr Med J Niger Med Dent Pract. 1972 Jun;21(3):73-7.
%W NLM
%G eng

%0 Journal Article
%A Adeloye, A.
%A Olumide, A. A.
%A Bademosi, O.
%A Kolawole, T. M.
%D 1981
%T Intracranial vascular anomalies in Nigerians
%B Trop Geogr Med
%V 33
%N 3
%P 263-7
%8 Sep
%! Intracranial vascular anomalies in Nigerians
%@ 0041-3232 (Print)
0041-3232
%M 7314239
%K Adolescent
Adult
Aged
Carotid Artery Diseases/epidemiology
Child, Preschool
Female
Humans
Intracranial Aneurysm/*epidemiology/surgery
Intracranial Arteriovenous Malformations/*epidemiology/surgery
Male
Middle Aged
Nigeria
%Z Adeloye, A
Olumide, A A
Bademosi, O
Kolawole, T M
Journal Article
Netherlands
1981/09/01
Trop Geogr Med. 1981 Sep;33(3):263-7.
%W NLM
%G eng

%0 Journal Article
%A Ademiluyi, S. A.
%A Oyeneyin, J. O.
%A Sowemimo, G. O.
%D 1989
%T Associated congenital abnormalities in Nigeria children with cleft lip and palate
%B West Afr J Med
%V 8
%N 2
%P 135-8
%8 Apr-Jun
%! Associated congenital abnormalities in Nigeria children with cleft lip and palate
%@ 0189-160X (Print)
0189-160x
%M 2486785
%K Abnormalities, Multiple/diagnosis/*epidemiology/pathology
Child
Child, Preschool
Cleft Lip/*complications
Cleft Palate/*complications
Female
Humans
Infant
Infant, Newborn
Male
Nigeria/epidemiology
%X This is a prospective study of 106 patients with cleft lip and or palate seen over a 5 year period between January 1981 and December, 1985 at the Lagos University Teaching Hospital. Thirty of these patients (28.3 percent) have other associated congenital anomalies which lies within the range of 3 percent to 63.3 percent reported by other authors. The associated anomaly rate was 19 percent in cleft lip only, 35 percent in cleft lip and palate and 28 percent in cleft palate only. All the associated anomalies in the cleft lip cases were single and simple. On the other hand, the multiple and more complex associated anomalies occurred in patients with cleft plate alone and cleft lip and palate combined. Three syndromes were recognised in patients with cleft palate and two in patients with cleft lip and palate.
%Z Ademiluyi, S A
Oyeneyin, J O
Sowemimo, G O
Journal Article
Nigeria
1989/04/01
West Afr J Med. 1989 Apr-Jun;8(2):135-8.
%W NLM
%G eng

%0 Journal Article
%A Ademuyiwa, A. O.
%A Bode, C. O.
%A Lawal, O. A.
%A Seyi-Olajide, J.
%D 2011
%T Swenson's pull-through in older children and adults: peculiar peri-operative challenges of surgery
%B Int J Surg
%V 9
%N 8
%P 652-4
%7 20110916
%! Swenson's pull-through in older children and adults: peculiar peri-operative challenges of surgery
%@ 1743-9159
%R 10.1016/j.ijsu.2011.08.006
%M 21945674
%K Adolescent
Adult
Anal Canal/*surgery
Anastomosis, Surgical
Child
Child, Preschool
Colectomy/*methods/mortality
Colon/*surgery
Colostomy
Constipation/etiology
Female
Follow-Up Studies
Hirschsprung Disease/complications/*surgery
Humans
Intestinal Obstruction/etiology
Male
Prospective Studies
Treatment Outcome
Young Adult
%X INTRODUCTION: The definitive treatment of Hirschsprung's disease is removal of the aganglionic bowel by a pull-through surgery. In most cases this surgery is performed in infancy or the neonatal period as presentation in older children and adulthood is rare. Nevertheless, pull-through in this age group may be necessary and present peculiar challenges. MATERIALS/METHODS: A prospective study of patients above 5 years with Hirschsprung's disease who presented at LUTH, Lagos between January 2007 and July 2010. RESULTS: There were fourteen patients (10 males and 4 females). The median age was 9 years (range 5-31 years). All the patients presented with constipation and abdominal distension. Seven patients presented with intestinal obstruction necessitating colostomy. Thirteen patients had short segment Hirschsprung's disease limited to the rectosigmoid. The only exception had long segment disease with the transition zone located at the transverse colon. Ten patients (71.4%) had colostomy before definitive pull-through while four patients (28.6%) had primary pull-through procedure without a colostomy. The definitive pull-through procedure done in all the patients was Swenson's abdomino-perineal pull-through and all the patients had a 2-layered colo-anal anastomoses. Due to the rigid pelvis in these patients, as well as possible scarring, simple blunt dissection was difficult in these cases. The median length of follow up was 11 months (range 6-28 months). There was one case (7.1%) of mortality. CONCLUSION: Older patients with Hirschsprung's disease present with intestinal obstruction and poor nutritional status that may necessitate preoperative colostomy. Swenson's pull-through in them poses peculiar challenges of mobilization of bowel and achieving a reliable colo-anal anastomosis, however, outcome is comparable with surgery in younger children if these challenges are overcome.
%Z 1743-9159
Ademuyiwa, A O
Bode, C O
Lawal, O A
Seyi-Olajide, J
Clinical Trial
Journal Article
United States
2011/09/29
Int J Surg. 2011;9(8):652-4. doi: 10.1016/j.ijsu.2011.08.006. Epub 2011 Sep 16.
%+ Paediatric Surgery Unit, Department of Surgery, College of Medicine, University of Lagos, PMB 12003 Idi Araba, Lagos, Nigeria. adesojiademuyiwa@yahoo.co.uk
%W NLM
%G eng

%0 Journal Article
%A Ademuyiwa, A. O.
%A Sowande, O. A.
%A Ijaduola, T. K.
%A Adejuyigbe, O.
%D 2009
%T Determinants of mortality in neonatal intestinal obstruction in Ile Ife, Nigeria
%B Afr J Paediatr Surg
%V 6
%N 1
%P 11-3
%8 Jan-Jun
%! Determinants of mortality in neonatal intestinal obstruction in Ile Ife, Nigeria
%@ 0974-5998
%R 10.4103/0189-6725.48568
%M 19661658
%K *Abnormalities, Multiple
Female
Humans
Infant Mortality
Infant, Newborn
Intestinal Obstruction/complications/*etiology/*mortality
Male
Nigeria/epidemiology
Postoperative Hemorrhage
Reoperation
Retrospective Studies
Sepsis
%X BACKGROUND: Neonatal intestinal obstruction (NIO) is a common cause of mortality. This study determined the causes of mortality in patients with NIO at the Obafemi Awolowo University Teaching Hospitals Complex (OAUTHC), Ile Ife. PATIENTS AND METHODS: Records of all cases of NIO managed at OAUTHC between January 1996 and December 2005 were retrospectively reviewed and the possible factors that may result in mortality were analysed. RESULTS: Sixty-three neonates with intestinal obstruction were managed, representing 24.3% of the neonatal admissions during the study period. Forty-two were males and 21 were females (M:F = 2:1). The majority (71.4%) of the patients presented within the first week of life. Anorectal malformation constituted 57.1% of the causes of NIO. Other causes included Hirschsprung's disease, duodenal atresia, intestinal malrotation with midgut volvulus and jejunal atresia. There were 18 deaths, with a mortality rate of 28.6%. Reoperation, postoperative bleeding and peroperative sepsis were significant determinants of mortality. CONCLUSION: NIO is associated with significant mortality in our centre. Repeat surgery, postoperative bleeding and sepsis were the significant factors that contributed to mortality in NIO.
%Z 0974-5998
Ademuyiwa, A O
Sowande, O A
Ijaduola, T K
Adejuyigbe, O
Journal Article
India
2009/08/08
Afr J Paediatr Surg. 2009 Jan-Jun;6(1):11-3. doi: 10.4103/0189-6725.48568.
%+ Department of Pediatric Surgery Unit, Obafemi Awolowo University, Teaching Hospitals Complex, Ile Ife, Osun State, Nigeria. gifthoney@yahoo.com
%W NLM
%G eng

%0 Journal Article
%A Adenekan, A. T.
%A Faponle, A. F.
%A Oginni, F. O.
%D 2011
%T Anesthetic challenges in oro-facial cleft repair in Ile-Ife, Nigeria
%B Middle East J Anaesthesiol
%V 21
%N 3
%P 335-9
%8 Oct
%! Anesthetic challenges in oro-facial cleft repair in Ile-Ife, Nigeria
%@ 0544-0440 (Print)
0544-0440
%M 22428486
%K Abnormalities, Multiple
Adolescent
Adult
*Anesthesia
Anesthetics, Inhalation
Arrhythmias, Cardiac/drug therapy/epidemiology
Child
Child, Preschool
Cleft Lip/*surgery
Cleft Palate/*surgery
Female
Halothane
Humans
Infant
Intraoperative Complications/drug therapy/epidemiology
Intubation, Intratracheal
Male
Middle Aged
Nigeria
Preanesthetic Medication
Retrospective Studies
Treatment Outcome
Young Adult
%X BACKGROUND AND METHODS: A retrospective review of all patients with oro-facial lip defects operated at the Obafemi Awolowo University Teaching Hospital, Ile-Ife, Nigeria over an 18 month period was undertaken with a view to determine: the pattern of presentation; associated clinical problems and congenital anomalies; perioperative complications; anaesthetic techniques used and outcomes; and the determinants of outcome. RESULTS: Of the 80 patients treated, 74 were managed under general anaesthesia but the case records of only 60 (81%) of these patients were available for review. The ages ranged between 3 months and 59 years. The male to female ratio was 1:1. Eighty percent of all cases studied were cleft lip (CL) +/- cleft palate (CP). Of these, 65% were left sided CL, 23% were right sided while 12% were bilateral. All patients had ASA score 1 or 2 at the time of surgery. Halothane in O2 induction was employed in 60% of the patients while 40% had IV induction. Intubation was facilitated with muscle relaxant in 63.3% of these patients. Naso-tracheal intubation was performed in 82% of all cleft palate repairs. Preoperative complications were encountered in 18% of the patients. Associated congenital anomalies were noted in 5% of the cases. One case each of difficult intubation and failed intubation were encountered. Intra-operative dysrrhythmia was noted in 5% of cases; no life-threatening complication was encountered peri-operatively. CONCLUSIONS: There is a dramatic increase in the number of patients presenting for care due to improved awareness of the population. Peri-operative attention to detail is essential in handling the challenges posed by the condition.
%Z Adenekan, Anthony Taiwo
Faponle, Aramide Folayemi
Oginni, Fadekemi Olufunmilayo
Journal Article
Lebanon
2012/03/21
Middle East J Anaesthesiol. 2011 Oct;21(3):335-9.
%+ Department of Anaesthesia, Obafemi Awolowo University, Ile-Ife, Nigeria. tonieadenekan@yahoo.com
%W NLM
%G eng

%0 Journal Article
%A Adenekan, A. T.
%A Faponle, A. F.
%A Oginni, F. O.
%D 2012
%T Pre-operative haematological investigations in paediatric orofacial cleft repair: any relevance to management outcome?
%B Afr J Paediatr Surg
%V 9
%N 1
%P 52-6
%8 Jan-Apr
%! Pre-operative haematological investigations in paediatric orofacial cleft repair: any relevance to management outcome?
%@ 0974-5998
%R 10.4103/0189-6725.93306
%M 22382105
%K Adolescent
Child
Child, Preschool
Cleft Lip/*surgery
Cleft Palate/*surgery
*Diagnostic Tests, Routine
Female
*Hematologic Tests
Humans
Infant
Male
*Preoperative Care
Prospective Studies
Treatment Outcome
Unnecessary Procedures
%X AIM AND OBJECTIVES: To determine the value of routine pre-operative haematologic investigations in children undergoing orofacial cleft repair. BACKGROUND: Although routine pre-operative laboratory screening tests are carried out traditionally, some studies suggest that they are not absolutely necessary in the management of elective surgical patients. MATERIALS AND METHODS: This is a prospective cohort study carried out at a tertiary health facility located in Nigeria. A review of the laboratory investigations in 116 paediatric orofacial cleft patients undergoing surgery during a 6-year period was undertaken. Pre-operative laboratory investigations and peri-operative transfusion records were analysed for the frequency and impact of abnormal results on treatment plan and outcome using the Statistical Packages for the Social Scientists 16.0. RESULTS: All the children had pre-operative packed cell volume (PCV) check on admission for surgery. The PCV ranged from 23% to 43%, mean was 32.9 (±3.7%). Twenty-two children (18.6%) had sub-optimal PCV (<30%). Patients with the lowest PCV values (23% and 26%) were transfused pre-operatively. The lowest post-operative PCV was 23%, mean 30.8 (±3.3%). There was no occasion of post-operative blood transfusion. Eighty-six patients (72.9%) had full or partial serum electrolyte and urea analysis. Screening for sickle-cell disease was rarely done. Fourteen intra- and post-operative complications were recorded. None of these were predictable by the results of pre-operative screening tests carried out. All the children were discharged home in satisfactory condition. CONCLUSIONS: Routine laboratory testing has minimal impact on management and outcome of orofacial cleft surgeries. However, haematocrit screening may be appropriate, particularly in clinically pale patients.
%Z 0974-5998
Adenekan, Anthony T
Faponle, Aramide F
Oginni, Fadekemi O
Journal Article
India
2012/03/03
Afr J Paediatr Surg. 2012 Jan-Apr;9(1):52-6. doi: 10.4103/0189-6725.93306.
%+ Department of Anaesthesia, Obafemi Awolowo University Teaching Hospital, Ile-Ife, Nigeria. tonieadenekan@yahoo.com
%W NLM
%G eng

%0 Journal Article
%A Adenekan, A. T.
%A Owojuyigbe, A. M.
%A Aaron, O. I.
%A Ojo, O. O.
%D 2022
%T Paediatric Cardiac Anaesthesia at the Obafemi Awolowo University Teaching Hospital, Ile-Ife, Nigeria: The Hurdles, Struggles, and Successes
%B West Afr J Med
%V 39
%N 1
%P 59-65
%8 Jan 31
%! Paediatric Cardiac Anaesthesia at the Obafemi Awolowo University Teaching Hospital, Ile-Ife, Nigeria: The Hurdles, Struggles, and Successes
%@ 0189-160X (Print)
0189-160x
%1 The Authors declare that no competing interest exists.
%M 35166096
%K *Anesthesia
*Anesthesia, Cardiac Procedures
Child
Child, Preschool
Hospitals, Teaching
Humans
Nigeria
Retrospective Studies
Universities
Anaesthesia
Cardiac SurgicalProcedures
Developing Countries
Paediatrics
%X BACKGROUND: Open-heart surgery started at the Obafemi Awolowo University Teaching Hospitals Complex (OAUTHC) Ile-Ife, Nigeria, 5 years ago through partnership with foreign partners. This paper reviewed the difficulties facing the development of paediatric cardiac anaesthesia, the pattern, and the outcome of cases managed. METHODS: A review of the infrastructure, equipment, manpower and operational setup for open-heart surgery at OAUTHC was done. A retrospective study of all patients that were operated on from April 2016 to March 2021 was performed. Extracted data were analysed with Statistical Packages for the Social Scientists using descriptive statistics. RESULTS: A total of 102 patients had open-heart surgeries during the period under review by the various teams in a shared facility of the hospital's main theatre. Challenges with manpower, infrastructure, and supplies were major limitations to service delivery. Most of the patients (75.5%) were aged < 5 years. The commonest procedures performed were ventricular septal defect closure (31.4%), total correction of tetralogy of Fallot (26.5%), and atrial septal defect closure (9.8%). Fast-tracked anaesthesia was used always except where it was contraindicated. Most (76.7%) of the cases were extubated within 24 hours after surgery; the mean (SD) duration of ventilation in the ICU was 0.99 (1.2) days and the average length of ICU stay was 3 days. The overall mortality rate was 20.6%. CONCLUSION: Numerous challenges confront the provision of sustainable paediatric cardiac anaesthesia services in resource-constrained settings like ours. Much can be achieved with appropriate investment in material and manpower, and partnership with experienced teams.
%Z Adenekan, A T
Owojuyigbe, A M
Aaron, O I
Ojo, O O
Journal Article
Review
Nigeria
2022/02/16
West Afr J Med. 2022 Jan 31;39(1):59-65.
%+ Department of Anaesthesia and Intensive Care, Faculty of Clinical Sciences, College of Health Sciences, Obafemi Awolowo University, Ile-Ife, Osun State, Nigeria.
Department of Surgery, Faculty of Clinical Sciences, College of Health Sciences, Obafemi Awolowo University, Ile-Ife, Osun State, Nigeria.
%W NLM
%G eng

%0 Journal Article
%A Adeniyi, A.
%D 1973
%T Chromosomal pattern, renal, cardiovascular and lymphatic abnormalities in a Nigerian child with Turner's syndrome and relative hypogamma-globulinaemia
%B West Afr Med J Niger Med Dent Pract
%V 22
%N 6
%P 93-6
%8 Dec
%! Chromosomal pattern, renal, cardiovascular and lymphatic abnormalities in a Nigerian child with Turner's syndrome and relative hypogamma-globulinaemia
%@ 0189-0565 (Print)
0189-0565
%M 4804898
%K *Abnormalities, Multiple
Agammaglobulinemia/complications
Female
Heart Defects, Congenital/complications
Humans
Infant, Newborn
*Karyotyping
Lymphatic System/abnormalities
Turner Syndrome/complications/*genetics
Urinary Tract/abnormalities
%Z Adeniyi, A
Case Reports
Journal Article
Nigeria
1973/12/01
West Afr Med J Niger Med Dent Pract. 1973 Dec;22(6):93-6.
%W NLM
%G eng

%0 Book Section
%A Adeniyi, A. E.
%A Akisanya, C. O.
%A Ogah, O. S.
%A Akinremi, T. O.
%A Erinle, C. A.
%D 2008
%T Appendicitis and situs inversus viscerum in a 32-year-old female nigerian: a case report
%B Ann Ib Postgrad Med
%C Nigeria
%V 6
%N 1
%P 84-6
%! Appendicitis and situs inversus viscerum in a 32-year-old female nigerian: a case report
%@ 1597-1627 (Print)
1597-1627 (Linking)
%R 10.4314/aipm.v6i1.64045
%M 25161447
%X Situs inversus is a relatively rare congenital abnormality in which the internal organs are disposed in a mirror image of the normal. It is said to be an autosomal recessive genetic condition. Its prevalence varies with population. In the United States, Situs inversus is found in 0.01% of the population. The incidence in Nigeria is unknown. We present the case of a young lady with situs inversus discovered during management for appendicitis. As is often the case in situs situations, there was initial confusion and some significant delay in offering needed treatment due to the unusual disposition of the organs.
%Z Adeniyi, A E O
Akisanya, Cynthia O
Ogah, O S
Akinremi, Titilola O
Erinle, Charles A
Case Reports
Annals of Ibadan postgraduate medicine
AIPM-6-84 [pii]
Ann Ib Postgrad Med. 2008 Jun;6(1):84-6. doi: 10.4314/aipm.v6i1.64045.
%+ Department of Surgery, (Federal Medical Centre, Abeokuta, Ogun State, Nigeria).
Departments of Radiology, (Federal Medical Centre, Abeokuta, Ogun State, Nigeria).
Departments of Medicine, (Federal Medical Centre, Abeokuta, Ogun State, Nigeria).
Department of Family Medicine, (Federal Medical Centre, Abeokuta, Ogun State, Nigeria).
Department of Pathology, (Federal Medical Centre, Abeokuta, Ogun State, Nigeria).
%W NLM
%G eng

%0 Journal Article
%A Adeogun, A. O.
%A Ibor, O. R.
%A Adeduntan, S. D.
%A Arukwe, A.
%D 2016
%T Intersex and alterations in reproductive development of a cichlid, Tilapia guineensis, from a municipal domestic water supply lake (Eleyele) in Southwestern Nigeria
%B Sci Total Environ
%V 541
%P 372-382
%7 20150925
%8 Jan 15
%! Intersex and alterations in reproductive development of a cichlid, Tilapia guineensis, from a municipal domestic water supply lake (Eleyele) in Southwestern Nigeria
%@ 0048-9697
%R 10.1016/j.scitotenv.2015.09.061
%M 26410712
%K Animals
Cichlids
Disorders of Sex Development/*veterinary
Endocrine Disruptors/analysis/toxicity
*Environmental Monitoring
Estradiol/metabolism
Female
Fish Diseases/*epidemiology
Follicle Stimulating Hormone/metabolism
Lakes
Luteinizing Hormone/metabolism
Male
Nigeria/epidemiology
Ovary/metabolism
Polychlorinated Biphenyls/analysis/toxicity
Testis/metabolism
Vitellogenins/metabolism
Water Pollutants, Chemical/analysis/toxicity
Water Supply/statistics & numerical data
Developing country
Endocrine disruption
Environmental health
Fish
Intersex
%X The objectives of this study were to develop and validate biomarker techniques for aquatic environmental monitoring of endocrine disrupting chemicals (EDCs) in Nigeria aquatic ecosystems, using the Eleyele Lake, which is a major source of domestic water supply to Ibadan and its surrounding towns, as a model aquatic environment and Tilapia guineensis, as a model organism. A total of 55 male and 28 female fish were used for this study. No significant difference in condition factor was observed between the sexes. Evaluation of gross gonadal morphology of the sampled fish showed 33% intersex prevalence in the sampled population, of which respective 71 and 29% were males and females, with visible testis and ovary developing alongside phenotypic females and males. Plasma concentrations of luteinizing hormone (LH), follicle-stimulating hormone (FSH), 11-ketotestosterone (11-KT) and 17β-estradiol (E2) were performed, showing that male fish had significantly higher plasma LH and E2 concentrations, compared to females. Vitellogenin (Vtg) and zona radiata proteins (Zrp) mRNA levels were significantly higher in males, compared to female fish. Contaminant analysis revealed that PCB 81, 123, 138 and 196 were the only PCB congeners detected in sediment and fish muscle (PCB153 in sediment), while dieldrin was the only organochlorine compound (OC) detected in Eleyele sediment. These responses were used in a multivariate analysis, showing that two principal components were extracted and accounted for 74% of total variation in the dataset. The principal component analysis (PCA) showed that male fish variables were positively correlated with PCB congeners 18 and 123, while female fish showed positive correlations with congener 81, 138, 189, 196, indicating sex-specific pattern of association between PCBs concentrations and biomarker expression. In addition, strong positive correlation between male fish and LH, E2, FSH and Vtg was observed, while female fish positively correlated with 11-KT and GSI. These relationships suggest feminization and masculinization of male and female fish, respectively.
%Z 1879-1026
Adeogun, Aina O
Ibor, Oju R
Adeduntan, Sherifat D
Arukwe, Augustine
Journal Article
Research Support, Non-U.S. Gov't
Netherlands
2015/09/28
Sci Total Environ. 2016 Jan 15;541:372-382. doi: 10.1016/j.scitotenv.2015.09.061. Epub 2015 Sep 25.
%+ Department of Zoology, University of Ibadan, Ibadan, Nigeria.
Department of Biology, Norwegian University of Science and Technology (NTNU), Høgskoleringen 5, N-7491 Trondheim, Norway. Electronic address: arukwe@bio.ntnu.no.
%W NLM
%G eng

%0 Journal Article
%A Adeogun, A. O.
%A Ibor, O. R.
%A Chukwuka, A. V.
%A Regoli, F.
%A Arukwe, A.
%D 2019
%T The intersex phenomenon in Sarotherodon melanotheron from Lagos lagoon (Nigeria): Occurrence and severity in relation to contaminants burden in sediment
%B Environ Pollut
%V 244
%P 747-756
%7 20181022
%8 Jan
%! The intersex phenomenon in Sarotherodon melanotheron from Lagos lagoon (Nigeria): Occurrence and severity in relation to contaminants burden in sediment
%@ 0269-7491
%R 10.1016/j.envpol.2018.10.091
%M 30384080
%K Animals
Cichlids/*embryology/*physiology
Dieldrin/analysis/toxicity
Disorders of Sex Development/*chemically induced
Endocrine Disruptors/*analysis/*toxicity
Female
Geologic Sediments/*chemistry
Hexachlorocyclohexane/analysis/toxicity
Liver/metabolism
Male
Nigeria
Ovary/drug effects/embryology
Phenols/analysis/toxicity
Testis/drug effects/embryology
Vitellogenins/metabolism
Water Pollutants, Chemical/*analysis/*toxicity
Intersex
Lagos lagoon
Sarotherodon melanotheron
Tropical ecosystem
Vitellogenin
Zona radiata proteins
%X The correlation between endocrine active contaminants in the environment and alterations in reproductive development of Sarotherodon melanotheron from Lagos lagoon has been investigated. Sediment and a total of 155 fish (74 males and 81 females) were collected between November 2014-March 2015 from selected contaminated sites (Ikorodu, Oworonshoki, Makoko and Idumota) and a putative control site (Igbore) along the lagoon. Sediment contaminant analysis revealed, significantly higher concentration of lindane, dieldrin, 4-iso-nonylphenol, 4-t-octylphenol and monobutyltin cation at the contaminated sites. Examination of gross morphological and histological changes of fish gonads showed a 27.4% prevalence of intersex in the sampled fish, of which 78% were males (testes-ova) and 22% were females (ovo-testis). Quantitative PCR (qPCR) of liver transcripts revealed the presence of vitellogenin (vtg) levels in male fish from contaminated sites. Zona radiata proteins (zrp) mRNA levels were significantly higher in females, compared to male fish. In general, significantly lower vtg and zrp transcripts levels were recorded at Igbore (control site), compared with contaminated sites. Principal component analysis (PCA) showed site and sex relationship in biological responses and contaminants, including trace metals, demonstrating that measured endocrine responses in fish were associated with contaminant burden in sediment. In addition, positive relationships were observed in male fish from Idumota, Oworonshoki and Ikorodu with vtg and dieldrin/4-iso-nonyphenol, with higher levels in male fish, compared to females. Further, contaminants from the Makoko, Oworonshoki and Ikorodu sites were positively associated with higher GSI and zrp in females. More importantly, the severity of intersex and changes in vtg transcripts imply a progressive feminization of male fish with concomitant alteration in the reproductive health of fish inhabiting the Lagos lagoon.
%Z 1873-6424
Adeogun, Aina O
Ibor, Oju R
Chukwuka, Azubuike V
Regoli, Francesco
Arukwe, Augustine
Journal Article
England
2018/11/02
Environ Pollut. 2019 Jan;244:747-756. doi: 10.1016/j.envpol.2018.10.091. Epub 2018 Oct 22.
%+ Department of Zoology, University of Ibadan, Ibadan, Nigeria.
Department of Zoology and Environmental Biology, University of Calabar, Calabar, Nigeria.
Department of Zoology, University of Ibadan, Ibadan, Nigeria
National Environmental Standards and Regulation Enforcement Agency, Nigeria.
Polytechnic University of Marche, Department of Life and Environmental Sciences, Via Brecce Bianche, 60100, Ancona, Italy.
Department of Biology, Norwegian University of Science and Technology (NTNU), 7491, Trondheim, Norway. Electronic address: arukwe@bio.ntnu.no.
%W NLM
%G eng

%0 Journal Article
%A Adeogun, A. O.
%A Onibonoje, K.
%A Ibor, O. R.
%A Omiwole, R. A.
%A Chukwuka, A. V.
%A Ugwumba, A. O.
%A Ugwumba, A. A.
%A Arukwe, A.
%D 2016
%T Endocrine-disruptor molecular responses, occurrence of intersex and gonado-histopathological changes in tilapia species from a tropical freshwater dam (Awba Dam) in Ibadan, Nigeria
%B Aquat Toxicol
%V 174
%P 10-21
%7 20160206
%8 May
%! Endocrine-disruptor molecular responses, occurrence of intersex and gonado-histopathological changes in tilapia species from a tropical freshwater dam (Awba Dam) in Ibadan, Nigeria
%@ 0166-445x
%R 10.1016/j.aquatox.2016.02.002
%M 26897087
%K Animals
Disorders of Sex Development/*chemically induced
Egg Proteins/genetics
Endocrine Disruptors/analysis/*toxicity
Female
Fresh Water/chemistry
Gene Expression Regulation/drug effects
Geologic Sediments/chemistry
Gonads/*drug effects
Humans
Liver/drug effects
Male
Metals, Heavy/analysis/toxicity
Nigeria
Tilapia/anatomy & histology/genetics/metabolism/*physiology
Vitellogenins/genetics
Water Pollutants, Chemical/analysis/toxicity
Developing country
Endocrine disruption
Environmental health
Fish
Intersex
%X In the present study, the occurrence of endocrine disruptive responses in Tilapia species from Awba Dam has been investigated, and compared to a reference site (Modete Dam). The Awba Dam is a recipient of effluents from University of Ibadan (Nigeria) and several other anthropogenic sources. A total of 132 Tilapia species (Sarotherodon malenotheron (n=57 and 32, males and females, respectively) and Tilapia guineensis (n=23 and 20, males and females, respectively)) were collected from June to September 2014. At the reference site, samples of adult male and female S. melanotheron (48 males and 47 females) and T. guineensis (84 males and 27 females) were collected. Gonads were morphologically and histologically examined and gonadosomatic index (GSI) was calculated. Hepatic mRNA transcriptions of vitellogenin (Vtg) and zona radiata protein (Zrp) genes were analyzed using validated RT-qPCR. Significant increase in Vtg and Zrp transcripts were observed in male tilapias from Awba Dam, compared to males from the reference site. In addition, male tilapias from Awba Dam produced significantly higher Vtg and Zrp mRNA, compared to females in June and July. However, at the natural peak spawning period in August and September, females produced, significantly higher Vtg and Zrp mRNA, compared to males. Fish gonads revealed varying incidence of intersex with a striking presence of two (2) pairs of testes and a pair of ovary in S. melanotheron from Awba Dam. The entire fish population examined at Awba Dam showed a high prevalence of intersex (34.8%), involving phenotypic males and females of both species. Analysis of sediment contaminant levels revealed that As, Cd, Pb, Hg and Ni (heavy metals), monobutyltin cation, 4-iso-nonyphenol and PCB congeners (138, 153 and 180) were significantly higher in Awba Dam, compared to the reference site. Principal component analysis (PCA) showed that fish variables were positively correlated with sediment contaminant burden at Awba Dam, indicating that the observed endocrine disruptive responses are associated with contaminant concentrations. Overall, the occurrence of intersex and elevated expressions of Vtg and Zrp in male fish, suggest that the measured contaminants were eliciting severe endocrine disruptive effects in Awba Dam biota, which is an important source of domestic water supply and fisheries for the University of Ibadan community.
%Z 1879-1514
Adeogun, Aina O
Onibonoje, Kolawole
Ibor, Oju R
Omiwole, Roseline A
Chukwuka, Azubuike V
Ugwumba, Alex O
Ugwumba, Adiaha A A
Arukwe, Augustine
Journal Article
Research Support, Non-U.S. Gov't
Netherlands
2016/02/22
Aquat Toxicol. 2016 May;174:10-21. doi: 10.1016/j.aquatox.2016.02.002. Epub 2016 Feb 6.
%+ Department of Zoology, University of Ibadan, Ibadan, Nigeria.
Department of Biology, Norwegian University of Science and Technology (NTNU), 7491 Trondheim, Norway. Electronic address: arukwe@bio.ntnu.no.
%W NLM
%G eng

%0 Journal Article
%A Adeoti, M. L.
%A Fadiora, S. O.
%A Oguntola, A. S.
%A Aderounmu, A. O.
%A Laosebikan, D. A.
%A Adejumobi, O. O.
%D 2004
%T Cryptorchidism in a local population in Nigeria
%B West Afr J Med
%V 23
%N 1
%P 62-4
%8 Jan-Mar
%! Cryptorchidism in a local population in Nigeria
%@ 0189-160X (Print)
0189-160x
%R 10.4314/wajm.v23i1.28085
%M 15171530
%K Child
Child, Preschool
Cryptorchidism/*epidemiology
Humans
Male
Nigeria/epidemiology
Population Surveillance
Prevalence
Prospective Studies
Schools
%X OBJECTIVE: To screen for undescended testis, retractile testis and other anomaly of the external genitalia in randomly selected Nursery/Primary schools in Osogbo, Nigeria. DESIGN: A prospective study involving seven different Nursery/Primary schools with 1615 male pupils ages 2-10 years were screened. SETTING: Five private Nursery/Primary schools and two government owned primary school in Osogbo. METHODOLOGY: Permission was sought from the schools' Headmasters through the proprietors of the private schools, Local inspector of Education of government primary schools, and the ethical committees of the University and the Teaching Hospital Male pupils were examined by three groups made up of a consultant and a resident in each group. RESULTS: A total of 1615 male pupils were examined out of which 40 pupils (2.5%) were found to have undescended testis, five of these (12.5%) had bilateral cryptorchidism. Eighteen had right undescended testis (45.0%) while seventeen (42.5%) presented with left undescended testis. Four pupils had retractile testis two on each side and another four had a co-existing hydrocoele with their undescended testis. CONCLUSION: Prevalence of Cryptorchidism in the age group in this study is significant. There is need to screen male children so that early detection and correction may be effected.
%Z Adeoti, M L
Fadiora, S O
Oguntola, A S
Aderounmu, A O A
Laosebikan, D A
Adejumobi, O O
Journal Article
Nigeria
2004/06/03
West Afr J Med. 2004 Jan-Mar;23(1):62-4. doi: 10.4314/wajm.v23i1.28085.
%+ Department of Surgery, LAUTECH, College of Health Sciences, Osogbo, Osun State. adeoti@infoweb.abs.net
%W NLM
%G eng

%0 Journal Article
%A Adere, A.
%A Bedru, M.
%A Afework, M.
%D 2023
%T Etiologies and Patterns of Valvular Heart Disease Among Cardiac Patients at the Cardiac Center of Ethiopia During February 2000 to April 2022
%B Int J Gen Med
%V 16
%P 2849-2856
%7 20230704
%! Etiologies and Patterns of Valvular Heart Disease Among Cardiac Patients at the Cardiac Center of Ethiopia During February 2000 to April 2022
%@ 1178-7074 (Print)
1178-7074
%R 10.2147/ijgm.s420591
%1 The authors declare that they have no competing interests.
%2 PMC10329463
%M 37426520
%K Cardiac Center of Ethiopia
etiology
patterns
valvular heart disease
%X BACKGROUND: The leading global contributor to cardiovascular morbidity and mortality is valvular heart disease. It is on the rise worldwide, including in the developing countries. However, the prevalence, patterns, and etiologies of valvular heart disease have not been well studied in Ethiopia. Hence, the purpose of this study was to evaluate the prevalence, patterns, and etiologies of valvular heart disease at the Cardiac Center of Ethiopia from February 2000 to April 2022. METHODS: This institution-based retrospective cross-sectional study was conducted between February 2000 and April 2022. Data from three thousand two hundred fifty-seven VHD were extracted from the electronic medical records and analyzed using SPSS version 25. Descriptive statistics, such as the frequency, mean ± standard deviation, and cross tabulations, were used to summarize the data. RESULTS: Of 10,588 total cardiac cases registered and treated at the Cardiac Centre of Ethiopia from February 2000 to April 2022, 30.8% (3257) were diagnosed with VHD. The most typical diagnosis for VHD was multi-valvular involvement, which accounted for 49.5% of cases (1612), followed by pulmonary stenosis (15%) and mitral regurgitation (14.3%). Females were more likely to develop valve diseases than males, being at the highest risk for each identified etiology of valve disease 1928 (59.2%). The majority percentages of the population affected by VHD were between 18 and 44 age category 1473 (45.2%). The most common etiology of VHD was rheumatic 2015 (61.87%), followed by congenital origin 828 (25.42%). CONCLUSION: VHD affects nearly one-third of all cardiac cases admitted to the hospital. Multi-valvular involvement is the most commonly diagnosed form of VHD. Rheumatic causes were more prevalent in this study. As found in this study, VHD affects a significant percentage of the population, which in turn could have an impact on the country's economy and deserve attention as a possible means of intervention.
%Z 1178-7074
Adere, Ashete
Orcid: 0000-0001-5542-2786
Bedru, Mohammed
Afework, Mekbeb
Journal Article
New Zealand
2023/07/10
Int J Gen Med. 2023 Jul 4;16:2849-2856. doi: 10.2147/IJGM.S420591. eCollection 2023.
%+ Department of Anatomy, School of Medicine, College of Health Sciences, Addis Ababa University, Addis Ababa, Ethiopia.
Department of Adult Cardiology, Cardiac Center of Ethiopia, Addis Ababa, Ethiopia.
%W NLM
%G eng

%0 Journal Article
%A Aderoba, A. K.
%A Ioannou, C.
%A Kurinczuk, J. J.
%A Quigley, M. A.
%A Cavallaro, A.
%A Impey, L.
%D 2023
%T The impact of a universal late third-trimester scan for fetal growth restriction on perinatal outcomes in term singleton births: A prospective cohort study
%B Bjog
%V 130
%N 7
%P 791-802
%7 20230213
%8 Jun
%! The impact of a universal late third-trimester scan for fetal growth restriction on perinatal outcomes in term singleton births: A prospective cohort study
%@ 1470-0328
%R 10.1111/1471-0528.17395
%M 36660877
%K Infant, Newborn
Infant
Pregnancy
Female
Humans
*Fetal Growth Retardation/diagnostic imaging
Pregnancy Trimester, Third
Birth Weight
Prospective Studies
Infant, Small for Gestational Age
Ultrasonography, Prenatal
*Perinatal Death
Gestational Age
36-week gestation
fetal growth restriction
late pregnancy
perinatal morbidity and perinatal mortality
universal ultrasound
%X OBJECTIVE: To investigate perinatal mortality, morbidity and obstetric intervention following the introduction of a universal late third-trimester ultrasound scan for growth restriction. DESIGN: Prospective cohort study. SETTING: Oxfordshire (OUH), UK. POPULATION: Women with a non-anomalous singleton pregnancy undergoing pregnancy care and term delivery at OUH with an estimated due date (EDD) of birth between 1 January 2014 and 30 September 2019. METHODS: Universal ultrasound for fetal growth restriction between 35(+0) and 36(+6) weeks was introduced in 2016. The outcomes of the next 18 631 eligible term pregnancies were compared, adjusting for covariates and time, with the previous 18 636 who had clinically indicated ultrasounds only. 'Screen-positives' for growth restriction were managed according to a pre-determined protocol which included non-intervention for some small-for-gestational-age babies. MAIN OUTCOME MEASURES: Extended perinatal mortality, a composite of mortality or encephalopathy Grade II-III, and expedited birth. Other outcomes included composite adverse outcomes used elsewhere, detection of low birthweight and birth from 37(+0) to 38(+6) weeks. RESULTS: Extended perinatal deaths decreased 27% and severe morbidity decreased 33% but neither change was statistically significant (adjusted odd ratio [aOR] 0.53, 95% confidence interval [C1] 00.18-1.56 and aOR 0.71, 95% CI 0.31-1.63). Expedited births changed from 35.2% to 37.7% (aOR 0.99, 95% CI 0.92-1.06). Birthweight (<10th centile) detection using fetal biometry alone was 31.4% and rose to 40.5% if all abnormal scan parameters were used. CONCLUSION: Improvements in mortality and severe morbidity subsequent to introducing a universal ultrasound for growth restriction are encouraging but remain unclear. Little change in intervention is possible. The antenatal detection of low birthweight remains poor but improves where markers of growth restriction are used.
%Z 1471-0528
Aderoba, Adeniyi Kolade
Orcid: 0000-0002-4333-9093
Ioannou, Christos
Kurinczuk, Jennifer J
Orcid: 0000-0001-9554-6337
Quigley, Maria A
Orcid: 0000-0002-8058-6181
Cavallaro, Angelo
Orcid: 0000-0003-2539-2648
Impey, Lawrence
Orcid: 0000-0002-4462-112x
Oxford Growth Restriction Identification Programme (OxGRIP) Group
MSD1920_1116445/University of Oxford/
Journal Article
England
2023/01/21
BJOG. 2023 Jun;130(7):791-802. doi: 10.1111/1471-0528.17395. Epub 2023 Feb 13.
%+ National Perinatal Epidemiology Unit, Nuffield Department of Population Health, University of Oxford, Oxford, UK.
Centre for Population Health and Interdisciplinary Research, HealthMATE-360, Ondo Town, Nigeria.
Department of Fetal Medicine, John Radcliffe Hospital, Oxford University Hospitals NHS Trust, Oxford, UK.
Nuffield Department of Women's Reproductive Health, John Radcliffe Hospital, Oxford University, Oxford, UK.
%W NLM
%G eng

%0 Journal Article
%A Aderounmu, A. O.
%A Afolayan, S. A.
%A Nasiru, T. A.
%A Olaore, J. A.
%A Adeoti, M. L.
%A Adelasoye, M.
%D 2008
%T Rotational rural surgery for the poor in developing countries
%B Trop Doct
%V 38
%N 3
%P 141-4
%8 Jul
%! Rotational rural surgery for the poor in developing countries
%@ 0049-4755 (Print)
0049-4755
%R 10.1258/td.2007.070064
%M 18628534
%K Adolescent
Adult
Aged
Aged, 80 and over
Child
Child, Preschool
*Developing Countries
Female
Hernia, Inguinal/surgery
Humans
Infant
Male
Middle Aged
Nigeria/epidemiology
Postoperative Complications/classification
*Poverty
Program Evaluation
*Rural Population
*Surgical Procedures, Operative/classification/statistics & numerical data
Syndactyly/surgery
%X Radio and television announcements advised patients with surgical problems in the rural areas of Osun State, Nigeria, to report at any of the nine zonal headquarters of the state which were closest to their homes in order to receive free treatment. Over 1000 patients reported and 801 received operations on a rotational basis within nine weeks. We studied 719 of these patients, ages between 4 months and 87 years, who had detailed follow-up records. There were 14 different procedures ranging from a hernia repair to the separation of syndactyly. Complications included postoperative pain, haematoma and late superficial wound infection. We concluded that rotational free surgery can help the poor in the third-world countries to receive treatment that they would otherwise not be able to afford.
%Z Aderounmu, A O A
Afolayan, S A
Nasiru, T A
Olaore, J A
Adeoti, M L
Adelasoye, M
Journal Article
Research Support, Non-U.S. Gov't
England
2008/07/17
Trop Doct. 2008 Jul;38(3):141-4. doi: 10.1258/td.2007.070064.
%+ Department of Surgery, Lautech Teaching Hospital/College of Health Sciences, Osun State, Nigeria. atilola17@yahoo.com
%W NLM
%G eng

%0 Journal Article
%A Aderounmu, A. O.
%A Afolayan, S. A.
%A Nasiru, T. A.
%A Olaore, J. A.
%A Adeoti, M. L.
%A Adelasoye, M.
%D 2008
%T Rotational rural surgery for the poor in developing countries
%B Trop Doct
%V 38
%N 3
%P 141-4
%8 Jul
%! Rotational rural surgery for the poor in developing countries
%@ 0049-4755 (Print)
0049-4755
%R 10.1258/td.2007.070064
%M 18628534
%K Adolescent
Adult
Aged
Aged, 80 and over
Child
Child, Preschool
*Developing Countries
Female
Hernia, Inguinal/surgery
Humans
Infant
Male
Middle Aged
Nigeria/epidemiology
Postoperative Complications/classification
*Poverty
Program Evaluation
*Rural Population
*Surgical Procedures, Operative/classification/statistics & numerical data
Syndactyly/surgery
%X Radio and television announcements advised patients with surgical problems in the rural areas of Osun State, Nigeria, to report at any of the nine zonal headquarters of the state which were closest to their homes in order to receive free treatment. Over 1000 patients reported and 801 received operations on a rotational basis within nine weeks. We studied 719 of these patients, ages between 4 months and 87 years, who had detailed follow-up records. There were 14 different procedures ranging from a hernia repair to the separation of syndactyly. Complications included postoperative pain, haematoma and late superficial wound infection. We concluded that rotational free surgery can help the poor in the third-world countries to receive treatment that they would otherwise not be able to afford.
%Z Aderounmu, A O A
Afolayan, S A
Nasiru, T A
Olaore, J A
Adeoti, M L
Adelasoye, M
Journal Article
Research Support, Non-U.S. Gov't
England
2008/07/17
Trop Doct. 2008 Jul;38(3):141-4. doi: 10.1258/td.2007.070064.
%+ Department of Surgery, Lautech Teaching Hospital/College of Health Sciences, Osun State, Nigeria. atilola17@yahoo.com
%W NLM
%G eng

%0 Journal Article
%A Adesina, B. A.
%A Otuyemi, O. D.
%A Kolawole, K. A.
%A Adeyemi, A. T.
%D 2013
%T Assessment of the impact of tongue size in patients with bimaxillary protrusion
%B Int Orthod
%V 11
%N 2
%P 221-32
%7 20130409
%8 Jun
%! Assessment of the impact of tongue size in patients with bimaxillary protrusion
%@ 1761-7727
%R 10.1016/j.ortho.2013.02.012
%M 23582625
%K Analysis of Variance
Black People
Case-Control Studies
Cephalometry
Humans
Logistic Models
Macroglossia/*complications/*pathology
Nigeria
Observer Variation
Prognathism/*etiology
Reference Values
Tongue/*pathology
%X BACKGROUND: Tongue size, posture and pressure are considered to have significant influences on the positioning of dentoalveolar structures. Based on the equilibrium theory, forward resting posture of the tongue with light force and long duration could have both a horizontal and vertical effect on teeth. Bimaxillary proclination, a malocclusion trait often seen in African descents with multifactorial etiological factors, could well be related to tongue dimensions. OBJECTIVES: The aim of this study was to evaluate the relationship between tongue dimensions and bimaxillary proclination patients. METHODOLOGY: One hundred selected lateral cephalometric radiographs of consecutive orthodontic patients who met the study criteria were divided into study (bimaxillary proclination with interincisal angle [I/I]< 108°) and control (normal with interincisal relationship [I/I] ≥ 108°) groups. The subjects' tongues were pre-coated with barium sulphate before radiography in order to delineate the tongue outline. Tongue dimensions and the intermaxillary space surface area were determined and analyzed using SPSS version 11 and a computer programme for epidemiological analysis. RESULTS: The mean tongue measurements in the bimaxillary proclination group were higher than those in the control group except for tongue proportion. These differences were statistically significant for tongue thickness, tongue length and intermaxillary space length (P < 0.05). However, there was no statistically significant difference in the tongue area and intermaxillary space area between subjects with bimaxillary proclination and a normal interincisal relationship (P > 0.05). None of the variables (tongue thickness, tongue length, intermaxillary space length, tongue area and percentage tongue proportion) could be used as predictors for interincisal relationship. CONCLUSION: Tongue length, thickness and intermaxillary space length were significantly different between the bimaxillary and normal subjects. However, none of the measured tongue variables could be used as a predictor for incisor relationship.
%Z 1879-680x
Adesina, Bola Ayodele
Otuyemi, Olayinka Donald
Kolawole, Kikelomo Adebanke
Adeyemi, Abigail Tokunbo
Journal Article
France
2013/04/16
Int Orthod. 2013 Jun;11(2):221-32. doi: 10.1016/j.ortho.2013.02.012. Epub 2013 Apr 9.
%+ Department of Child Dental Health, Obafemi Awolowo University Teaching Hospitals, Complex Ile-Ife, Osun State, Nigeria. boladesina27@yahoo.com
%W NLM
%G eng
fre

%0 Journal Article
%A Adesina, K. T.
%A Ogunlaja, O. A.
%A Olarinoye, A. O.
%A Aboyeji, A. P.
%A Akande, H. J.
%A Fawole, A. A.
%A Adeniran, A. S.
%D 2018
%T An observation of umbilical coiling index in a low risk population in Nigeria
%B J Perinat Med
%V 46
%N 3
%P 333-339
%8 Apr 25
%! An observation of umbilical coiling index in a low risk population in Nigeria
%@ 0300-5577
%R 10.1515/jpm-2017-0170
%M 28915121
%K Adult
Congenital Abnormalities/pathology
Female
Humans
Infant, Newborn
Male
Pregnancy
Reference Values
Umbilical Cord/*anatomy & histology
Young Adult
Congenital
foetal outcome
hypercoiled cord
perinatal assessment
umbilical coiling index
%X OBJECTIVES: The umbilical coiling index (UCI) is one of cord parameters for foetal assessment with limited studies in our environment. With recent advances in its evaluation, its significance, pattern, abnormalities and correlates need to be defined in our parturients. METHODS: The umbilical cords of 436 neonates were examined. Gross examination was done within 5 min of delivery. The UCI was defined as the number of complete coils per centimetre of cord. Normal UCI was defined as values between the 10th and 90th percentiles of the study population. RESULTS: The mean umbilical cord length was 52.7±11.5 cm, mean number of coils was 10.8±5.1 and mean UCI was 0.21±0.099. The range was between 0.0 and 1.0. UCI values of 0.13 and 0.30 were 10th and 90th percentiles, respectively. Normal UCI was observed in 351 (80.5%) neonates, 44 (10.4%) and 41 (9.1%) had hypo- and hypercoiled cords, respectively. Congenital abnormalities occurred in the normocoiled and hypercoiled groups but was not demonstrated in the hypocoiled group. The mean value of UCI in neonates with congenital abnormalities was 0.29±0.12 (P=0.011). There was no significant statistical relationship between foetal outcome and degree of UCI. CONCLUSION: The UCI was not associated with adverse perinatal outcome in this study.
%Z 1619-3997
Adesina, Kikelomo T
Ogunlaja, Olumuyiwa A
Olarinoye, Adebunmi O
Aboyeji, Abiodun P
Akande, Halimat J
Fawole, Adegboyega A
Adeniran, Abiodun S
Journal Article
Germany
2017/09/16
J Perinat Med. 2018 Apr 25;46(3):333-339. doi: 10.1515/jpm-2017-0170.
%+ Department of Obstetrics and Gynaecology, University of Ilorin, Ilorin, Kwara State, Nigeria.
Department of Obstetrics and Gynaecology, Bowen University, Iwo, Osun state, Nigeria.
Department of Obstetrics and Gynaecology, University of Ilorin, Ilorin, Kwara State, Nigeria, Tel.: +2348033975764.
Department of Radiology, University of Ilorin, Ilorin, Kwara State, Nigeria.
%W NLM
%G eng

%0 Journal Article
%A Adesina, K. T.
%A Ogunlaja, O. O.
%A Aboyeji, A. P.
%A Akande, H. J.
%A Adeniran, A. S.
%A Olarinoye, A.
%A Fawole, A. A.
%D 2016
%T Relationship between gross placental characteristics and perinatal outcome of low-risk singleton deliveries
%B Niger Postgrad Med J
%V 23
%N 4
%P 191-195
%8 Oct-Dec
%! Relationship between gross placental characteristics and perinatal outcome of low-risk singleton deliveries
%@ 1117-1936 (Print)
%R 10.4103/1117-1936.196255
%M 28000639
%K *Birth Weight
Cross-Sectional Studies
Female
*Gestational Age
Humans
Nigeria
*Placenta
Pregnancy
Prospective Studies
%X BACKGROUND: Gross examination of the placenta may provide useful insight into the aetiology of newborn and maternal complications. A review of literature revealed only a few epidemiological studies that determined the relationships between placental abnormalities, gestational age and occurrence of adverse outcome in babies of healthy pregnant women in our region. PATIENTS AND METHODS: A prospective cross-sectional study was conducted at the Department of Obstetrics and Gynecology of University of Ilorin Teaching Hospital, between 1 st February and August 2013. Pregnant women in labour at ≥28 weeks' gestational age with singleton pregnancies were recruited. Gross examination of the placenta and umbilical cord after delivery were performed. RESULTS: Four hundred and twenty-eight singleton deliveries were studied. The average placental weight was 580.8 ± 130.6 g (range = 125-1500 g). The mean values of the umbilical cord length and width were 52.7 ± 10.5 cm and 1.96 ± 1.11 cm, respectively. Placental abnormalities occurred in 1.2%. The umbilical cord was centrally inserted in 290 (67.8%), marginally in 31% of cases. There was significant but weak positive correlation between the placental weight, birth weight and gestational age at 40 weeks (P ≤ 0.001, r = 0.356). Placental weight was directly related to birth weight (P < 0.0001, r = 0.244) and greater in babies with congenital abnormalities (P = 0.002). CONCLUSIONS: There was an association between placental parameters and foetal outcome at birth. Placental weight was positively correlated with birth weight, gestational age and occurrence of congenital abnormalities.
%Z Adesina, Kikelomo Temilola
Ogunlaja, Olumuyiwa O
Aboyeji, Abiodun P
Akande, Halimat J
Adeniran, Abiodun S
Olarinoye, Adebunmi
Fawole, Adegboyega A
Journal Article
Nigeria
2016/12/22
Niger Postgrad Med J. 2016 Oct-Dec;23(4):191-195. doi: 10.4103/1117-1936.196255.
%+ Department of Obstetrics and Gynecology, University of Ilorin Teaching Hospital and University of Ilorin, Ilorin, Nigeria.
Department of Obstetrics and Gynecology, Bowen University, Iwo and Bowen University Teaching Hospital, Ogbomosho, Oyo, Nigeria.
Department of Radiology, University of Ilorin Teaching Hospital and University of Ilorin, Ilorin, Nigeria.
%W NLM
%G eng

%0 Journal Article
%A Adesina, K. T.
%A Ogunlaja, O. O.
%A Aboyeji, A. P.
%A Olarinoye, O. A.
%A Adeniran, A. S.
%A Fawole, A. A.
%A Akande, H. J.
%D 2014
%T UMBILICAL CORD PARAMETERS IN ILORIN: CORRELATES AND FOETAL OUTCOME
%B East Afr Med J
%V 91
%N 8
%P 274-80
%8 Aug
%! UMBILICAL CORD PARAMETERS IN ILORIN: CORRELATES AND FOETAL OUTCOME
%@ 0012-835X (Print)
0012-835x
%M 26862652
%K Adolescent
Adult
*Anthropometry/instrumentation/methods
Asphyxia Neonatorum/*epidemiology/therapy
Birth Weight
Cross-Sectional Studies
Delivery, Obstetric
Female
Gestational Age
Hospitals, University
Humans
Infant, Newborn
Intensive Care, Neonatal/*statistics & numerical data
Middle Aged
Nigeria/epidemiology
Pregnancy
Umbilical Arteries/abnormalities
Umbilical Cord/*abnormalities
%X BACKGROUND: The anthropometric parameters of the umbilical cord have clinical significance. Current parameters of the cord, its correlates and related foetal outcome are lacking in our parturients. OBJECTIVES: To describe the anthropometric parameters and abnormalities of the umbilical cord; and determine their maternal correlates and foetal outcome. DESIGN: A cross sectional analytical study. SETTING: The Obstetric and Gynaecology Department of the Universityof Ilorin Teaching Hospital, between September 2012 and June 2013. SUBJECTS: Healthy pregnant women with singleton pregnancies. RESULTS: Four hundred and twenty-eight (428) singleton deliveries were studied. The respective mean values of the cord length and width were 526.87 ± 115.5mm and 19.56 ± 11.12mm.Short cord (< 40cm) occurred in 7.2% while long cord (> 69cm) was found in 9.3% of the parturient. The incidences of single umbilical artery, cord round the body and knots were 7%, 8.4% and 14.5% respectively. Nuchal cord was the most common (91.4%). Only gestational age had significant statistical relationship with cord length abnormalities (P = 0.0093). The cord length was an important correlate of cord helices, knots and vessels (P < 0.05).Parity had correlations with the number of vessels (R = 0.099, P = 0.042). The cord coiling index was statistically related to the presence of congenital abnormalities (P = 0.011). Other perinatal events were not related to umbilical cord parameters. Perinatal asphyxia was the most common indication for NICU admission (3.5%) but there was no significant statistical difference between NICU admission and cord parameters. CONCLUSION: The umbilical cord parameters in apparently healthy parturients in Ilorin were comparable with others elsewhere. The cord length and helix are important correlates of gestational age and congenital abnormalities. Parity may be related to abnormal umbilical vessels. Cord length, coils, coil index and umbilical vessels should be examined post-natally.
%Z Adesina, K T
Ogunlaja, O O
Aboyeji, A P
Olarinoye, O A
Adeniran, A S
Fawole, A A
Akande, H J
Comparative Study
Journal Article
Kenya
2014/08/01
East Afr Med J. 2014 Aug;91(8):274-80.
%W NLM
%G eng

%0 Journal Article
%A Adesiyun, A. G.
%A Eka, A.
%A Samaila, M. O.
%D 2007
%T Foetal chondrodysplasia: intrauterine diagnosis
%B Ann Afr Med
%V 6
%N 3
%P 128-9
%8 Sep
%! Foetal chondrodysplasia: intrauterine diagnosis
%@ 1596-3519 (Print)
0975-5764
%R 10.4103/1596-3519.55720
%M 18240502
%K Adult
Female
Fetal Diseases/*diagnostic imaging
*Herbal Medicine
Humans
*Medicine, African Traditional
Pregnancy
*Prenatal Diagnosis
*Stillbirth
Ultrasonography, Prenatal
Upper Extremity Deformities, Congenital/*diagnostic imaging
%X Chondrodysplasias are rare occurrence. We present a case of short-limbed chondrodyplasia diagnosed in a 22 week fetus of a 28 year old. She was para 4(+0) with two children alive. She had similar occurrences in her last two pregnancies. The index pregnancy and the last two eventful pregnancies were preceded with ingestion of trado-herbal drug to treat subfertility.
%Z Adesiyun, A G
Eka, A
Samaila, M O A
Case Reports
Journal Article
India
2008/02/05
Ann Afr Med. 2007 Sep;6(3):128-9. doi: 10.4103/1596-3519.55720.
%+ Department of Obstetrics and Gyanecology, Ahmadu Bello University Teaching Hospital, Shika-Zaria, Kaduna State, Nigeria. adebiyig@yahoo.com
%W NLM
%G eng

%0 Journal Article
%A Adetayo, O. A.
%A Martin, M. C.
%D 2012
%T Demographics of cleft care providers in Africa and reported experience in training and practice: direct analysis of continent-based practitioners
%B Cleft Palate Craniofac J
%V 49
%N 3
%P 286-90
%7 20110708
%8 May
%! Demographics of cleft care providers in Africa and reported experience in training and practice: direct analysis of continent-based practitioners
%@ 1055-6656
%R 10.1597/10-199
%M 21740186
%K Africa
Cleft Lip/*therapy
Cleft Palate/*therapy
*Clinical Competence
Congresses as Topic
Demography
Humans
Patient Care Team
Practice Patterns, Physicians'/*statistics & numerical data
Surveys and Questionnaires
%X OBJECTIVE: To elucidate the impact of several geographic, cultural, and socioeconomic variables on cleft care delivery in Africa, and to investigate the current status of cleft care delivery in Africa. DESIGN: Survey of practitioners attending the second Pan-African Congress on Cleft Lip and Palate (PACCLIP). SETTING: The annual PACCLIP conference in Ibadan, Nigeria, West Africa, February 2007. MAIN OUTCOME MEASURE: To provide an analysis of the demographics and training experience of cleft care providers in Africa by collating information directly from the continent-based practitioners. RESULTS: Plastic surgeons and oral and maxillofacial surgeons provide the majority of cleft care. Most of the participants reported availability of formal training programs in their respective countries. The predominant practice settings were university and government-based. During training, half of the providers had encountered up to 30 cleft cases, and a quarter had managed more than 100 cases. Representation of visiting surgeons were equally distributed between African and non-African countries. CONCLUSIONS: This study provides initial and detailed analysis crucial to understanding the underlying framework of cleft care composition teams, demographics of providers, and training and practice experience. This awareness will further enable North American and other non-African plastic surgeons to effectively partner with African cleft care providers to have a further reaching impact in the region.
%Z 1545-1569
Adetayo, Oluwaseun A
Martin, Mark C
Journal Article
United States
2011/07/12
Cleft Palate Craniofac J. 2012 May;49(3):286-90. doi: 10.1597/10-199. Epub 2011 Jul 8.
%+ Department of Plastic Surgery, Loma Linda University Medical Center, 11175 Anderson Street, Suite 21126, Loma Linda, CA 92354, USA. oadetayo@llu.edu
%W NLM
%G eng

%0 Journal Article
%A Adetayo, O.
%A Ford, R.
%A Martin, M.
%D 2012
%T Africa has unique and urgent barriers to cleft care: lessons from practitioners at the Pan-African Congress on Cleft Lip and Palate
%B Pan Afr Med J
%V 12
%P 15
%7 20120530
%! Africa has unique and urgent barriers to cleft care: lessons from practitioners at the Pan-African Congress on Cleft Lip and Palate
%2 PMC3396861
%M 22826739
%K Adolescent
Africa
Child
Child, Preschool
Cleft Lip/*surgery
Cleft Palate/*surgery
Congresses as Topic
Health Services Accessibility/*statistics & numerical data
Humans
Infant
Infant, Newborn
Cleft care
Nigeria
cleft Palate
cleft lip
craniofacial cleft
%X BACKGROUND: The goals of this study were to delineate the protocols employed for managing patients with cleft lip and palate deformities, delineate the challenges facing practitioners and patients, and to determine the patient and physician barriers to cleft care delivery in the region. METHODS: Survey questionnaires were administered to practitioners attending the second Pan-African Congress on Cleft Lip and Palate (PACCLIP), which took place in Ibadan, Nigeria, West Africa from February 4-7, 2007. The conference included 225 participants, representing 17 African countries RESULTS: Protocols for repair of cleft lip and palate deformities were varied, with Millard's and von Langenbeck's techniques being the preferred approach for the management of cleft lip and palate deformities, respectively. A large proportion of providers have limited access to core cleft care supporting teams, especially speech language pathologists, orthodontists, and audiologists. Several challenging barriers to cleft care were also identified at both the institutional and individual levels and are reported. CONCLUSION: Geographic separation in Africa presents a similar challenge due to isolationism as it does to surgeons in Europe. Specific to Africa are the increased barriers to care, and economic and financial hardship at various levels. A focus on funding, team building, infrastructural support, and patient education appear to be crucial in improving the care and lives of children with facial clefts in Africa.
%Z 1937-8688
Adetayo, Oluwaseun
Ford, Rachel
Martin, Mark
Journal Article
Uganda
2012/07/25
Pan Afr Med J. 2012;12:15. Epub 2012 May 30.
%+ Department of Plastic Surgery, Loma Linda University, 11175 Anderson Street, Suite 21126, Loma Linda, CA, USA.
%W NLM
%G eng

%0 Journal Article
%A Adetiloye, V. A.
%A Dare, F. O.
%A Oyelami, O. A.
%D 1993
%T A ten-year review of encephalocele in a teaching hospital
%B Int J Gynaecol Obstet
%V 41
%N 3
%P 241-9
%8 Jun
%! A ten-year review of encephalocele in a teaching hospital
%@ 0020-7292 (Print)
0020-7292
%R 10.1016/0020-7292(93)90550-g
%M 8102982
%K Encephalocele/diagnostic imaging/*epidemiology/surgery
Female
Hospitals, Pediatric
Hospitals, Teaching
Humans
Incidence
Infant, Newborn
Male
Nigeria
Pregnancy
Prognosis
Suburban Population
Tropical Climate
Ultrasonography, Prenatal
%X A 10-year review of infants with encephalocele was carried out in a multicentered teaching hospital. Out of 23,438 infants seen within the period, only 12 cases of encephalocele were seen, giving an incidence of 0.5/1000 births. Nine (75%) of patients had occipital encephalocele, two (16.7%) occipitoparietal and one (8.3%) fronto-nasal. Two patients had spina bifida as an associated neural tube defect while ocular abnormalities were seen in another two. None had neurological defects at birth but some showed evidence of hydrocephalus and delayed milestones after surgery. Ultrasonic diagnosis was made in one case only. The etiologic, prognostic and descriptive characteristics, in addition to obstetric management of encephalocele are discussed.
%Z Adetiloye, V A
Dare, F O
Oyelami, O A
Journal Article
United States
1993/06/01
Int J Gynaecol Obstet. 1993 Jun;41(3):241-9. doi: 10.1016/0020-7292(93)90550-g.
%+ Department of Radiodiagnosis, College of Health Sciences, Obafemi Awolowo University, Ile-Ife, Nigeria.
%W NLM
%G eng

%0 Journal Article
%A Adetunji, J. A.
%D 1994
%T Infant mortality in Nigeria: effects of place of birth, mother's education and region of residence
%B J Biosoc Sci
%V 26
%N 4
%P 469-77
%8 Oct
%! Infant mortality in Nigeria: effects of place of birth, mother's education and region of residence
%@ 0021-9320 (Print)
0021-9320
%R 10.1017/s002193200002160x
%M 7983098
%K Adolescent
Adult
Educational Status
Female
Humans
Infant
*Infant Mortality
Infant Welfare
Infant, Newborn
Male
Middle Aged
*Mothers
Nigeria/epidemiology
Rural Population
Urban Population
Africa
Africa South Of The Sahara
Delivery Of Health Care
Demographic Factors
Developing Countries
Economic Factors
*Educational Status--women
English Speaking Africa
Fertility
Fertility Measurements
*Fertility Surveys
Geographic Factors
Health
*Health Facilities
*Infant Mortality--determinants
*Interdisciplinary Studies
*Logistic Model
Mathematical Model
Models, Theoretical
Mortality
Nigeria
Policy
Population
Population Dynamics
*Residence Characteristics
*Social Policy
Socioeconomic Factors
Socioeconomic Status
Spatial Distribution
Western Africa
%X This paper examines the effects of a child's place of birth, mother's education, region of residence and rural and urban residence on infant mortality in Nigeria between 1965 and 1979, using data from the 1981/82 Nigeria Fertility Survey. Infant mortality rates declined in all regions between 1965 and 1979. Children born in modern health facilities, irrespective of their mothers' place of residence, experienced significantly lower rates of infant mortality than those born elsewhere. Logistic regression analysis showed that all other variables tested were also significant, although some to a lesser degree. Efforts to reduce infant mortality in Nigeria should include policies that rectify rural and urban differentials in the distribution of health facilities and encourage their use.
Infant mortality in Nigeria has varied with region of residence. Logistic models were used to examine the factors related to infant mortality in Nigeria. Data was obtained from the 1981/82 World Fertility Survey for Nigeria. Place of delivery, modern or traditional, was used to measure extent of use of health services. The assumption was that infant mortality would be higher for babies not delivered in a modern health care center. Anomalies in the data were the low infant mortality rate among home deliveries in the southwest between 1965 and 1969 and the lack of mortality differentials among hospital deliveries during the 1970s. The proportions of home and hospital deliveries between the study period of 1965 and 1979 was stable. Analysis of three periods, 1965-69, 1970-74, and 1975-79, showed that there was slight improvement in mortality risks among children born in hospitals, except those born in hospitals in the northwest. There was also a slight decline in risk for home births in the south. The logistic analysis suggested that infant and child mortality rates tended to be significantly higher for children of mothers who did not use modern health facilities for delivery. All variables were significantly associated with infant mortality: region, period, rural-urban residence, place of delivery, and mother's education. Each variable was reduced in level of significance with the control for the other variables. Infant mortality risks were lowest in the 1975-79 period. Risks were highest in rural areas and among home births. There was an inverse relationship with maternal education, except for infant mortality among women with incomplete or primary or Koranic education, which was higher than among women with no education. The odds ratios did not change much when place of delivery was controlled. The odds ratio of infant mortality was lowest in the southwest, with controls for maternal education. The implication was that better distribution of health facilities in rural areas was needed in order to influence a decline in infant mortality.
eng
%Z Adetunji, J A
Journal Article
England
1994/10/01
J Biosoc Sci. 1994 Oct;26(4):469-77. doi: 10.1017/s002193200002160x.
%+ Harvard Center for Population and Development Studies, Cambridge, Massachusetts.
%W NLM
%G eng

%0 Journal Article
%A Adewole, O. A.
%A Giwa, S. O.
%A Kayode, M. O.
%A Shoga, M. O.
%A Balogun, R. A.
%D 2009
%T Congenital club foot in a teaching hospital in Lagos, Nigeria
%B Afr J Med Med Sci
%V 38
%N 2
%P 203-6
%8 Jun
%! Congenital club foot in a teaching hospital in Lagos, Nigeria
%@ 0309-3913 (Print)
0309-3913
%M 20175426
%K Clubfoot/*epidemiology
Female
Foot Deformities, Acquired/epidemiology
Hospitals, Teaching
Humans
Infant
Infant, Newborn
Male
Nigeria/epidemiology
%X Congenital club foot has been sparsely reported in literature in Nigeria, although it has been reported as the commonest congenital musculoskeletal abnormality. This study enumerates the point prevalence of this disease in a university teaching hospital in Lagos. Better understanding of the epidemiology in our community should improve awareness, and influence management. Between June 2005 and July 2006, 72 consecutive patients with congenital club feet were seen in the orthopaedic clinic of our Hospital. Demographic data, birth weight, family history, birth facility, maternal age and associated congenital anomalies were recorded and analysed using Statistical Programme for Social Sciences (SPSS) version 15. A total of 72 patients were seen, 28 of whom had bilateral club feet resulting in a total of 100 feet. There were 38 males and 34 females. Only 29% presented in the first month of life and 28% in the second month. Maternal ages ranged between 19 and 38 years and no family history of congenital club foot was given,. Babies delivered outside the orthodox medical system (churches, traditional healers, home etc) constituted 28%. The commonest associated congenital anomalies were tibia hemimelia, hydrocephalus, inguinal hernia and umbilical hernia. A default rate of 28% was observed during treatment. Congenital club foot may not be uncommon in Nigeria. Late presentation and high default rate before correction of the deformity were observed. Establishment of special club foot clinics should reduce the default rate. Training of healthcare workers in maternity units as well as Public awareness should encourage early referral to specialists.
%Z Adewole, O A
Giwa, S O
Kayode, M O
Shoga, M O
Balogun, R A
Journal Article
Nigeria
2010/02/24
Afr J Med Med Sci. 2009 Jun;38(2):203-6.
%+ Department of Surgery, Lagos State University College of Medicine, Ikeja, Nigeria. l.adewole@yahoo.com
%W NLM
%G eng

%0 Journal Article
%A Adeyemi, A. T.
%A Bankole, O. O.
%D 2012
%T ATTITUDE OF CLEFT CARE SPECIALISTS IN AFRICA TOWARDS PRESURGICAL ORTHOPAEDICS
%B East Afr Med J
%V 89
%N 12
%P 414-20
%8 Dec
%! ATTITUDE OF CLEFT CARE SPECIALISTS IN AFRICA TOWARDS PRESURGICAL ORTHOPAEDICS
%@ 0012-835X (Print)
0012-835x
%M 26852454
%K Adult
Africa
*Attitude of Health Personnel
Cleft Palate/surgery/*therapy
Congresses as Topic
Cross-Sectional Studies
Female
Humans
Male
Middle Aged
Nigeria
Orthodontics, Corrective/*methods
Orthopedic Procedures
*Palatal Obturators
*Practice Patterns, Physicians'
*Preoperative Care/methods
*Specialization
Surveys and Questionnaires
%X OBJECTIVE: To determine the attitude of cleft care specialists working in Africa towards pre-surgical orthopaedics. DESIGN: A cross sectional study. SETTING: Pan-African conference on cleft lip and palate in Nigeria. SUBJECTS: Sixty cleft care specialists working in Africa. RESULTS: The general attitude towards pre-surgicalorthopaedics was positive. Majority of the specialists employ pre-surgical orthopaedics before surgical repair. Fifty four (91%) of the specialists use plaster strapping for cases of bilateral cleft, five (8.3%) use nasoalveolar molding and one (2%) use feeding plate. Half of the specialists (50%) felt that pre-surgical orthopaedics is to be managed by orthodontists alone. There were significant difference in attitude towards pre-surgical orthopaedics between providers (p < 0.05). Orthodontists had a strong positive attitude towards pre-surgical orthopaedics than other specialists. Younger specialists had a more positive attitude towards pre-surgical orthopaedics than older specialists. CONCLUSION: Cleft care specialists in Africa have a positive attitude towards pre-surgical orthopaedics. Majority of them use plaster strapping technique. Younger specialists have a more favorable attitude towards pre-surgical orthopaedics than older specialists.
%Z Adeyemi, A T
Bankole, O O
Journal Article
Kenya
2012/12/01
East Afr Med J. 2012 Dec;89(12):414-20.
%+ Department of Child Oral Health, College of Medicine, University of Ibadan, Ibadan, Nigeria.
%W NLM
%G eng

%0 Journal Article
%A Adeyemi, D.
%D 1989
%T Neonatal intestinal obstruction in a developing tropical country: patterns, problems, and prognosis
%B J Trop Pediatr
%V 35
%N 2
%P 66-70
%8 Apr
%! Neonatal intestinal obstruction in a developing tropical country: patterns, problems, and prognosis
%@ 0142-6338 (Print)
0142-6338
%R 10.1093/tropej/35.2.66
%M 2724399
%K Anus, Imperforate/*complications
*Developing Countries
Female
Hirschsprung Disease/*complications
Humans
*Infant, Low Birth Weight
Infant, Newborn
Intestinal Atresia/*complications
Intestinal Obstruction/*etiology
Male
Nigeria
Prognosis
%X The experience with 211 cases of neonatal intestinal obstruction in Lagos, Nigeria, is described in an attempt to define the pattern in a developing country. Some of the major differences from the established pattern in the West include absence of meconium ileus and the relatively low prevalence of duodenal atresia which accounted for 8 per cent of bowel obstruction. Jejuno-ileal atresia and Hirschprung's disease constituted 21 and 14 per cent, respectively. Imperforate anus, as in the West, was the commonest, occurring in 38 per cent. Although neonatal intestinal obstruction was seen throughout the year a peak involving all the major types appeared in the second quarter. This may indicate an aetiological relationship with malaria. Delay in presentation, shortage of personnel, and inadequate facilities were the major problems associated with management of neonatal intestinal obstruction. The overall surgical mortality was 35 per cent; respiratory failure, metabolic disturbances, and malabsorption being the major causes of death.
%Z Adeyemi, D
Journal Article
England
1989/04/01
J Trop Pediatr. 1989 Apr;35(2):66-70. doi: 10.1093/tropej/35.2.66.
%W NLM
%G eng

%0 Journal Article
%A Adeyemi, S. D.
%D 1986
%T Duodenal obstruction in Nigerian newborns and infants
%B Scand J Gastroenterol Suppl
%V 124
%P 157-61
%! Duodenal obstruction in Nigerian newborns and infants
%@ 0085-5928 (Print)
0085-5928
%R 10.3109/00365528609093799
%M 3508631
%K Duodenal Obstruction/*congenital/epidemiology
Female
Humans
Infant
Infant, Newborn
Intestinal Atresia/*epidemiology
Male
Nigeria
%X Experience with the management of congenital duodenal obstruction in a tropical environment is analysed with a view to highlighting some of the problems and suggesting solutions. 30 infants with duodenal obstruction were treated at the Lagos University Teaching Hospital between 1978 and 1985. 15 (50%) infants had duodenal atersia. 7 (23%) had Ladd's bands, 6 (20%) had duodenal diaphragm and there was one bay with partial duodenal obstruction caused by a duplication cyst. The associated abnormalities encountered in 7 infants are distal bowel atresia (3), partial situs inversus (3) and Trisomy 21 (1). Delay in presentation and inadequate facilities constituted the major constraints. 7 of the 25 infants that had corrective surgery died, a mortality of 28%. All the infants that were treated within the first 8 days of life survived. After this period survival was restricted to those with incomplete obstruction. Mortality can be reduced by the provision of adequate facilities and health education.
%Z Adeyemi, S D
Journal Article
England
1986/01/01
Scand J Gastroenterol Suppl. 1986;124:157-61. doi: 10.3109/00365528609093799.
%+ Department of Surgery, Lagos University Teaching Hospital, University of Lagos, Nigeria.
%W NLM
%G eng

%0 Journal Article
%A Adeyemo, A. A.
%A Gbadegesin, R. A.
%A Omotade, O. O.
%D 1997
%T Major congenital malformations among neonatal referrals to a Nigerian university hospital
%B East Afr Med J
%V 74
%N 11
%P 699-701
%8 Nov
%! Major congenital malformations among neonatal referrals to a Nigerian university hospital
%@ 0012-835X (Print)
0012-835x
%M 9557439
%K Congenital Abnormalities/*epidemiology
Cost of Illness
Female
Health Planning
Hospitals, University
Humans
Infant, Newborn
Male
Morbidity/trends
Nigeria/epidemiology
Population Surveillance
Referral and Consultation/*statistics & numerical data
%X Major congenital malformations are unrecognised as a major cause of neonatal morbidity in many African countries. We have studied the contribution of major congenital malformations to morbidity among neonates referred to the University College Hospital, Ibadan, Nigeria over a four year period (1992-1995). Major congenital malformations were found in 11.1% of 1276 neonatal referrals and ranked fourth among the most common problems in such neonates (after sepsis, jaundice and tetanus but ahead of prematurity and perinatal asphyxia). The commonest malformations seen included spina bifida (22.5%), anorectal malformation (13.4%), omphalocoele (9.9%) and tracheo-oesophageal fistula (8.5%). Neonates with major congenital malformations presented significantly earlier than other neonates but mortality during the first admission was similar in the two groups. It is concluded that major congenital malformations pose a significant burden of morbidity in referred neonates to the hospital. Health services planners should take this into account in order to allocate the necessary resources for the diagnosis and management of such children.
%Z Adeyemo, A A
Gbadegesin, R A
Omotade, O O
Journal Article
Kenya
1998/04/29
East Afr Med J. 1997 Nov;74(11):699-701.
%+ Department of Paediatrics, University College Hospital, Ibadan, Nigeria.
%W NLM
%G eng

%0 Journal Article
%A Adeyemo, A. A.
%A Okolo, C. M.
%A Omotade, O. O.
%D 1994
%T Major congenital malformations among paediatric admissions at University College Hospital, Ibadan, Nigeria
%B Ann Trop Paediatr
%V 14
%N 1
%P 75-9
%! Major congenital malformations among paediatric admissions at University College Hospital, Ibadan, Nigeria
%@ 0272-4936 (Print)
0272-4936
%R 10.1080/02724936.1994.11747696
%M 7516140
%K Adolescent
Central Nervous System/*abnormalities
Child
Child, Preschool
Chromosome Aberrations/epidemiology
Chromosome Disorders
Congenital Abnormalities/*epidemiology/mortality
*Digestive System Abnormalities
Female
Fetus/abnormalities
Heart Defects, Congenital/*epidemiology/mortality
Hospitals, University
Humans
Infant
Infant, Newborn
Male
Nigeria/epidemiology
Patient Admission/statistics & numerical data
Retrospective Studies
Urogenital Abnormalities
%X The pattern of major congenital malformations seen at University College Hospital, Ibadan, Nigeria among admitted children over a period of 5 years is reported. Their ages at presentation ranged from a few hours to 13 years, and the majority (72.7%) presented in infancy. The male:female ratio was 1.6:1. Cardiovascular, central nervous and gastro-intestinal malformations accounted for 71.6% of all malformations. The commonest individual system malformations were congenital heart lesions, spina bifida, anorectal malformation and omphalocoele, while the highest case fatality rates were recorded in cases of oesophageal atresia, hydrocephalus, biliary atresia and posterior urethral valve. Overall mortality was 19.4%. The importance of both longitudinal and cross-sectional studies of congenital malformations in developing countries, while infectious diseases and malnutrition are being controlled, is emphasized.
%Z Adeyemo, A A
Okolo, C M
Omotade, O O
Journal Article
England
1994/01/01
Ann Trop Paediatr. 1994;14(1):75-9. doi: 10.1080/02724936.1994.11747696.
%+ Department of Paediatrics, University College Hospital, Ibadan, Nigeria.
%W NLM
%G eng

%0 Journal Article
%A Adeyemo, W. L.
%A Adeyemi, M. O.
%A Ogunsola, F. T.
%A Ogunlewe, M. O.
%A Ladeinde, A. L.
%A Mofikoya, B. O.
%A Butali, A.
%D 2013
%T Prevalence and bacteriology of bacteremia associated with cleft lip and palate surgery
%B J Craniofac Surg
%V 24
%N 4
%P 1126-31
%8 Jul
%! Prevalence and bacteriology of bacteremia associated with cleft lip and palate surgery
%@ 1049-2275
%R 10.1097/SCS.0b013e31828016e8
%M 23851754
%K Adolescent
Adult
Bacteremia/*epidemiology/*microbiology
Child
Child, Preschool
Cleft Lip/*microbiology/surgery
Cleft Palate/*microbiology/surgery
Female
Health Services Needs and Demand
Humans
Infant
Male
Nigeria/epidemiology
Prevalence
Young Adult
%X The aim of the study was to determine the prevalence and bacteriology of bacteremia associated with cleft lip and palate (CLP) surgery. Three venous blood samples were obtained from 90 eligible subjects who presented for CLP surgery: before surgical incision, 1 minute after placement of the last suture, and 15 minutes thereafter. The samples were injected into an Oxoid Signal blood culture and transported to the laboratory for gram-positive/negative and aerobic/anaerobic bacteria analysis. Prevalence of bacteremia associated with cleft surgery was 38.1%. Prevalence rates of bacteremia in cleft lip surgery, cleft palate surgery, and alveoloplasty were 40.9%, 33.3%, and 50%, respectively. There was no significant difference in prevalence rate of positive blood culture in cleft lip surgery, cleft palate surgery, and alveoloplasty (P = 0.69). Positive blood culture was detected most frequently (47%) 1 minute after placement of the last suture. Of the 23 subjects who had positive blood culture at 1 minute, bacteremia persisted in 8 (35%) of them after 15 minutes. The most common bacteria isolated were coagulase-negative staphylococcus, Acinetobacter lwoffii, and coagulase-positive Staphylococcus aureus. Sex and age of the subjects, duration of surgery, blood loss, and type of cleft surgery were not significantly associated with positive blood culture. Bacteremia associated with CLP surgery is polymicrobial and persisted for at least 15 minutes after surgery in 35% of cases. This may reinforce the need for prophylactic antibiotics to protect at-risk patients from developing focal infection of the heart by oral flora.
%Z 1536-3732
Adeyemo, Wasiu Lanre
Adeyemi, Michael O
Ogunsola, Folasade T
Ogunlewe, Mobolanle O
Ladeinde, Akinola L
Mofikoya, Bolaji O
Butali, Azeez
Journal Article
Research Support, Non-U.S. Gov't
United States
2013/07/16
J Craniofac Surg. 2013 Jul;24(4):1126-31. doi: 10.1097/SCS.0b013e31828016e8.
%+ Department of Oral and Maxillofacial Surgery, Faculty of Dental Sciences, College of Medicine, University of Lagos, Lagos, Nigeria. lanreadeyemo@yahoo.com
%W NLM
%G eng

%0 Journal Article
%A Adeyemo, W. L.
%A James, O.
%A Adeyemi, M. O.
%A Ogunlewe, M. O.
%A Ladeinde, A. L.
%A Butali, A.
%A Taiwo, O. A.
%A Emeka, C. I.
%A Ayodele, A. O.
%A Ugwumba, C. U.
%D 2013
%T An evaluation of surgical outcome of bilateral cleft lip surgery using a modified Millard's (Fork Flap) technique
%B Afr J Paediatr Surg
%V 10
%N 4
%P 307-10
%8 Oct-Dec
%! An evaluation of surgical outcome of bilateral cleft lip surgery using a modified Millard's (Fork Flap) technique
%@ 0189-6725 (Print)
0974-5998
%R 10.4103/0189-6725.125419
%2 PMC4066456
%$ NIHMS587503
%M 24469478
%K Child
Child, Preschool
Cleft Lip/epidemiology/*surgery
Female
Follow-Up Studies
Humans
Incidence
Infant
Lip/*surgery
Male
Nigeria/epidemiology
Plastic Surgery Procedures/*methods
Retrospective Studies
*Surgical Flaps
Treatment Outcome
%X BACKGROUND: The central third of the face is distorted by the bilateral cleft of the lip and palate and restoring the normal facial form is one of the primary goals for the reconstructive surgeons. The history of bilateral cleft lip repair has evolved from discarding the premaxilla and prolabium and approximating the lateral lip elements to a definitive lip and primary cleft nasal repair utilising the underlying musculature. The aim of this study was to review surgical outcome of bilateral cleft lip surgery (BCLS) done at the Lagos University Teaching Hospital. MATERIALS AND METHODS: A review of all cases of BCLS done between January 2007 and December 2012 at the Lagos University Teaching Hospital was done. Data analysis included age and sex of patients, type of cleft deformity and type of surgery (primary or secondary) and whether the cleft deformity was syndromic and non-syndromic. Techniques of repair, surgical outcome and complications were also recorded. RESULTS: A total of 39 cases of BCLS involving 21 males and 18 females were done during the period. This constituted 10% (39/390) of all cases of cleft surgery done during the period. There were 5 syndromic and 34 non-syndromic cases. Age of patients at time of surgery ranged between 3 months and 32 years. There were 24 bilateral cleft lip and palate deformities and 15 bilateral cleft lip deformities. Thirty-one of the cases were primary surgery, while 8 were secondary (revision) surgery. The most common surgical technique employed was modified Fork flap (Millard) technique, which was employed in 37 (95%) cases. CONCLUSION: Bilateral cleft lip deformity is a common cleft deformity seen in clinical practice, surgical repair of which can be a challenge to an experienced surgeon. A modified Fork flap technique for repair of bilateral cleft lip is a reliable and versatile technique associated with excellent surgical outcome.
%Z 0974-5998
Adeyemo, W L
James, O
Adeyemi, M O
Ogunlewe, M O
Ladeinde, A L
Butali, A
Taiwo, O A
Emeka, C I
Ayodele, A O S
Ugwumba, C U
R00 DE022378/DE/NIDCR NIH HHS/United States
Journal Article
India
2014/01/29
Afr J Paediatr Surg. 2013 Oct-Dec;10(4):307-10. doi: 10.4103/0189-6725.125419.
%+ Department of Oral and Maxillofacial Surgery, Faculty of Dental Sciences, College of Medicine, University of Lagos, Lagos, Nigeria.
%W NLM
%G eng

%0 Journal Article
%A Adeyemo, W. L.
%A Jokomba, L. A.
%A Somefun, O. A.
%A Mofikoya, B. O.
%D 2008
%T Experience with prosthetic reconstruction of ear defects at LUTH, Lagos, Nigeria
%B Niger Postgrad Med J
%V 15
%N 4
%P 238-42
%8 Dec
%! Experience with prosthetic reconstruction of ear defects at LUTH, Lagos, Nigeria
%@ 1117-1936 (Print)
%M 19169340
%K Adolescent
Adult
Child
Ear/*abnormalities/injuries/*surgery
Ear Deformities, Acquired/etiology/*surgery
Female
Hospitals, Teaching
Humans
Male
Middle Aged
Nigeria
Patient Satisfaction
*Prostheses and Implants
Prosthesis Coloring
Plastic Surgery Procedures/*methods
Retrospective Studies
Silicone Elastomers
Treatment Outcome
%X AIM: The aim of the article is to report our experience with prosthetic reconstruction of ear defects in Nigerians. MATERIALS AND METHODS: A review of all consecutive cases of alloplastic (prosthesis) reconstruction of auricular defects was conducted at the Department of Oral and Maxillofacial Surgery of the Lagos University Teaching Hospital. Data collected included age and sex of patients, aetiology of defects, site of defects (left or right), lost tissue (partial or total), material used for the fabrication, and mode of retention of the prosthesis. RESULTS: A total of 33 consecutive patients who had prosthetic reconstruction of auricular defects during the period were included. The male-to-female ratio was 3.7: 1. Six cases (18.2%) were congenital defects and 27 (81.8) cases were acquired defects. Three (50%) of the congenital cases were microtia. Majority (63%) of the acquired cases were due to road traffic crashes. Total loss of the auricle was recorded in 22 (66.7%) patients. Of the patients with partial loss of the auricle, pinna was the major structure lost in 5 patients while pinna +lobe were lost in another 5 patients. Silicone elastomers was the most frequently used material for the fabrication of auricular prostheses (29 patients). The most frequently used retention method was silastic medical grade adhesive. CONCLUSIONS: Prosthetic option is a valuable technique for the reconstruction of ear defect. The primary indication for prosthetic reconstruction of ear defect in the present study is acquired ear deformity; mainly due to road traffic crashes.
%Z Adeyemo, W L
Jokomba, L A O
Somefun, O A
Mofikoya, B O
Journal Article
Nigeria
2009/01/27
Niger Postgrad Med J. 2008 Dec;15(4):238-42.
%+ Department of Oral and Maxillofacial Surgery, College of Medicine, University of Lagos, Nigeria.
%W NLM
%G eng

%0 Journal Article
%A Adeyinka, A. O.
%A Ibinaiye, P. O.
%D 2006
%T Expression of adult polycystic renal disease in a 17-year-old male
%B West Afr J Med
%V 25
%N 2
%P 164-5
%8 Apr-Jun
%! Expression of adult polycystic renal disease in a 17-year-old male
%@ 0189-160X (Print)
0189-160x
%R 10.4314/wajm.v25i2.28270
%M 16918193
%K Adolescent
Diagnosis, Differential
Humans
Male
Polycystic Kidney, Autosomal Dominant/*diagnostic imaging
Radiography
Ultrasonography
%X Autosomal Dominant Polycystic Kidney Disease (ADPKD) is found mostly in the middle-aged group. We report a rare occurrence of ADPKD in a 17-year-old male student with clinical presentation of bilateral loin pains and total haematuria. Clinical diagnosis of Acute-on-Chronic Glomerulonephritis was made. However Ultrasound and Intravenous Urography confirmed the diagnosis of Adult Polycystic Disease. The possible embryogenesis and associated anomalies of ADPKD and the radiological findings were reviewed.
%Z Adeyinka, A O
Ibinaiye, P O
Case Reports
Journal Article
Nigeria
2006/08/22
West Afr J Med. 2006 Apr-Jun;25(2):164-5. doi: 10.4314/wajm.v25i2.28270.
%+ Department of Radiology, University College Hospital, Ibadan, Nigeria.
%W NLM
%G eng

%0 Journal Article
%A Adeyokunnu, A. A.
%D 1982
%T Spectrum of bone dysplasias in African children: Ibadan Nigerian experience
%B Prog Clin Biol Res
%V 104
%P 427-40
%! Spectrum of bone dysplasias in African children: Ibadan Nigerian experience
%@ 0361-7742 (Print)
0361-7742
%M 7163284
%K Adolescent
Bone Diseases, Developmental/*epidemiology
Child
Child, Preschool
Craniofacial Dysostosis/epidemiology
Exostoses/epidemiology
Female
Humans
Infant
Infant, Newborn
Male
Marfan Syndrome/epidemiology
Nigeria
Osteochondrodysplasias/epidemiology
%Z Adeyokunnu, A A
Journal Article
United States
1982/01/01
Prog Clin Biol Res. 1982;104:427-40.
%W NLM
%G eng

%0 Journal Article
%A Adeyokunnu, A. A.
%D 1982
%T The incidence of Down's syndrome in Nigeria
%B J Med Genet
%V 19
%N 4
%P 277-9
%8 Aug
%! The incidence of Down's syndrome in Nigeria
%@ 0022-2593 (Print)
0022-2593
%R 10.1136/jmg.19.4.277
%2 PMC1048893
%M 6214633
%K Adolescent
Adult
Chromosomes, Human, 21-22 and Y
Down Syndrome/*epidemiology
Humans
Infant, Newborn
Nigeria
Translocation, Genetic
Trisomy
%X Studies of Down's syndrome covering a period of 9 years revealed an incidence of 1 in 865 livebirths in a Nigerian hospital. Cytogenetic analysis in 386 patients showed 369 (95.5%) cases to be the result of regular trisomy 21, and translocation trisomy 21 was found in nine (2.5%) patients. Six (1.5%) patients were mosaics and the remaining two (0.5%) cases were classified as miscellaneous. A high incidence of cases among young mothers was recorded, but a search for environmental factors contributory to non-disjunction in this relatively young age group was unrevealing. The study has shown that Down's syndrome occurs as commonly in Negroes as in other races. Epidemiological studies like this are necessary to heighten the awareness of health planners in communities that have for a long time considered haemoglobinopathies to be the major genetic disorder, in order to prepare the ground for preventive measures.
%Z 1468-6244
Adeyokunnu, A A
Journal Article
England
1982/08/01
J Med Genet. 1982 Aug;19(4):277-9. doi: 10.1136/jmg.19.4.277.
%W NLM
%G eng

%0 Journal Article
%A Adeyokunnu, A. A.
%D 1982
%T The incidence of Turner's syndrome in Ibadan, Nigeria
%B Afr J Med Med Sci
%V 11
%N 3
%P 105-12
%8 Sep
%! The incidence of Turner's syndrome in Ibadan, Nigeria
%@ 0309-3913 (Print)
0309-3913
%M 6307025
%K Abnormalities, Multiple
Female
Humans
Infant, Newborn
Medicine, Traditional
Nigeria
Pregnancy
Turner Syndrome/*epidemiology/genetics/pathology
%X A study of 22 769 consecutive live births in a Nigerian hospital has revealed the incidence of Turner's syndrome to be 1 in 2745 live females. Shortness of stature and neck, low posterior hair line, broad chest with widely spaced rudimentary nipples, congenital lymphoedema, redundant lax neck skin and hypoplastic nails were the most common clinical features. Birth weight was above 2.5 kg in only five of the fourteen cases in which this measurement was taken. Associated renal and cardiovascular anomalies occurred in 87.5 and 45% of the cases respectively. While neither parental age nor the birth rank of the patients were contributory factors in the causation of the syndrome, ingestion of traditional medicinal concoctions during the pregnancy which appeared to have played a role in four out of the sixteen cases requires further studies.
%Z Adeyokunnu, A A
Case Reports
Journal Article
Nigeria
1982/09/01
Afr J Med Med Sci. 1982 Sep;11(3):105-12.
%W NLM
%G eng

%0 Journal Article
%A Adeyokunnu, A. A.
%D 1983
%T Autosomal trisomy 18 and 13 syndromes in Ibadan, Nigeria
%B Afr J Med Med Sci
%V 12
%N 2
%P 81-9
%8 Jun
%! Autosomal trisomy 18 and 13 syndromes in Ibadan, Nigeria
%@ 0309-3913 (Print)
0309-3913
%M 6322555
%K Abnormalities, Multiple/*genetics
Chromosome Aberrations/*epidemiology
Chromosome Disorders
Chromosomes, Human, 13-15
Chromosomes, Human, 16-18
Dermatoglyphics
Female
Humans
Infant, Newborn
Male
Nigeria
*Trisomy
%X The clinical, cytogenetic, dermatoglyphic and autopsy findings in 14 cases of trisomy 18 as well as in seven cases of trisomy 13 seen in the Paediatric Department of University College Hospital (UCH), Ibadan, Nigeria, from 1972 to 1981 are presented. The incidence was 0.12 and 0.08 per 1000 livebirths for trisomies 18 and 13 respectively. All the patients were of regular trisomies except two; one case was mosaic for trisomy 18 and another case of trisomy 13 seemed to have derived an extra chromosome of the D group from a reciprocal D/D translocation that was maternally carried. Both syndromes have certain physical features in common which sometimes made clinical diagnosis difficult, but each had diagnostic features of its own. While the combination of microcephaly, cleft lip and/or palate, microphthalmos, capillary haemangioma and polydactyly form the hallmark of trisomy 13, the presence of prominent occipit, micrognathia, clenched fist together with protruding heel make the appearance of trisomy 18 unmistakable. The prognosis in both syndromes is poor and those who survive beyond infancy exhibit severe mental retardation. It is therefore important to establish the diagnosis early so as to conserve limited resources in an attempt to prolong the lives of neonates with these syndromes.
%Z Adeyokunnu, A A
Journal Article
Nigeria
1983/06/01
Afr J Med Med Sci. 1983 Jun;12(2):81-9.
%W NLM
%G eng

%0 Journal Article
%A Adeyokunnu, A. A.
%A Familusi, J. B.
%D 1982
%T Prune belly syndrome in two siblings and a first cousin. Possible genetic implications
%B Am J Dis Child
%V 136
%N 1
%P 23-5
%8 Jan
%! Prune belly syndrome in two siblings and a first cousin. Possible genetic implications
%@ 0002-922X (Print)
0002-922x
%R 10.1001/archpedi.1982.03970370025005
%M 7055104
%K Female
Humans
Infant, Newborn
Male
Nigeria
Pedigree
Prune Belly Syndrome/epidemiology/*genetics
X Chromosome
%Z Adeyokunnu, A A
Familusi, J B
Case Reports
Journal Article
United States
1982/01/01
Am J Dis Child. 1982 Jan;136(1):23-5. doi: 10.1001/archpedi.1982.03970370025005.
%W NLM
%G eng

%0 Journal Article
%A Adhikari, M.
%A Gouws, E.
%A Desai, P. K.
%D 1995
%T Periventricular hemorrhage in a developing world. Is drug intervention appropriate?
%B Brain Dev
%V 17
%N 3
%P 164-8
%8 May-Jun
%! Periventricular hemorrhage in a developing world. Is drug intervention appropriate?
%@ 0387-7604 (Print)
0387-7604
%R 10.1016/0387-7604(95)00016-5
%M 7573754
%K Acidosis/complications
Cerebral Hemorrhage/complications/*drug therapy/*mortality
*Cerebral Ventricles
Developing Countries
Ductus Arteriosus, Patent/complications
Female
Humans
Infant, Low Birth Weight
Infant, Newborn
Infections/complications
Male
Multivariate Analysis
Pneumothorax/complications
Pregnancy
Pregnancy Complications, Cardiovascular
Pregnancy, Multiple
Socioeconomic Factors
Time Factors
%X This study examined the factors associated with the development of periventricular hemorrhage (PVH) in black low-birth weight infants from a disadvantaged community. In addition, the use of drugs as a preventive strategy for the development of PVH was addressed. A total of 177 babies weighing less than 1.5 kg were studied. Eighty (45.2%) were found to have PVH. Grade I PVH was diagnosed in 33 (41.3%), grade II in 37 (46.3%) and grade III in 10 (12.4%) of the babies studied. The overall mortality was 32% (57/177). Mortality of babies with grade I was 33% (11/33), grade II 63% (22/35) and 70% (7/10) for grade III. In those with normal scans the mortality was 18% (17/96). Babies with a lower weight had the severer grade of PVH (P < 0.05). Univariate analyses suggested that lower weight and gestational age, mode of delivery, asphyxia, RDS, shock, hypothermia and the need to administer plasma were the risk factors for both mortality and PVH. However, multiple logistic regression analysis revealed that lower weight (P < 0.001, RR 6.135), asphyxia (P < 0.0004, RR 6.849) and the administration of plasma (P < 0.0026, RR 6.024) were the major factors contributing to death. For the development of PVH weight (P < 0.0001, RR3.719) and the need for plasma (P < 0.03,RR2.079) were crucial. Obstetric complications, place of delivery and booking status did not play a significant role in PVH. The findings in this study suggest that drug intervention in the future may not be appropriate and should be considered when care of the small baby has improved.
%Z Adhikari, M
Gouws, E
Desai, P K
Journal Article
Research Support, Non-U.S. Gov't
Netherlands
1995/05/01
Brain Dev. 1995 May-Jun;17(3):164-8. doi: 10.1016/0387-7604(95)00016-5.
%+ Department of Paediatrics and Child Health, Faculty of Medicine, University of Natal, Durban, South Africa.
%W NLM
%G eng

%0 Journal Article
%A Adiele, D. K.
%A Chinawa, J. M.
%A Arodiwe, I. O.
%A Gouthami, V.
%A Murthy, K. S.
%A Eze, J. C.
%A Obidike, E. O.
%A Ujunwa, F. A.
%D 2014
%T Atrial septal defects: Pattern, clinical profile, surgical techniques and outcome at Innova heart hospital: A 4-year review
%B Niger Med J
%V 55
%N 2
%P 126-9
%8 Mar
%! Atrial septal defects: Pattern, clinical profile, surgical techniques and outcome at Innova heart hospital: A 4-year review
%@ 0300-1652 (Print)
0300-1652
%R 10.4103/0300-1652.129642
%1 Conflict of Interest: None declared.
%2 PMC4003714
%M 24791045
%K Atrial septal defect
India
children
echocardiography
%X BACKGROUND: Atrial septal defect (ASD) is a congenital heart defect that leads to shunting of blood between left and right atria. It may be asymptomatic and sometimes may present with heart failure. Surgical repair is definitive, but currently non-surgical procedure is used to close the defect. MATERIALS AND METHODS: It is a retrospective study of patients who underwent transcatheter closure of ASD at Innova Heart Hospital, Hyderabad, India. Echocardiography was repeated at intervals of 24 hours, then at 1, 3 and 6 months after the procedure to assess complications. The morphological characteristics of the ASD, including its diameter, location, shape and the width of surrounding septal margins, were also evaluated. RESULTS: From April 2007 to June 2011, 69 consecutive children (29 males, 40 females) with a median age of 9.0 years (range = 3.2-19 years) registered with diagnosis of ASD. The median weight was 31.5 kg (range = 7.5-39.0 kg). Five patients (7.2%) were young children aged 3-5 years. Forty-four (63.8%) of these children presented with symptoms of heart failure, whereas 47 (68.1%) of the cases repaired with device were large-sized ASD. The most common interventional procedures done were Searcare Heart(®) and Amplatzer(®) technique with a highest success rate obtained in 2010. CONCLUSIONS: ASD is a common congenital heart disease with a high success rate for those who undergo intervention.
%Z 2229-774x
Adiele, Daberechi K
Chinawa, Josephat M
Arodiwe, Ijeoma O
Gouthami, V
Murthy, K S
Eze, John C
Obidike, Egbuna O
Ujunwa, Fortune A
Journal Article
Nigeria
2014/05/03
Niger Med J. 2014 Mar;55(2):126-9. doi: 10.4103/0300-1652.129642.
%+ Department of Paediatrics, University of Nigeria Teaching Hospital, Ituku-Ozalla, Enugu, Nigeria.
Innova Children's Heart Hospital, Hyderabad, Andhra Pradesh, India.
Department of Surgery, Cardiothoracic Unit, University of Nigeria Teaching Hospital, Ituku-Ozalla, Enugu, Nigeria.
%W NLM
%G eng

%0 Book
%A Seif, AE
%D 2002
%T MTHFR Mutations and Conotruncal Defects
%I digitalcollections.ohsu.edu
%! MTHFR Mutations and Conotruncal Defects
%1 Query date: 2024-08-17 17:29:56
%X … tetralogy of Fallot (ToF), pulmonary atresia with ventricular septal … of having a child with a congenital heart defect. This case-control … with normal aortic arch and any other abnormality." Of …
%U https://digitalcollections.ohsu.edu/record/2448/files/3187_etd.pdf

%0 Book
%A Doubell, AF
%D 2009
%T Abstracts-SA Heart Congress 2009
%B SA Heart Journal
%I journals.ac.za
%! Abstracts-SA Heart Congress 2009
%1 Query date: 2024-08-17 17:29:56
%X … to investigate the echocardiographic abnormalities and outcomes of … , coarctation of the aorta and tetralogy of Fallot. … with congenital or rheumatic heart disease referred for heart surgery …
%U https://www.journals.ac.za/SAHJ/article/view/1980/1061

%0 Journal Article
%A Afagbedzi, S. K.
%A Alhassan, Y.
%A Alangea, D. O.
%A Taylor, H.
%D 2023
%T Maternal factors and child health conditions at birth associated with preterm deaths in a tertiary health facility in Ghana: A retrospective analysis
%B Front Public Health
%V 11
%P 1108744
%7 20230209
%! Maternal factors and child health conditions at birth associated with preterm deaths in a tertiary health facility in Ghana: A retrospective analysis
%@ 2296-2565
%R 10.3389/fpubh.2023.1108744
%1 The authors declare that the research was conducted in the absence of any commercial or financial relationships that could be construed as a potential conflict of interest.
%2 PMC9947409
%M 36844818
%K Infant
Female
Child
Humans
Infant, Newborn
Birth Weight
Retrospective Studies
*Premature Birth/epidemiology
Ghana/epidemiology
Child Health
Intensive Care Units, Neonatal
Ghana
child health conditions at birth
maternal factors
newborn
preterm birth
preterm death
[truncated: 10,463,818 more chars]
