# Supplementary material for: Pooled prevalence and subgroup variations of Tetralogy of Fallot among children and adolescents with congenital heart defect in Sub-Saharan Africa: A systematic review and meta-analysis
Source: PLoS One. 2025 Jan 17;20(1):e0311686. doi: 10.1371/journal.pone.0311686 (PMC11741593; doi:10.1371/journal.pone.0311686)
Supplement: S3 File — (TXT) [file pone.0311686.s008.txt]

%0 Journal Article
%D 1995
%T Ophthalmia neonatorum
%B Afr Health
%V 17
%N 5
%P 30
%8 Jul
%! Ophthalmia neonatorum
%@ 0141-9536 (Print)
0141-9536
%M 12319648
%K Africa
Africa South of the Sahara
Africa, Eastern
Biology
*Chlamydia
*Congenital, Hereditary, and Neonatal Diseases and Abnormalities
*Developing Countries
Disease
*Eye
*Gonorrhea
Infections
Kenya
Physiology
Sexually Transmitted Diseases
*Therapeutics
Africa South Of The Sahara
Diseases
Eastern Africa
English Speaking Africa
*Neonatal Diseases And Abnormalities
*Ophthalmological Effects--prevention and control
Reproductive Tract Infections
*Treatment
%X Ophthalmia neonatorum is defined as any conjunctivitis with discharge from the eyes during the first 28 days of life. Its etiology may be gonococcal or nongonococcal, Chlamydia trachomatis being the most important cause in the latter group. The risks of gonococcal and chlamydial ophthalmia in infants born to infected mothers may be up to 30% and 50%, respectively. Gonococcal ophthalmia, if untreated, may progress rapidly to corneal ulceration, perforation, and eventually blindness. Chlamydial ophthalmia is generally milder. Ophthalmia neonatorum can be prevented by: 1) the parents' avoidance of risky sexual behavior that could lead to sexually transmitted infections; 2) routine screening for chlamydia and gonococcal infections in antenatal clinics followed by appropriate treatment; and 3) disinfection of the infant's conjunctivae at birth by: a) use of 1% aqueous silver nitrate solution into each conjunctival sac; b) instillation of benzyl penicillin solution into the infant's eyes; or c) use of tetracycline 1% or erythromycin 0.5% eye ointment. The safety and efficacy of povidone-iodine ophthalmic solution to prevent ophthalmia neonatorum was evaluated by enrolling 3117 infants born at the Presbyterian Church Hospital in Kikuyu, Kenya, from March 1991 to August 1993. The infants received one of the ophthalmic preparations: a drop of 1% silver nitrate ophthalmic solution or a l cm strip of 0.5% erythromycin ophthalmic ointment, or a drop of 2.5% povidone-iodine solution. Povidone-iodine was significantly more effective than silver nitrate and erythromycin in preventing ophthalmia neonatorum overall, and especially in preventing chlamydia ophthalmia. The incidence of N. gonorrhea and Staphylococcus aureus infections was, however, similar in the three groups. Povidone-iodine deserves serious consideration in prophylaxis against ophthalmia neonatorum in developing countries because of its efficacy, low cost, and easy availability.
eng
%Z Journal Article
Uganda
1995/07/01
Afr Health. 1995 Jul;17(5):30.
%W PIP
%G eng

%0 Journal Article
%D 2022
%T Progress in health among regions of Ethiopia, 1990-2019: a subnational country analysis for the Global Burden of Disease Study 2019
%B Lancet
%V 399
%N 10332
%P 1322-1335
%7 20220313
%8 Apr 2
%! Progress in health among regions of Ethiopia, 1990-2019: a subnational country analysis for the Global Burden of Disease Study 2019
%@ 0140-6736 (Print)
0140-6736
%R 10.1016/s0140-6736(21)02868-3
%1 Declaration of interests JHK reports grants or contracts from Sight for Soul as payment to their institution to support their work in Ethiopia. All other authors declare no competing interests.
%2 PMC8987934
%M 35294898
%K Adult
Aged
Bayes Theorem
Cause of Death
Child
Ethiopia/epidemiology
*Global Burden of Disease
*Global Health
Humans
Infant, Newborn
*Life Expectancy
Quality-Adjusted Life Years
Risk Factors
%X BACKGROUND: Previous Global Burden of Diseases, Injuries, and Risk Factors Study (GBD) studies have reported national health estimates for Ethiopia. Substantial regional variations in socioeconomic status, population, demography, and access to health care within Ethiopia require comparable estimates at the subnational level. The GBD 2019 Ethiopia subnational analysis aimed to measure the progress and disparities in health across nine regions and two chartered cities. METHODS: We gathered 1057 distinct data sources for Ethiopia and all regions and cities that included census, demographic surveillance, household surveys, disease registry, health service use, disease notifications, and other data for this analysis. Using all available data sources, we estimated the Socio-demographic Index (SDI), total fertility rate (TFR), life expectancy, years of life lost, years lived with disability, disability-adjusted life-years, and risk-factor-attributable health loss with 95% uncertainty intervals (UIs) for Ethiopia's nine regions and two chartered cities from 1990 to 2019. Spatiotemporal Gaussian process regression, cause of death ensemble model, Bayesian meta-regression tool, DisMod-MR 2.1, and other models were used to generate fertility, mortality, cause of death, and disability rates. The risk factor attribution estimations followed the general framework established for comparative risk assessment. FINDINGS: The SDI steadily improved in all regions and cities from 1990 to 2019, yet the disparity between the highest and lowest SDI increased by 54% during that period. The TFR declined from 6·91 (95% UI 6·59-7·20) in 1990 to 4·43 (4·01-4·92) in 2019, but the magnitude of decline also varied substantially among regions and cities. In 2019, TFR ranged from 6·41 (5·96-6·86) in Somali to 1·50 (1·26-1·80) in Addis Ababa. Life expectancy improved in Ethiopia by 21·93 years (21·79-22·07), from 46·91 years (45·71-48·11) in 1990 to 68·84 years (67·51-70·18) in 2019. Addis Ababa had the highest life expectancy at 70·86 years (68·91-72·65) in 2019; Afar and Benishangul-Gumuz had the lowest at 63·74 years (61·53-66·01) for Afar and 64.28 (61.99-66.63) for Benishangul-Gumuz. The overall increases in life expectancy were driven by declines in under-5 mortality and mortality from common infectious diseases, nutritional deficiency, and war and conflict. In 2019, the age-standardised all-cause death rate was the highest in Afar at 1353·38 per 100 000 population (1195·69-1526·19). The leading causes of premature mortality for all sexes in Ethiopia in 2019 were neonatal disorders, diarrhoeal diseases, lower respiratory infections, tuberculosis, stroke, HIV/AIDS, ischaemic heart disease, cirrhosis, congenital defects, and diabetes. With high SDIs and life expectancy for all sexes, Addis Ababa, Dire Dawa, and Harari had low rates of premature mortality from the five leading causes, whereas regions with low SDIs and life expectancy for all sexes (Afar and Somali) had high rates of premature mortality from the leading causes. In 2019, child and maternal malnutrition; unsafe water, sanitation, and handwashing; air pollution; high systolic blood pressure; alcohol use; and high fasting plasma glucose were the leading risk factors for health loss across regions and cities. INTERPRETATION: There were substantial improvements in health over the past three decades across regions and chartered cities in Ethiopia. However, the progress, measured in SDI, life expectancy, TFR, premature mortality, disability, and risk factors, was not uniform. Federal and regional health policy makers should match strategies, resources, and interventions to disease burden and risk factors across regions and cities to achieve national and regional plans, Sustainable Development Goals, and universal health coverage targets. FUNDING: Bill & Melinda Gates Foundation.
%Z 1474-547x
GBD 2019 Ethiopia Subnational-Level Disease Burden Initiative Collaborators
WT_/Wellcome Trust/United Kingdom
201900/Z/16/Z/WT_/Wellcome Trust/United Kingdom
Journal Article
England
2022/03/17
Lancet. 2022 Apr 2;399(10332):1322-1335. doi: 10.1016/S0140-6736(21)02868-3. Epub 2022 Mar 13.
%W NLM
%G eng

%0 Journal Article
%A Nezami, A
%A Heidari, G
%A Tarhani, F
%A ...
%D 2021
%T Prevalence of congenital heart disease among children in Khorramabad (West of Iran)
%B Cardiovascular & …
%! Prevalence of congenital heart disease among children in Khorramabad (West of Iran)
%1 12 cites: https://scholar.google.com/scholar?cites=7052792166815993651&as_sdt=2005&sciodt=2007&hl=en
Query date: 2024-08-21 16:52:06
%X … , its subtypes and other coexisting congenital abnormalities … Relative to other birth defects, CHD is the most common and … be more common CHD and TOF as a cyanotic disease among …
%U https://www.ingentaconnect.com/content/ben/chddt/2021/00000021/00000001/art00008

%0 Journal Article
%A Abdel Hamid, M. M.
%A Ahmed, S.
%A Salah, A.
%A Tyrab, E. M.
%A Yahia, L. M.
%A Elbashir, E. A.
%A Musa, H. H.
%D 2015
%T Association of lipoprotein lipase gene with coronary heart disease in Sudanese population
%B J Epidemiol Glob Health
%V 5
%N 4
%P 405-7
%7 20150527
%8 Dec
%! Association of lipoprotein lipase gene with coronary heart disease in Sudanese population
%@ 2210-6006 (Print)
2210-6006
%R 10.1016/j.jegh.2015.04.007
%1 No conflict of interests.
%2 PMC7320496
%M 26025183
%K Case-Control Studies
Coronary Disease/epidemiology/*genetics
Female
Humans
Lipids/blood
Lipoprotein Lipase/*genetics
Male
Polymorphism, Genetic
Risk Factors
Sudan/epidemiology
Coronary heart disease
LPL gene
Lipid profile
Risk factors
Sudan
%X Cardiovascular disease is stabilizing in high-income countries and has continued to rise in low-to-middle-income countries. Association of lipid profile with lipoprotein lipase gene was studied in case and control subject. The family history, hypertension, diabetes mellitus, smoking and alcohol consumption were the most risk factors for early-onset of coronary heart disease (CHD). Sudanese patients had significantly (P<0.05) lower TC and LDL-C levels compared to controls. Allele frequency of LPL D9N, N291S and S447X carrier genotype was 4.2%, 30.7% and 7.1%, respectively. We conclude that lipoprotein lipase polymorphism was not associated with the incidence of CHD in Sudan.
%Z 2210-6014
Abdel Hamid, Muzamil M
Ahmed, Safa
Salah, Awatif
Tyrab, Etayeb M A
Yahia, Lemya M
Elbashir, Elbagire A
Musa, Hassan H
Journal Article
Research Support, Non-U.S. Gov't
Switzerland
2015/05/31
J Epidemiol Glob Health. 2015 Dec;5(4):405-7. doi: 10.1016/j.jegh.2015.04.007. Epub 2015 May 27.
%+ Institute of Endemic Diseases, University of Khartoum, Sudan.
Faculty of Medicine and Health Sciences, Al Neelain University, Sudan.
Faculty of Medical Laboratory Sciences, National Ribat University, Sudan.
Sudan Heart Center, Khartoum, Sudan.
Faculty of Medical Laboratory Sciences, University of Khartoum, Sudan. Electronic address: hassanhm@uofk.edu.
%W NLM
%G eng

%0 Journal Article
%A Abdurrazaq, T. O.
%A Micheal, A. O.
%A Lanre, A. W.
%A Olugbenga, O. M.
%A Akin, L. L.
%D 2013
%T Surgical outcome and complications following cleft lip and palate repair in a teaching hospital in Nigeria
%B Afr J Paediatr Surg
%V 10
%N 4
%P 345-57
%8 Oct-Dec
%! Surgical outcome and complications following cleft lip and palate repair in a teaching hospital in Nigeria
%@ 0974-5998
%R 10.4103/0189-6725.125447
%M 24469486
%K Cleft Lip/*surgery
Cleft Palate/*surgery
Female
Follow-Up Studies
*Hospitals, Teaching
Humans
Incidence
Infant
Infant, Newborn
Male
Nigeria/epidemiology
Postoperative Complications/*epidemiology
Prognosis
Prospective Studies
Plastic Surgery Procedures/adverse effects/*methods
Survival Rate/trends
%X BACKGROUND: Measurement of treatment outcome is important in estimating the success of cleft management. The aim of this study was to assess the surgical outcome of cleft lip and palate surgery. PATIENTS AND METHODS: The surgical outcome of 131 consecutive patients with cleft lip and palate surgeries between October 2008 and December 2010 were prospectively evaluated at least 4 weeks postoperatively. Data collected included information about the age, sex, type of cleft defects, and type of surgery performed as well as postoperative complications. For cleft lip repair, the Pennsylvania lip and nose (PLAN) score was used to assess the surgical outcome, while the integrity of the closure was used for cleft palate repair. RESULTS: A total of 92 patients had cleft lip repair and 64 had palate repair. Overall, 68.8% cases of cleft lip and palate repair had good outcomes; 67.9% of lip repairs had good lip and nose scores, while 70.2% of palatal repair had a good surgical outcome. Oro-fistula was observed in 29.8% of cleft palate repairs Inter-rater reliability coefficient was substantially significant. CONCLUSIONS: The fact that 25.7% of those treated were aged >1 year suggests a continued need to enlighten the public on the availability of cleft lip and palate expertise and treatment. Although an overall good treatment outcome was demonstrated in this study, the nasal score was poorer than the lip score. Complication rate of about 14% following surgical repair is consistent with previous reports in the literature.
%Z 0974-5998
Abdurrazaq, Taiwo O
Micheal, Adeyemi O
Lanre, Adeyemo W
Olugbenga, Ogunlewe M
Akin, Ladeinde L
Journal Article
India
2014/01/29
Afr J Paediatr Surg. 2013 Oct-Dec;10(4):345-57. doi: 10.4103/0189-6725.125447.
%+ Department of Surgery/Dental and Maxillofacial Surgery, College of Health Sciences, Usmanu Danfodiyo University/Usmanu Danfodiyo University Teaching Hospital, Sokoto, Nigeria.
%W NLM
%G eng

%0 Journal Article
%A Abubakar, A. M.
%A Bello, M. A.
%A Chinda, J. Y.
%A Danladi, K.
%A Umar, I. M.
%D 2011
%T Challenges in the management of early versus late presenting congenital diaphragmatic hernia in a poor resource setting
%B Afr J Paediatr Surg
%V 8
%N 1
%P 29-33
%8 Jan-Apr
%! Challenges in the management of early versus late presenting congenital diaphragmatic hernia in a poor resource setting
%@ 0974-5998
%R 10.4103/0189-6725.78665
%M 21478583
%K Age Factors
Asphyxia Neonatorum/etiology
Digestive System Surgical Procedures/methods
Dyspnea/etiology
Failure to Thrive/etiology
Female
Follow-Up Studies
Hernia, Diaphragmatic/complications/diagnosis/mortality/surgery
*Hernias, Diaphragmatic, Congenital
Hospitals, Teaching
Humans
Infant
Infant, Newborn
Male
Nigeria/epidemiology
Poverty
Prospective Studies
Radiography, Thoracic
Survival Rate
Treatment Outcome
%X BACKGROUND: Despite the advances in management, congenital diaphragmatic hernia (CDH) has continued to pose a significant challenge to paediatric surgeons. This is amplified in a setting like ours where there is a dearth of facilities to cope with the problem of CDH. This study was undertaken to highlight the peculiarities of the management of CDH in a poor resource setting. METHODS: All confirmed cases of CDH were prospectively documented from 2003 till date. RESULTS: Seven children were treated from 2003 till date. The diaphragmatic defect was on the left side in six (83.8%) and on the right side in one (17.7%). All the patients had primary closure of the defect without patch via an abdominal approach. The three patients presenting at birth died while the remaining four patients survived. CONCLUSION: With inadequate neonatal intensive care facilities, the severe early presenting CDH has a dismal prognosis. In contrast, the late presenting CDH poses more diagnostic challenges; but once identified and appropriate treatment instituted, it has an excellent prognosis. We recommend that physicians should include CDH in the differential diagnosis of patients with birth asphyxia and in patients with chronic respiratory symptoms with failure to thrive.
%Z 0974-5998
Abubakar, Auwal M
Bello, Mustapha A
Chinda, John Y
Danladi, Kwari
Umar, Ibrahim M
Journal Article
India
2011/04/12
Afr J Paediatr Surg. 2011 Jan-Apr;8(1):29-33. doi: 10.4103/0189-6725.78665.
%+ Department of Surgery, University of Maiduguri, University of Maiduguri Teaching Hospital, Maiduguri, Borno State, Nigeria. walolng@yahoo.co.uk
%W NLM
%G eng

%0 Journal Article
%A Adebo, O. A.
%D 1990
%T Oesophageal atresia and tracheo-oesophageal fistula: review of a 10-year personal experience
%B West Afr J Med
%V 9
%N 3
%P 164-9
%8 Jul-Sep
%! Oesophageal atresia and tracheo-oesophageal fistula: review of a 10-year personal experience
%@ 0189-160X (Print)
0189-160x
%M 2271427
%K Cause of Death
Esophageal Atresia/epidemiology/mortality/*surgery
Evaluation Studies as Topic
Female
Follow-Up Studies
Hospitals, University
Humans
Infant, Newborn
Male
Nigeria/epidemiology
Postoperative Complications/epidemiology
Risk Factors
Survival Analysis
Tracheoesophageal Fistula/epidemiology/mortality/*surgery
%X Eleven neonates with oesophageal atresia and distal fistula were managed between July 1977 and January 1987. The male:female ratio was 1.2:1. The patients were aged between 1 to 14 days (median 7 days) and weighed 1.85 to 3.10 kg (mean 2.6 kg) at presentation. Associated anomalies were present in 5, pneumonia in 4 and uraemia (mean serum urea of 88 mg%) in all patients. A primary repair and simultaneous gastrostomy (omitted in 1) was done for all cases. There were 5 operative deaths. Fifteen postoperative complications occurred in 10 patients; including septicaemia in 3, wound infection in 3, anastomotic leak in 1 and tracheal mucus plug in 1. Statistical analysis indicated no difference between survivors and nonsurvivors on the basis of age, weight, degree of uraemia or presence of pneumonia. One of the 6 survivors (now 5 years after surgery) required bouginage after 26 months and has remained asymptomatic; the other 5 are well and without symptoms 3 to 11 months postoperative. The most significant determinants of survival are the effectiveness of pre- and postoperative managements of patients.
%Z Adebo, O A
Journal Article
Nigeria
1990/07/01
West Afr J Med. 1990 Jul-Sep;9(3):164-9.
%+ Department of Surgery, University College Hospital and College of Medicine, University of Ibadan.
%W NLM
%G eng

%0 Journal Article
%A Adebonojo, S. A.
%D 1987
%T The status of cardiovascular surgery in West Africa
%B J Natl Med Assoc
%V 79
%N 10
%P 1077-87
%8 Oct
%! The status of cardiovascular surgery in West Africa
%@ 0027-9684 (Print)
0027-9684
%2 PMC2625523
%M 3316674
%K Adolescent
Adult
Africa
Aged
Cardiovascular Diseases/epidemiology/*surgery
Child
Child, Preschool
Female
Humans
Male
Middle Aged
%X This report reviews the present status of cardiovascular surgery in West Africa and highlights some of the constraints of development in this field.Rheumatic heart disease is still endemic in the tropics, where it constitutes about 20 percent of all cases of cardiovascular disease (CVD) in Nigeria. Endomyocardial fibrosis is a disease of unknown etiology accounting for 10 to 20 percent of cases. Purulent pericarditis is a common complication of pyomyositis and osteomyelitis found in 5 percent of patients. Chronic constrictive pericarditis is a sequela of infective pericarditis found in 5 percent of all cases of CVD. Calcification is found in 30 percent of cases and pericardiectomy can be performed successfully without cardiopulmonary bypass. Infective endocarditis is equally rare, occurring in 2.5 percent of cases; it is a common source of septic emboli to coronary artery and a very difficult disease to treat in the West African environment.Ischemic heart disease is relatively uncommon, accounting for less than 0.5 percent of patients. The rarity of the disease in black Africans has been attributed to dietary habits and environment rather than to racial and psychosocial factors. Congenital heart disease accounts for 5 percent of all cases of CVD in this review. Ventricular septal defect and patent ductus arteriosus are the most common acyanotic defects, while tetralogy of Fallot and transposition of the great arteries are the most common cyanotic defects.Vascular diseases are uncommon in this series, with traumatic injuries accounting for most of the cases. Abdominal aortic aneurysms, peripheral occlusive vascular disease, and atherosclerotic aortic aneurysms are quite rare. This review further confirms the rarity of deep venous thrombosis and pulmonary embolism in Africans.
%Z Adebonojo, S A
Journal Article
Review
United States
1987/10/01
J Natl Med Assoc. 1987 Oct;79(10):1077-87.
%W NLM
%G eng

%0 Journal Article
%A Aderounmu, A. O.
%A Afolayan, S. A.
%A Nasiru, T. A.
%A Olaore, J. A.
%A Adeoti, M. L.
%A Adelasoye, M.
%D 2008
%T Rotational rural surgery for the poor in developing countries
%B Trop Doct
%V 38
%N 3
%P 141-4
%8 Jul
%! Rotational rural surgery for the poor in developing countries
%@ 0049-4755 (Print)
0049-4755
%R 10.1258/td.2007.070064
%M 18628534
%K Adolescent
Adult
Aged
Aged, 80 and over
Child
Child, Preschool
*Developing Countries
Female
Hernia, Inguinal/surgery
Humans
Infant
Male
Middle Aged
Nigeria/epidemiology
Postoperative Complications/classification
*Poverty
Program Evaluation
*Rural Population
*Surgical Procedures, Operative/classification/statistics & numerical data
Syndactyly/surgery
%X Radio and television announcements advised patients with surgical problems in the rural areas of Osun State, Nigeria, to report at any of the nine zonal headquarters of the state which were closest to their homes in order to receive free treatment. Over 1000 patients reported and 801 received operations on a rotational basis within nine weeks. We studied 719 of these patients, ages between 4 months and 87 years, who had detailed follow-up records. There were 14 different procedures ranging from a hernia repair to the separation of syndactyly. Complications included postoperative pain, haematoma and late superficial wound infection. We concluded that rotational free surgery can help the poor in the third-world countries to receive treatment that they would otherwise not be able to afford.
%Z Aderounmu, A O A
Afolayan, S A
Nasiru, T A
Olaore, J A
Adeoti, M L
Adelasoye, M
Journal Article
Research Support, Non-U.S. Gov't
England
2008/07/17
Trop Doct. 2008 Jul;38(3):141-4. doi: 10.1258/td.2007.070064.
%+ Department of Surgery, Lautech Teaching Hospital/College of Health Sciences, Osun State, Nigeria. atilola17@yahoo.com
%W NLM
%G eng

%0 Journal Article
%A Afagbedzi, S. K.
%A Alhassan, Y.
%A Alangea, D. O.
%A Taylor, H.
%D 2023
%T Maternal factors and child health conditions at birth associated with preterm deaths in a tertiary health facility in Ghana: A retrospective analysis
%B Front Public Health
%V 11
%P 1108744
%7 20230209
%! Maternal factors and child health conditions at birth associated with preterm deaths in a tertiary health facility in Ghana: A retrospective analysis
%@ 2296-2565
%R 10.3389/fpubh.2023.1108744
%1 The authors declare that the research was conducted in the absence of any commercial or financial relationships that could be construed as a potential conflict of interest.
%2 PMC9947409
%M 36844818
%K Infant
Female
Child
Humans
Infant, Newborn
Birth Weight
Retrospective Studies
*Premature Birth/epidemiology
Ghana/epidemiology
Child Health
Intensive Care Units, Neonatal
Ghana
child health conditions at birth
maternal factors
newborn
preterm birth
preterm death
%X BACKGROUND: Preterm birth continues to be a leading cause of death for children under the age of 5 globally. This issue carries significant economic, psychological, and social costs for the families affected. Therefore, it is important to utilize available data to further research and understand the risk factors for preterm death. OBJECTIVE: The objective of this study was to determine maternal and infant complications that influence preterm deaths in a tertiary health facility in Ghana. METHODS: A retrospective analysis of data on preterm newborns was conducted at the neonatal intensive care unit of Korle Bu Teaching Hospital (KBTH NICU) in Ghana, covering the period January 2017 to May 2019. Pearson's Chi-square test of association was used to identify factors that were significantly associated with preterm death after admission at the NICU. The Poisson regression model was used to determine the risk factors of preterm death before discharge after admission to the NICU. RESULTS: Of the 1,203 preterm newborns admitted to the NICU in about two and half years, 355 (29.5%) died before discharge, 7.0% (n = 84) had normal birth weight (>2.5 kg), 3.3% (n = 40) had congenital anomalies and 30.5% (n = 367) were born between 34 and 37 gestational week. All 29 preterm newborns between the 18-25 gestational week died. None of the maternal conditions were significant risk factors of preterm death in the multivariable analysis. The risk of death at discharge was higher among preterm newborns with complications including hemorrhagic/hematological disorders of fetus (aRRR: 4.20, 95% CI: [1.70-10.35], p = 0.002), fetus/newborn infections (aRRR: 3.04, 95% CI: [1.02-9.04], p = 0.046), respiratory disorders (aRRR: 13.08, 95% CI: [5.50-31.10], p < 0.001), fetal growth disorders/restrictons (aRRR: 8.62, 95% CI: [3.64-20.43], p < 0.001) and other complications (aRRR: 14.57, 95% CI: [5.93-35.77], p < 0.001). CONCLUSION: This study demonstrate that maternal factors are not significant risk factors of preterm deaths. Gestational age, birth weight, presence of complications and congenital anomalies at birth are significantly associated with preterm deaths. Interventions should focus more on child health conditions at birth to reduce the death of preterm newborns.
%Z 2296-2565
Afagbedzi, Seth Kwaku
Alhassan, Yakubu
Alangea, Deda Ogum
Taylor, Henrietta
Journal Article
Switzerland
2023/02/28
Front Public Health. 2023 Feb 9;11:1108744. doi: 10.3389/fpubh.2023.1108744. eCollection 2023.
%+ Department of Biostatistics, School of Public Health, University of Ghana, Accra, Ghana.
Department of Population, Family and Reproductive Health, School of Public Health, University of Ghana, Accra, Ghana.
Paediatric Department, 37 Military Hospital, Accra, Ghana.
%W NLM
%G eng

%0 Journal Article
%A Airede, K. I.
%D 1991
%T Should we resuscitate? Ethical dilemmas
%B Ann Trop Paediatr
%V 11
%N 2
%P 169-74
%! Should we resuscitate? Ethical dilemmas
%@ 0272-4936 (Print)
0272-4936
%R 10.1080/02724936.1991.11747497
%M 1715149
%K Ethics, Medical
Humans
Infant Mortality
Infant, Newborn
Intensive Care, Neonatal/*methods
Nigeria/epidemiology
Patient Selection
Resource Allocation
Resuscitation/*statistics & numerical data
Resuscitation Orders/psychology
Withholding Treatment
Death and Euthanasia
Empirical Approach
%X Over a 2-year period, there were 312 perinatal deaths. A total of 144 (46.2%) of these deaths were due to lack of or delayed resuscitation at birth. This group comprised 45 infants with multiple congenital abnormalities, 31 with severe birth asphyxia, 25 with meningomyelocele, 20 with infections and 15 with kernicterus. Taking the decision not to resuscitate may be difficult, perplexing and agonizing for the families and health professionals. The decision may be easier if one can prognosticate as to intact survival and development. The physician, though he is not God, has to be firm and decisive--if intact survival or satisfactory developmental outcome is very unlikely, then ther is probably no need to resuscitate.
%Z Airede, K I
Journal Article
England
1991/01/01
Ann Trop Paediatr. 1991;11(2):169-74. doi: 10.1080/02724936.1991.11747497.
%+ Fos University Teaching Hospital, Nigeria.
%W NLM
%G eng

%0 Journal Article
%A Aisuodionoe-Shadrach, O. I.
%A Atim, T.
%A Eniola, B. S.
%A Ohemu, A. A.
%D 2015
%T Hypospadias repair and outcome in Abuja, Nigeria: A 5-year single-centre experience
%B Afr J Paediatr Surg
%V 12
%N 1
%P 41-4
%8 Jan-Mar
%! Hypospadias repair and outcome in Abuja, Nigeria: A 5-year single-centre experience
%@ 0189-6725 (Print)
0974-5998
%R 10.4103/0189-6725.150977
%1 Conflict of Interest: None declared.
%2 PMC4955496
%M 25659549
%K Child
Child, Preschool
Follow-Up Studies
*Hospitals, Teaching
Humans
Hypospadias/epidemiology/*surgery
Incidence
Infant
Male
Nigeria/epidemiology
Retrospective Studies
*Surgical Flaps
Treatment Outcome
Urethra/*surgery
Urologic Surgical Procedures, Male/*methods
%X BACKGROUND: To determine the outcome of hypospadias repair in children. PATIENTS AND METHODS: This was a retrospective study of all patients with hypospadias managed at the University of Abuja Teaching Hospital, Abuja, Nigeria from January 2009 to December 2013. RESULTS: Twenty-four cases of hypospadias had corrective surgery during the 5-year period under review. Seventy-five percent of the patients (n = 18) were seen after the 1 st year of life. There were two peaks of ages at corrective repair; 45.8% between age 1 and 3 years and 29.1% between age 5 and 10 years. The average age at time of surgery was 44.9 months. Distal hypospadias were more common (58.4%), followed by glanular (20.8%) and proximal (20.8%) hypospadias. Associated anomalies included chordee, maldescended testicles and inguinal hernia in 20.8%, 4.1% and 8.3% cases, respectively. Operative techniques were single-stage procedures in 79.1% of patients consisting of simple circumcision in two cases (10.5%), Mathieu's peri-meatal based flap in four cases (21%), meatal advancement and glanuloplasty incorporated in three cases (16%) and Snodgrass tubularised incised urethral plate tubularised incised plate in 10 cases (52.5%). The remaining 20.9% (n = 5) had multi-staged procedures. The most common post-operative complications were urethrocutenous fistula in nine patients (33.3%) and metal stenosis in 3 patients (12.5%). CONCLUSIONS: Our results show that hypospadia repair is froth with attendant high complications in our setting.
%Z 0974-5998
Aisuodionoe-Shadrach, Oseremen Inokhoife
Atim, Terkaa
Eniola, Bolarinwa Sefiu
Ohemu, Alexander Akogwu
Journal Article
India
2015/02/11
Afr J Paediatr Surg. 2015 Jan-Mar;12(1):41-4. doi: 10.4103/0189-6725.150977.
%+ Division of Urology, Department of Surgery, College of Health Sciences, University of Abuja, Abuja
Division of Urology, Department of Surgery , University of Abuja Teaching Hospital, Gwagwalada, Nigeria.
%W NLM
%G eng

%0 Journal Article
%A Ajiko, M. M.
%A Kressner, J.
%A Matovu, A.
%A Nordin, P.
%A Wladis, A.
%A Löfgren, J.
%D 2021
%T Surgical procedures for children in the public healthcare sector: a nationwide, facility-based study in Uganda
%B BMJ Open
%V 11
%N 7
%P e048540
%7 20210713
%8 Jul 13
%! Surgical procedures for children in the public healthcare sector: a nationwide, facility-based study in Uganda
%@ 2044-6055
%R 10.1136/bmjopen-2020-048540
%1 Competing interests: None declared.
%2 PMC8278888
%M 34257094
%K Child
Delivery of Health Care
*Health Care Sector
Hospitals
Humans
Public Sector
*Surgical Procedures, Operative
Uganda/epidemiology
paediatric surgery
public health
surgery
%X OBJECTIVE: This study investigated the surgical services for children at the highest levels of the public healthcare sector in Uganda. The aim was to determine volumes and types of procedure performed and the patients and the human resource involved. DESIGN: The study was a facility-based, record review. SETTING: The study was carried out at the National Referral Hospital, all 14 regional referral hospitals and 14 general hospitals in Uganda, representing the highest levels of hospital in the public healthcare sector. PARTICIPANTS: The subjects were children <18 years who underwent major surgery in the study hospitals during 2013 and 2014. RESULTS: The study hospitals contribute with an average annual rate of paediatric surgery at 22.0 per 100 000 paediatric population. This is a fraction of the estimated need. Most of the procedures were performed for congenital anomalies (n=3111, 39.4%), inflammation and infection (n=2264, 28.7%) and trauma (n=1210, 15.3%). Specialist surgeons performed 60.3% (n=4758) of the procedures, and anaesthesia was administered by specialist physician anaesthetists in 11.6% (n=917) of the cases. CONCLUSIONS: A variety of paediatric surgical procedures are performed in a relatively decentralised system throughout Uganda. Task shifting and task sharing of surgery and anaesthesia are widespread: a large proportion of surgical procedures was carried out by non-specialist physicians, with anaesthesia mostly delivered by non-physician anaesthetists. Reinforcing the capacity and promoting the expansion of the health facilities studied, in particular the general hospitals and regional referral hospitals, could help reduce the immense unmet need for surgical services for children in Uganda.
%Z 2044-6055
Ajiko, Mary Margaret
Orcid: 0000-0002-8079-3842
Kressner, Julia
Matovu, Alphonsus
Nordin, P
Wladis, Andreas
Löfgren, Jenny
Orcid: 0000-0001-5884-0369
Journal Article
Research Support, Non-U.S. Gov't
England
2021/07/15
BMJ Open. 2021 Jul 13;11(7):e048540. doi: 10.1136/bmjopen-2020-048540.
%+ Surgery, Soroti Regional Referral Hospital, Kampala, Uganda.
Molecular Medicine and Surgery, Karolinska Institute, Stockholm, Sweden.
Surgery, Mubende Regional Referral Hospital, Kampala, Uganda.
Department of Surgical and Perioperative Sciences, Umeå University, Umeå, Sweden.
Department of Surgery, Östersunds sjukhus, Ostersund, Sweden.
Department of Clinical and Experimental Medicine, Linkӧping University, Linkӧping, Sweden.
Molecular Medicine and Surgery, Karolinska Institute, Stockholm, Sweden jenny.lofgren@ki.se.
Reconstructive Plastic Surgery, Karolinska University Hospital, Stockholm, Sweden.
%W NLM
%G eng

%0 Journal Article
%A Akande, A. A.
%A Jimoh, A. K.
%A Akinyinka, O. A.
%A Olarinoye, G. O.
%D 2007
%T Serum uric acid level as an independent component of the metabolic syndrome in type 2 diabetic blacks
%B Niger J Clin Pract
%V 10
%N 2
%P 137-42
%8 Jun
%! Serum uric acid level as an independent component of the metabolic syndrome in type 2 diabetic blacks
%@ 1119-3077 (Print)
%M 17902506
%K Adult
Aged
*Black People
Diabetes Mellitus, Type 2/*blood/epidemiology/physiopathology
Epidemiologic Studies
Female
Humans
Hypertriglyceridemia
Hyperuricemia
Male
Metabolic Syndrome/*blood/epidemiology/physiopathology
Middle Aged
Nigeria/epidemiology
Prevalence
Risk Factors
Uric Acid/*blood
%X CONTEXT: No consensus has been achieved on the components included in the definition of Metabolic Syndrome (MS). Uric acid and Gamma glutamyl transpeptidase are however newer markers not included in previous studies. OBJECTIVES: This study was carried out to determine the prevalence of MS in Diabetes Mellitus, the correlation between hyperuricaemia and MS as well as make a case for the inclusion of serum Uric acid level as a new marker for MS. METHODOLOGY: Fasting venous sample from the cubital vein of 77 females and 44 males diagnosed NIDDM patients for enzymatic determination of serum lipids, glucose and uric acid using QCA kits. The demographic records were obtained from the folders. Metabolic syndrome was diagnosed using the WHO criteria. RESULT: The prevalence of the new component hyperuricaemia among the study subjects was 10.7%. Thirty-eight (31.6%) of the subjects who had high blood pressure, hypertriglyceridemia, low HDL-C and BMI > 30 kg/m2 diagnostic of MS also had hyperuricaemia as against the 29 (23.9%) subjects who hadMS only. About 23.7% of the 38 subjects who had MS and hyperuricaemia had serum uric acid values above 0.38 mmol/l recommended as the cut off value. There was a significant correlation (r = 0.301, p < 0.01) between serum uric acid level, BMI, total cholesterol, LDL-C and HDL-C/TC, among the female subjects while the male subjects showed significant correlation (p < 0.05) between their BMI and serum HDL-C level only. There was a significant difference (p < 0.001) in the CHD risk ratio between the male and the female MS subjects. CONCLUSION: The correlation between hyperuricaemia and other components of MS as demonstrated in this study may suggest a common etiological factor between the MS components as suggested in other studies. Insulin resistance has been implicated as a common denominator. Thus a further investigation in this direction would be needed.
%Z Akande, A A
Jimoh, A K
Akinyinka, O A
Olarinoye, G O
Journal Article
India
2007/10/02
Niger J Clin Pract. 2007 Jun;10(2):137-42.
%+ Department of Chemical Pathology & Immunology, College of Medicine University of Ilorin, Ikorin Kwara State, Nigeria. yinkaakande@yahoo.com
%W NLM
%G eng

%0 Journal Article
%A Akinmoladun, J. A.
%A Ogbole, G. I.
%A TA, O. Oluwasola
%D 2018
%T Pattern and outcome of prenatally diagnosed major congenital anomalies at a Nigerian Tertiary Hospital
%B Niger J Clin Pract
%V 21
%N 5
%P 560-565
%8 May
%! Pattern and outcome of prenatally diagnosed major congenital anomalies at a Nigerian Tertiary Hospital
%@ 1119-3077 (Print)
%R 10.4103/njcp.njcp_210_17
%1 There are no conflicts of interest
%M 29735854
%K Adolescent
Adult
Congenital Abnormalities/*diagnostic imaging/epidemiology
Female
Fetal Diseases/diagnostic imaging
Heart Defects, Congenital/epidemiology
Hospitals, Teaching
Humans
Kidney/abnormalities
Kidney Diseases/congenital/epidemiology
Middle Aged
Nigeria/epidemiology
Pregnancy
Pregnancy Outcome/epidemiology
*Prenatal Diagnosis
Prospective Studies
Tertiary Care Centers
Ultrasonography, Prenatal/*methods
Congenital abnormalities
major
pattern
prevalence
%X INTRODUCTION: The prevalence of major congenital anomalies (CAs) shows wide variations depending on geographical location and may range from <1% to 8% and it causes between 20% and 30% of perinatal deaths. In Nigeria, the prevalence of CAs may be underestimated with the general reliance on mostly livebirths ranging between 0.5% and 2.8% exempting cases of miscarriage and abortions. The purpose of this study was to determine the epidemiologic pattern and outcome of major CAs detected prenatally at the University College Hospital, Ibadan, Nigeria, over a 4-year period. METHODS: This hospital-based descriptive study highlights the prevalence and pattern of prenatally diagnosed fetal anomalies among the pregnant women who presented for routine prenatal ultrasound screening within the study period. Demographic details, associated risk factors, and fetal anomaly type in the fetuses were recorded using a prepared pro forma and were analyzed. RESULTS: Prenatal ultrasound screening for fetal anomalies was performed on 989 fetuses (including 15 sets of twins and 1 set of triplets) during the study period, out of which 62 (6.3%) had CAs. Of the 62 with CAs, 37 (59.7%) were major and 25 (40.3%) were minor. Majority of the fetuses with major anomalies were found among women aged 30-34 years and most were detected during the routine 18-22 weeks' anomaly scan. The major anomalies were most common in central nervous system. Nine (14.5%) pregnancies were terminated before term and 8 (29.6%) babies had different postnatal surgical interventions. Eleven (17.7%) of the fetuses with anomalies died in the perinatal period. CONCLUSION: CAs remain a major contributor to perinatal morbidity and mortality in Nigeria. Since most are idiopathic, early prenatal detection with ultrasound may facilitate improved diagnosis and the reduction of overall perinatal morbidity and mortality in the Nigerian setting.
%Z Akinmoladun, J A
Ogbole, G I
O Oluwasola, T A
Journal Article
India
2018/05/08
Niger J Clin Pract. 2018 May;21(5):560-565. doi: 10.4103/njcp.njcp_210_17.
%+ Department of Radiology, University of Ibadan, Ibadan, Nigeria.
Department of sObstetrics and Gynaecology, University of Ibadan, Ibadan, Nigeria.
%W NLM
%G eng

%0 Journal Article
%A Alighieri, C.
%A Bettens, K.
%A Bruneel, L.
%A Sseremba, D.
%A Musasizi, D.
%A Ojok, I.
%A Van Lierde, K.
%D 2020
%T Comparison of motor-phonetic versus phonetic-phonological speech therapy approaches in patients with a cleft (lip and) palate: a study in Uganda
%B Int J Pediatr Otorhinolaryngol
%V 131
%P 109849
%7 20191224
%8 Apr
%! Comparison of motor-phonetic versus phonetic-phonological speech therapy approaches in patients with a cleft (lip and) palate: a study in Uganda
%@ 0165-5876
%R 10.1016/j.ijporl.2019.109849
%1 Declaration of competing interest There is no conflict of interest.
%M 31918243
%K Adolescent
Adult
Child
Cleft Lip/complications/surgery
Cleft Palate/complications/surgery
Female
Humans
Male
*Phonetics
Speech
Speech Disorders/etiology/*therapy
Speech Production Measurement
Speech Therapy/*methods
Uganda
Cleft (lip and) palate
Motor-phonetics
Phonology
Speech therapy
%X INTRODUCTION: At present, there is growing interest in combined phonetic-phonological approaches to treat active speech errors in children with a cleft (lip and) palate (CP ± L). Unfortunately, evidence for these type of speech interventions in this population is lacking. Therefore, the present study investigated the effectiveness of speech intervention in Ugandan patients with CP ± L. Moreover, a comparison was made between a motor-phonetic and a phonetic-phonological speech intervention. METHODS: Eight patients (median age: 11.26y) with an isolated CP ± L were assigned into a group receiving motor-phonetic treatment (n = 4) or a group receiving combined phonetic-phonological treatment (n = 4). The participants received 6h of individual speech therapy. In both groups, perceptual and instrumental speech evaluations were performed to evaluate the patients' speech before and after the intervention. RESULTS: Speech therapy (irrespective of the used approach) was found to be effective in increasing consonant proficiency and in decreasing the occurrence of non-oral and passive CSCs. No statistically significant differences in outcome variables were found when comparing the two groups pre- and post-treatment. The descriptive results, however, revealed a larger increase in % correctly produced consonants, places and manners after the intervention in the group receiving a combined phonetic-phonological treatment compared to the group receiving a motor-phonetic treatment. CONCLUSION: This study took a first step in providing evidence concerning the effectiveness of different speech therapy approaches in children with CP ± L. The present study holds some important implications for clinical practice suggesting that an additional phonological approach may be beneficial for the patients with CP ± L. Further research including randomized controlled trials with larger sample sizes is necessary to provide further evidence.
%Z 1872-8464
Alighieri, Cassandra
Bettens, Kim
Bruneel, Laura
Sseremba, Daniel
Musasizi, Duncan
Ojok, Isaac
Van Lierde, Kristiane
Comparative Study
Journal Article
Ireland
2020/01/10
Int J Pediatr Otorhinolaryngol. 2020 Apr;131:109849. doi: 10.1016/j.ijporl.2019.109849. Epub 2019 Dec 24.
%+ Department of Rehabilitation Sciences, Ghent University, Corneel Heymanslaan 10, 2P1, 9000, Gent, Belgium. Electronic address: Cassandra.Alighieri@UGent.be.
Department of Rehabilitation Sciences, Ghent University, Corneel Heymanslaan 10, 2P1, 9000, Gent, Belgium.
Comprehensive Rehabilitation Services in Uganda (CoRSU), P.O. Box 46, Kisubi, Uganda.
Department of Rehabilitation Sciences, Ghent University, Corneel Heymanslaan 10, 2P1, 9000, Gent, Belgium
Faculty of Humanities, Department of Speech-Language Pathology and Audiology, University of Pretoria, Lynnwood Road Hillcrest, Pretoria, South Africa.
%W NLM
%G eng

%0 Journal Article
%A Alighieri, C.
%A Bettens, K.
%A Bruneel, L.
%A Vandormael, C.
%A Musasizi, D.
%A Ojok, I.
%A D'Haeseleer, E.
%A Van Lierde, K.
%D 2019
%T Intensive speech therapy in Ugandan patients with cleft (lip and) palate: a pilot-study assessing long-term effectiveness
%B Int J Pediatr Otorhinolaryngol
%V 123
%P 156-167
%7 20190513
%8 Aug
%! Intensive speech therapy in Ugandan patients with cleft (lip and) palate: a pilot-study assessing long-term effectiveness
%@ 0165-5876
%R 10.1016/j.ijporl.2019.05.007
%M 31112839
%K Adolescent
Adult
*Black People
Child
Cleft Lip/*rehabilitation
Cleft Palate/*rehabilitation
Female
Follow-Up Studies
Humans
Longitudinal Studies
Male
Patient Satisfaction
Pilot Projects
Self Concept
*Speech Therapy
Treatment Outcome
Uganda
Young Adult
Cleft (lip and) palate
Intensive speech therapy
%X BACKGROUND/AIMS: In resource-limited countries, traditional models for speech therapy delivery are not adequate to reach all patients in need. In those countries, intensive speech therapy might be a solution. Preliminary results of previous research demonstrated that intensive speech therapy can be effective in the short term for patients living in countries with limited access to speech therapy. Questions might arise whether or not intensive treatment results in long-term benefits for these patients. Hence, the present study investigated long-term effectiveness of intensive speech therapy provided to Ugandan patients born with a cleft palate with or without cleft lip (CP ± L) in terms of different speech characteristics. METHODS: Five Ugandan patients with CP ± L, who received intensive speech therapy in the past, were contacted to participate in this follow-up study. All patients agreed to participate. Perceptual and instrumental speech evaluations were performed identically to the assessments immediately before and after speech therapy, to allow for comparison. Additionally, the Cleft Evaluation Profile, investigating self-perceived satisfaction with cleft-related features was included to compare satisfaction before and after speech therapy. RESULTS: Long-term improvement in percentage correct consonants was seen in four patients. Furthermore, after speech therapy, decreased presence of resonance disorders was observed in two of the included patients. Before speech therapy, all participants were dissatisfied with speech. Interestingly, after intensive speech therapy, satisfaction with speech was seen in every patient and this satisfaction remained in the long term. CONCLUSION: In summary, speech improvements after speech therapy varied among the five patients. Nevertheless, present study provided encouraging results to further investigate effectiveness of intensive speech therapy in patients with CP ± L.
%Z 1872-8464
Alighieri, Cassandra
Bettens, Kim
Bruneel, Laura
Vandormael, Charlotte
Musasizi, Duncan
Ojok, Isaac
D'haeseleer, Evelien
Van Lierde, Kristiane
Journal Article
Ireland
2019/05/22
Int J Pediatr Otorhinolaryngol. 2019 Aug;123:156-167. doi: 10.1016/j.ijporl.2019.05.007. Epub 2019 May 13.
%+ Department of Rehabilitation Sciences, Ghent University, Corneel Heymanslaan 10, 2P1, 9000 Gent, Belgium. Electronic address: cassandra.alighieri@ugent.be.
Department of Rehabilitation Sciences, Ghent University, Corneel Heymanslaan 10, 2P1, 9000 Gent, Belgium.
Comprehensive Rehabilitation Services in Uganda (CoRSU), P.O. Box 46, Kisubi, Uganda.
Department of Rehabilitation Sciences, Ghent University, Corneel Heymanslaan 10, 2P1, 9000 Gent, Belgium
Faculty of Humanities, Department of Speech-Language Pathology and Audiology, University of Pretoria, Lynnwood Road Hillcrest, Pretoria, South Africa.
%W NLM
%G eng

%0 Journal Article
%A Ally, F. E.
%A Grace, H. J.
%D 1979
%T Chromosome abnormalities in South African mental retardates
%B S Afr Med J
%V 55
%N 18
%P 710-2
%8 Apr 28
%! Chromosome abnormalities in South African mental retardates
%@ 0256-9574 (Print)
%M 156963
%K Chromosome Aberrations/*genetics
Chromosome Banding
Chromosome Disorders
Chromosomes, Human/ultrastructure
Down Syndrome/epidemiology
Female
Humans
Intellectual Disability/*genetics
Male
Sex Chromosome Aberrations/epidemiology
South Africa
%X Standard and differential staining techniques were employed in this cytogenetic study of mentally retarded Whites at the Umgeni Waterfall Institution. All of the 512 patients were karyotyped and 57 were found to have chromosome abnormalities. Of these, 42 had trisomy-21; there were 3 subjects with 5p deletion (cri-du-chat) syndrome, 3 had supernumerary small marker chromosomes, and 2 had complex structural rearrangements. Gonosomal aneuploidies were less common than the autosomal defects and only 2 poly-X males and 1 poly-X female were identified. Long Y chromosomes were found in 11 males and 4 others had deleted Y chromosomes. One abnormal chromosome, a deletion of the terminal region of 11q, was missed in unbanded karyotypes. Banding is essential to the identification of structurally abnormal chromosomes.
%Z Ally, F E
Grace, H J
Journal Article
South Africa
1979/04/28
S Afr Med J. 1979 Apr 28;55(18):710-2.
%W NLM
%G eng

%0 Journal Article
%A Anane-Fenin, B.
%A Opoku, D. A.
%A Chauke, L.
%D 2023
%T Prevalence, Pattern, and Outcome of Congenital Anomalies Admitted to a Neonatal Unit in a Low-Income Country-a Ten-Year Retrospective Study
%B Matern Child Health J
%V 27
%N 5
%P 837-849
%7 20230228
%8 May
%! Prevalence, Pattern, and Outcome of Congenital Anomalies Admitted to a Neonatal Unit in a Low-Income Country-a Ten-Year Retrospective Study
%@ 1092-7875 (Print)
1092-7875
%R 10.1007/s10995-023-03591-x
%1 No conflicts of interest to declare.
%2 PMC10115728
%M 36853373
%K Infant, Newborn
Infant
Female
Humans
Pregnancy
Retrospective Studies
Prevalence
*Neural Tube Defects
Prenatal Care
Prenatal Diagnosis
*Congenital Abnormalities/epidemiology
Admission outcome
Birth defects
Congenital abnormalities
Congenital anomalies
Neonates
%X OBJECTIVE: The incidence of congenital abnormalities is highest in low-and-middle-income countries. However, the prevalence, spectrum, trends of neonatal congenital anomalies and their admission outcomes have not been well explored. This study was a 10 year retrospective hospital-based research in a low-income country to address the above. METHODS: All infants hospitalized in the Special Care Baby Unit at the Cape Coast Teaching Hospital in Ghana, between 1st January 2010 and 31st December 2019, had their demographic, obstetric, and clinical data recorded. RESULTS: Over the decade, 236 neonates with congenital abnormalities were admitted to the unit, accounting for 2.8% of total neonatal admissions and 8.6 per 1000 births. Mortality occurred in 33.2% of neonates with congenital abnormalities, corresponding to 4.6% of all neonatal deaths. Mortality was significantly associated with place of delivery and gravidity of more than five. The commonest anomalies were in the nervous system, particularly neural tube defects, followed by suspected chromosomal abnormalities and then cardiac defects. Neonates with cardiac defects had a higher chance of dying. Health center/clinic delivery proffered a better survival than hospital delivery, but this should be interpreted with caution. CONCLUSION: Neural tube defects were the most predominant anomalies; hence, intensification of preconception and antenatal folic acid supplementation is pivotal towards their reduction. Making prenatal screening for early detection of fetal anomalies an integral part of routine antenatal care is also essential. This research was conducted in a single center and did not include stillbirths and abortions so cannot give an accurate estimation of the number of congenital abnormalities in the population. A national registry of congenital anomalies is recommended.
%Z 1573-6628
Anane-Fenin, Betty
Orcid: 0000-0003-3020-2159
Opoku, Douglas Aninng
Chauke, Lawrence
Journal Article
United States
2023/03/01
Matern Child Health J. 2023 May;27(5):837-849. doi: 10.1007/s10995-023-03591-x. Epub 2023 Feb 28.
%+ Department of Obstetrics and Gynaecology, Faculty of Health Sciences, University of the Witwatersrand, Johannesburg, South Africa. oparebea81@gmail.com.
Department of Obstetrics and Gynaecology, Cape Coast Teaching Hospital, Cape Coast, Ghana. oparebea81@gmail.com.
School of Public Health, Kwame Nkrumah University of Science and Technology, Kumasi, Ghana.
Department of Obstetrics and Gynaecology, Faculty of Health Sciences, University of the Witwatersrand, Johannesburg, South Africa.
Department of Obstetrics and Gynaecology, Charlotte Maxeke Johannesburg Academic Hospital, Johannesburg, South Africa.
%W NLM
%G eng

%0 Journal Article
%A Apolot, D.
%A Erem, G.
%A Nassanga, R.
%A Kiggundu, D.
%A Tumusiime, C. M.
%A Teu, A.
%A Mugisha, A. M.
%A Sebunya, R.
%D 2022
%T Brain magnetic resonance imaging findings among children with epilepsy in two urban hospital settings, Kampala-Uganda: a descriptive study
%B BMC Med Imaging
%V 22
%N 1
%P 175
%7 20221006
%8 Oct 6
%! Brain magnetic resonance imaging findings among children with epilepsy in two urban hospital settings, Kampala-Uganda: a descriptive study
%@ 1471-2342
%R 10.1186/s12880-022-00901-7
%1 The authors declare that they have no competing interests.
%2 PMC9541090
%M 36203127
%K Brain/diagnostic imaging/pathology
Child
Cross-Sectional Studies
Electroencephalography
*Epilepsy/diagnostic imaging/epidemiology/etiology
Female
Hospitals, Urban
Humans
Magnetic Resonance Imaging/methods
Male
Uganda/epidemiology
Acquired
Congenital
Epilepsy
Magnetic resonance imaging
Structural abnormality
%X BACKGROUND: Epilepsy is one of the most common neurological conditions in children worldwide. Its presentation is heterogeneous, with diverse underlying aetiology, clinical presentation, and prognosis. Structural brain abnormalities are among the recognized causes of epilepsy. Brain Magnetic Resonance Imaging (MRI) is the imaging modality of choice for epilepsy workup. We aimed to determine the prevalence and describe the structural abnormalities identified in the brain MRI studies performed on children with epilepsy from two urban hospitals in Kampala, Uganda. METHODS: This was a cross-sectional descriptive study performed at two urban hospital MRI centres. The study population was 147 children aged 1 day to 17 years with confirmed epilepsy. Brain MRI was performed for each child and a questionnaire was used to collect clinical data. RESULTS: The prevalence of structural abnormalities among children with epilepsy was 74.15% (109 out of 147). Of these, 68.81% were male, and the rest were female. Among these, the majority, 40.14% (59 of 144) were aged 1 month to 4 years. Acquired structural brain abnormalities were the commonest at 69.22% with hippocampal sclerosis (HS) leading while disorders of cortical development were the most common congenital causes. An abnormal electroencephalogram (EEG) was significant for brain MRI abnormalities among children with epilepsy with 95% of participants with an abnormal EEG study having epileptogenic structural abnormalities detected in their brain MRI studies. CONCLUSION AND RECOMMENDATION: Two-thirds of children with epilepsy had structural brain abnormalities. Abnormal activity in the EEG study was found to positively correlate with abnormal brain MRI findings. As such, EEG study should be considered where possible before MRI studies as a determinant for children with epilepsy who will be having imaging studies done in the Ugandan setting.
%Z 1471-2342
Apolot, Denise
Erem, Geoffrey
Nassanga, Rita
Kiggundu, Daniel
Tumusiime, Crescent Max
Teu, Anneth
Mugisha, Alex Mwesigwa
Sebunya, Robert
R25 TW011213/TW/FIC NIH HHS/United States
Journal Article
Research Support, Non-U.S. Gov't
England
2022/10/07
BMC Med Imaging. 2022 Oct 6;22(1):175. doi: 10.1186/s12880-022-00901-7.
%+ Department of Radiology, School of Medicine, Makerere University College of Health Sciences, Kampala, Uganda. deniseapolot@rocketmail.com.
Department of Radiology, School of Medicine, Makerere University College of Health Sciences, Kampala, Uganda.
Clinical Epidemiology Unit, College of Health Sciences, Makerere University, Kampala, Uganda.
Department of Radiology, Mother Kevin Postgraduate Medical School, Uganda Martyrs University School of Medicine, Kampala, Uganda.
St.Francis hospital, Nsambya, Uganda.
Department of Pediatrics, Mother Kevin Postgraduate Medical School, Uganda Martyrs University School of Medicine, Kampala, Uganda.
%W NLM
%G eng

%0 Journal Article
%A Arena, P. J.
%A Dzogang, C.
%A Gadoth, A.
%A Nkamba, D. M.
%A Hoff, N. A.
%A Kampilu, D.
%A Beia, M.
%A Wong, H. L.
%A Anderson, S. A.
%A Kaba, D.
%A Rimoin, A. W.
%D 2023
%T Comparison of adverse pregnancy and birth outcomes using archival medical records before and during the first wave of the COVID-19 pandemic in Kinshasa, Democratic Republic of Congo: a facility-based, retrospective cohort study
%B BMC Pregnancy Childbirth
%V 23
%N 1
%P 31
%7 20230116
%8 Jan 16
%! Comparison of adverse pregnancy and birth outcomes using archival medical records before and during the first wave of the COVID-19 pandemic in Kinshasa, Democratic Republic of Congo: a facility-based, retrospective cohort study
%@ 1471-2393
%R 10.1186/s12884-022-05291-w
%1 PJA was a part-time contractor for Pfizer, Inc. during the conduct of the study. HLW and SAA are employees of the U.S. Food and Drug Administration, which funded this study. CD, AG, DMN, NAH, DK, MB, DK, and AWR have no competing interests to declare.
%2 PMC9841139
%M 36647021
%K Pregnancy
Female
Infant, Newborn
Humans
Stillbirth/epidemiology
*Premature Birth/epidemiology
Pandemics
Democratic Republic of the Congo/epidemiology
Retrospective Studies
*Microcephaly/epidemiology
*COVID-19/epidemiology
Fetal Growth Retardation/epidemiology
*Pregnancy Complications/epidemiology
Medical Records
Adverse birth outcomes
Covid-19
Democratic Republic of Congo
Gaia
Maternal immunization
Medical records
%X BACKGROUND: Little research has been conducted on the impact of the coronavirus disease 2019 (COVID-19) pandemic on either birth outcomes or the ability of archival medical records to accurately capture these outcomes. Our study objective is thus to compare the prevalence of preterm birth, stillbirth, low birth weight (LBW), small for gestational age (SGA), congenital microcephaly, and neonatal bloodstream infection (NBSI) before and during the first wave of the COVID-19 pandemic in Kinshasa, Democratic Republic of Congo (DRC). METHODS: We conducted a facility-based retrospective cohort study in which identified cases of birth outcomes were tabulated at initial screening and subcategorized according to level of diagnostic certainty using Global Alignment of Immunization Safety Assessment in pregnancy (GAIA) definitions. Documentation of any birth complications, delivery type, and maternal vaccination history were also evaluated. The prevalence of each birth outcome was compared in the pre-COVID-19 (i.e., July 2019 to February 2020) and intra-COVID-19 (i.e., March to August 2020) periods via two-sample z-test for equality of proportions. RESULTS: In total, 14,300 birth records were abstracted. Adverse birth outcomes were identified among 22.0% and 14.3% of pregnancies in the pre-COVID-19 and intra-COVID-19 periods, respectively. For stillbirth, LBW, SGA, microcephaly, and NBSI, prevalence estimates were similar across study periods. However, the prevalence of preterm birth in the intra-COVID-19 period was significantly lower than that reported during the pre-COVID-19 period (8.6% vs. 11.5%, p < 0.0001). Furthermore, the level of diagnostic certainty declined slightly across all outcomes investigated from the pre-COVID-19 to the intra-COVID-19 period. Nonetheless, diagnostic certainty was especially low for certain outcomes (i.e., stillbirth and NBSI) regardless of period; still, other outcomes, such as preterm birth and LBW, had moderate to high levels of diagnostic certainty. Results were mostly consistent when the analysis was focused on the facilities designated for COVID-19 care. CONCLUSION: This study succeeded in providing prevalence estimates for key adverse birth outcomes using GAIA criteria during the COVID-19 pandemic in Kinshasa, DRC. Furthermore, our study adds crucial real-world data to the literature surrounding the impact of the COVID-19 pandemic on maternal and neonatal services and outcomes in Africa.
%Z 1471-2393
Arena, Patrick J
Orcid: 0000-0003-3024-771x
Dzogang, Camille
Gadoth, Adva
Nkamba, Dalau Mukadi
Hoff, Nicole A
Kampilu, David
Beia, Michael
Wong, Hui-Lee
Anderson, Steven A
Kaba, Didine
Rimoin, Anne W
Journal Article
England
2023/01/17
BMC Pregnancy Childbirth. 2023 Jan 16;23(1):31. doi: 10.1186/s12884-022-05291-w.
%+ Department of Epidemiology, Fielding School of Public Health, University of California, Los Angeles, Los Angeles, California, USA. patarena@ucla.edu.
UCLA-DRC Health Research and Training Program, Kinshasa, Democratic Republic of Congo.
Department of Epidemiology, Fielding School of Public Health, University of California, Los Angeles, Los Angeles, California, USA.
Kinshasa School of Public Health, University of Kinshasa, Kinshasa, Democratic Republic of Congo.
Office of Biostatistics and Pharmacovigilance, U.S. Food and Drug Administration, Silver Spring, Maryland, USA.
%W NLM
%G eng

%0 Journal Article
%A Arrive, E.
%A Meless, D.
%A Anaya-Saavedra, G.
%A Gallottini, M.
%A Pinzon, L. M.
%A Ramirez-Amador, V.
%D 2016
%T The global burden of oral diseases in pediatric HIV-infected populations: a workshop report
%B Oral Dis
%V 22 Suppl 1
%P 149-57
%7 20160216
%8 Apr
%! The global burden of oral diseases in pediatric HIV-infected populations: a workshop report
%@ 1354-523x
%R 10.1111/odi.12417
%M 26882532
%K Anti-Retroviral Agents/*adverse effects
Coinfection/epidemiology
Congresses as Topic
Craniofacial Abnormalities/chemically induced/epidemiology
Dental Caries/epidemiology/therapy
Female
Global Health
HIV Infections/*epidemiology
Humans
Lipodystrophy/chemically induced/epidemiology
Mouth Diseases/*epidemiology
Pregnancy
Prenatal Exposure Delayed Effects/*chemically induced
Prevalence
Quality of Life
Tooth Abnormalities/chemically induced/epidemiology
Tuberculosis/epidemiology
Hiv
antiretrovirals
children
dental caries
oral lesions
oral-health-related quality-of-life
%X OBJECTIVES: To achieve a comprehensive understanding about the global burden of oral diseases in HIV-infected children and to identify research needs. MATERIALS AND METHODS: A literature search was conducted in PubMed (2009-2014) to address five questions: (i) prevalence of oral diseases in HIV-infected compared with uninfected children, (ii) impact of oral diseases on quality of life, (iii) effect of antiretroviral exposure in utero on craniofacial and dental development, (iv) important co-infections and antiretroviral complications, and (v) value of atraumatic restorative treatment. RESULTS: Studies showed a high prevalence of dental caries in HIV-infected children but the relationship between HIV infection and dental caries remains unclear. Also quality of life needs further investigation supported by better study designs and improvement of the instruments used. Up-to-date evidence suggested long-term harms associated with in utero antiretroviral exposure were minor but would require long-term follow-up through National Registries. The reviews also revealed the wide spectrum of metabolic disease due to antiretroviral therapy and co-infections such as tuberculosis. Finally, atraumatic restorative technique appears to be a simple and safe technique to treat dental caries but outcomes need further evaluation. CONCLUSIONS: The impact of antiretroviral therapy in HIV-infected children has raised novel challenging questions in the field of oral health warranting future research.
%Z 1601-0825
Arrive, E
Meless, D
Anaya-Saavedra, G
Gallottini, M
Pinzon, L M
Ramirez-Amador, V
Journal Article
Review
Denmark
2016/02/18
Oral Dis. 2016 Apr;22 Suppl 1:149-57. doi: 10.1111/odi.12417. Epub 2016 Feb 16.
%+ UFR d'Odontologie, University of Bordeaux, Bordeaux, France.
Equipe VIH et Santé Globale, INSERM U897, Bordeaux, France.
UFR d'Odontostomatologie, Félix Houphouët Boigny University of Abidjan, Abidjan, Côte d'Ivoire.
Department of Health Care, Universidad Autónoma Metropolitana-Xochimilco, México City, Mexico.
Department of Stomatology, School of Dentistry, University of Sao Paulo, Sao Paulo, Brazil.
School of Dentistry, University of California, San Francisco, CA, USA.
School of Dentistry, University of Utah, Salt Lake City, UT, USA.
%W NLM
%G eng

%0 Journal Article
%A Awadia, A. K.
%A Bjorvatn, K.
%A Birkeland, J. M.
%A Haugejorden, O.
%D 2000
%T Weaning food and magadi associated with dental fluorosis in Northern Tanzania
%B Acta Odontol Scand
%V 58
%N 1
%P 1-7
%8 Feb
%! Weaning food and magadi associated with dental fluorosis in Northern Tanzania
%@ 0001-6357 (Print)
0001-6357
%R 10.1080/000163500429352
%M 10809392
%K Adolescent
Arachis
Carbonates/*administration & dosage
Chi-Square Distribution
Child
Cross-Sectional Studies
Fabaceae
*Feeding Behavior
Female
Fish Products
Fluorides/*administration & dosage
Fluorosis, Dental/classification/*etiology
*Food
Food Additives/*administration & dosage
Humans
Male
Odds Ratio
Plants, Medicinal
Prevalence
Risk Factors
Sodium Bicarbonate/*administration & dosage
Tanzania
*Weaning
Zea mays
Zingiberales
%X A cross-sectional study of 143 children aged 10-14 years was carried out to identify factors associated with the severity of dental fluorosis in 2 areas (Moshi/Kibosho: n = 63/80) with fluoride (F) concentrations < 0.4 mg F/L in the drinking water. Dental fluorosis was recorded under field conditions using the Thylstrup and Fejerskov index (TFI). The score on tooth 21 was used to indicate the severity. The prevalence of dental fluorosis in Moshi at TFI score > or =1 was 60% and at TFI score > or =5 it was 10%. The corresponding values in Kibosho were 100% and 34%, respectively. Background variables pertained primarily to the child's first 6 years of life. In Moshi and Kibosho, 65% and 97% of children, respectively, used magadi, a fluoride-containing food tenderizer. In Moshi, the risk of having TFI score > or =2 was significantly higher among users of magadi (odds ratio (OR) = 5). Kiborou, a traditional homemade weaning food (porridge) cooked with magadi, was used only in Kibosho. Users of kiborou (36%) were at significantly higher risk (OR = 3) of developing fluorosis at severity TFI > or =4 than the users of lishe, another type of weaning food. All children in Moshi and 64% in Kibosho used lishe, which is cooked without magadi. Magadi and kiborou were significant risk indicators. Thus, it seems that the unexpectedly high prevalence of dental fluorosis and the observed differences in fluorosis prevalence and severity may be partly explained by F exposure from magadi.
%Z Awadia, A K
Bjorvatn, K
Birkeland, J M
Haugejorden, O
Journal Article
Research Support, Non-U.S. Gov't
Sweden
2000/05/16
Acta Odontol Scand. 2000 Feb;58(1):1-7. doi: 10.1080/000163500429352.
%+ Department of Odontology, Faculty of Dentistry and Center for International Health, University of Bergen, Norway. aminmohamed.awadia@odont.uib.no
%W NLM
%G eng

%0 Journal Article
%A Aydinbelge, M.
%A Sekerci, A. E.
%A Caliskan, S.
%A Gumus, H.
%A Sisman, Y.
%A Cantekin, K.
%D 2017
%T Clinical and radiographic evaluation of double teeth in primary dentition and associated anomalies in the permanent successors
%B Niger J Clin Pract
%V 20
%N 7
%P 847-851
%8 Jul
%! Clinical and radiographic evaluation of double teeth in primary dentition and associated anomalies in the permanent successors
%@ 1119-3077 (Print)
%R 10.4103/1119-3077.183246
%M 28791979
%K Child
Dental Caries/complications/epidemiology
Dentition, Permanent
Female
Fused Teeth/diagnostic imaging/*epidemiology
Humans
Incisor/abnormalities
Male
Physical Examination
Prevalence
*Radiography, Panoramic
Sexual Behavior
Tooth Abnormalities/diagnostic imaging/*epidemiology
Tooth, Deciduous/*abnormalities/diagnostic imaging
Tooth, Supernumerary/*epidemiology
Turkey/epidemiology
%X OBJECTIVE: Understanding potential problems associated with primary double teeth (PDT) are important to provide prophylactic measures, thereby preventing or minimizing possible complications. The purposes of this study were to investigate the prevalence of PDT in a group of Turkish children and to compare the distribution of the different types of double primary teeth and their relationship to permanent successors. MATERIALS AND METHODS: A total of 17,268 children underwent a clinical examination to determine the presence of PDT. One hundred fifty-two PDT of 128 children were included in this study. All the 128 children with PDT underwent a clinical examination and had photographs taken at the time of the examination. The children underwent a further periapical or panoramic radiographic examination to determine the status of the underlying permanent successors. The PDT was classified according to Aguilo's classification. RESULTS: The prevalence of PDT was 0.74%, with no significant statistical difference between the sexes. PDT was most frequently observed between the mandibular lateral incisors and canines. Of the 152 PDT, 10.7% were Type I, 15.3% were Type II, 26.1% were Type III, and 47.9% were Type IV. Dental anomalies on the succedaneous permanent teeth were diagnosed in 69.4% of the children with affected primary dentition. Aplasia of the permanent lateral incisor was observed most frequently in association with Type I (52.7%) PDT. Caries involvement was observed most frequently in Type III (56.2%) PDT. CONCLUSION: The findings of this study have clinical relevance for the diagnosis of children with PDT. Early clinical and radiographic identification of PDT can help the clinician to evaluate the number and condition of permanent successors and draw up a proper treatment plan.
%Z Aydinbelge, M
Sekerci, A E
Caliskan, S
Gumus, H
Sisman, Y
Cantekin, K
Journal Article
India
2017/08/10
Niger J Clin Pract. 2017 Jul;20(7):847-851. doi: 10.4103/1119-3077.183246.
%+ Department of Pedodontics, Faculty of Dentistry, Erciyes University, Kayseri, Turkey.
Department of Oral and Maxillofacial Radiology, Faculty of Dentistry, Erciyes University, Kayseri, Turkey.
%W NLM
%G eng

%0 Journal Article
%A Ba, D. M.
%A Mboup, M. C.
%A Zeba, N.
%A Dia, K.
%A Fall, A. N.
%A Fall, F.
%A Fall, P. D.
%A Gning, S. B.
%D 2017
%T Infective endocarditis in Principal Hospital of Dakar: a retrospective study of 42 cases over 10 years
%B Pan Afr Med J
%V 26
%P 40
%7 20170130
%! Infective endocarditis in Principal Hospital of Dakar: a retrospective study of 42 cases over 10 years
%R 10.11604/pamj.2017.26.40.10020
%1 The authors declare no competing interests.
%2 PMC5398261
%M 28451018
%K Adolescent
Adult
Aged
Child
Child, Preschool
Echocardiography
Endocarditis, Bacterial/*epidemiology/microbiology/physiopathology
Female
Fever/epidemiology/*etiology
Heart Murmurs/epidemiology/*etiology
Hospital Mortality
Humans
Infant
Male
Middle Aged
Retrospective Studies
Risk Factors
Senegal/epidemiology
Staphylococcal Infections/epidemiology/physiopathology
Staphylococcus aureus/isolation & purification
Young Adult
Dakar
Endocarditis
fever
heart valves
%X Infective Endocarditis (IE) is an endocardial infection usually caused by bacteria that affects not only the native heart valves but also, with increasing frequency intravascular implanted devices and congenital heart diseases. Despite medical advances, IE remains a life-threatening disease with substantial morbidity and mortality. In Africa, its diagnosis and treatment are still a major challenge in clinical practice. The objective of this work was to study the epidemiological, clinical features, diagnostic techniques currently used in medical practice and the range of micro-organisms that are responsible. This was a retrospective study done at Principal Hospital of Dakar. We include all patients who were admitted with clinical manifestations of definite or possible IE according to the extended DUKE criteria between January 1(st), 2005 and December 31(st), 2014. We collected and analyzed epidemiological, clinical, paraclinical and outcomes data of 42 patients. Hospital prevalence of IE was 0.078% (42/53711). The mean age was 27.5+/- 18 years with a sex ratio (M/F) of 0.55. IE were more common in patients with damaged or abnormal heart valves (78.6%) and in thoses with underlying structural defects (14.3%). The most common presenting symptoms were fever (90%) and cardiac murmurs (81%). Extracardiac clinical manifestations were very rare. The usual laboratory parameters of inflammation were elevated in 90% of patients. Blood cultures were negative in 50% of cases and positive in 21.4%. The main organism found was Staphylococcus aureus. Echocardiography found vegetations in 95.2% of cases, chamber enlargement in 73.8% and mitral regurgiation in 83.3%. Broad-spectrum penicillins including ampicillin and gentamycine were used for all patients. Major complications were heart failure (47.6%). Strokes and cerebral abcess (23.8%) and Vascular emboli 14.3%. Hospital mortality was 31%. IE remains a life-threatening disease with hight mortality despites improved techniques of diagnosis and modern antibiotics.
%Z 1937-8688
Ba, Djibril Marie
Mboup, Mouhamed Cherif
Zeba, Nafissatou
Dia, Khadidiatou
Fall, Awa Ndaw
Fall, Fatou
Fall, Pape Diadie
Gning, Sara Boury
Journal Article
Uganda
2017/04/30
Pan Afr Med J. 2017 Jan 30;26:40. doi: 10.11604/pamj.2017.26.40.10020. eCollection 2017.
%+ Department of Cardiology, Principal Hospital of Dakar, Dakar, Senegal.
Department of Internal Medicine, Principal Hospital of Dakar, Dakar, Senegal.
%W NLM
%G eng

%0 Journal Article
%A Bai, Y. L.
%A Liu, H. B.
%A Sun, B.
%A Zhang, Y.
%A Li, Q.
%A Hu, C. W.
%A Zhu, J. X.
%A Gong, D. M.
%A Teng, X.
%A Zhang, Q.
%A Yang, B. F.
%A Dong, D. L.
%D 2011
%T HIV Tat protein inhibits hERG K+ channels: a potential mechanism of HIV infection induced LQTs
%B J Mol Cell Cardiol
%V 51
%N 5
%P 876-80
%7 20110728
%8 Nov
%! HIV Tat protein inhibits hERG K+ channels: a potential mechanism of HIV infection induced LQTs
%@ 0022-2828
%R 10.1016/j.yjmcc.2011.07.017
%M 21820442
%K Action Potentials/drug effects
Animals
Antioxidants/pharmacology
Cell Line
Cyclic N-Oxides/pharmacology
Dose-Response Relationship, Drug
ERG1 Potassium Channel
Ether-A-Go-Go Potassium Channels/*antagonists & inhibitors/genetics/metabolism
Gene Expression/*drug effects
Guinea Pigs
HEK293 Cells
HIV/chemistry/*genetics
HIV Infections/complications/metabolism/virology
Humans
Long QT Syndrome/etiology/genetics/*metabolism/pathology
Myocytes, Cardiac/cytology/*drug effects/metabolism
Patch-Clamp Techniques
Potassium Channel Blockers/*adverse effects
RNA, Messenger/biosynthesis
Reactive Oxygen Species/antagonists & inhibitors/metabolism
Real-Time Polymerase Chain Reaction
Spin Labels
tat Gene Products, Human Immunodeficiency Virus/*adverse effects
%X HIV-infected patients have a high prevalence of long QT syndrome (LQTs). hERG K(+) channel encoded by human ether-a-go-go related gene contributes to IKr K(+) currents responsible for the repolarization of cardiomyocytes. Inhibition of hERG K(+) channels leads to LQTs. HIV Tat protein, the virus transactivator protein, plays a pivotal role in AIDS. The aim of the present study is to examine the effects of HIV Tat protein on hERG K(+) channels stably expressed in HEK293 cells. The hERG K(+) currents were recorded by whole-cell patch-clamp technique and the hERG channel expression was measured by real-time PCR and Western blot techniques. HIV Tat protein at 200 ng/ml concentration showed no acute effect on hERG currents, but HIV Tat protein (200 ng/ml) incubation for 24 h significantly inhibited hERG currents. In HIV Tat incubated cells, the inactivation and the recovery time from inactivation of hERG channels were significantly changed. HIV Tat protein incubation (200 ng/ml) for 24h had no effect on the hERG mRNA expression, but dose-dependently inhibited hERG protein expression. The MTT assay showed that HIV Tat protein at 50 ng/ml and 200 ng/ml had no effect on the cell viability. HIV Tat protein increased reactive oxygen species (ROS) generation and the inhibition of hERG channel protein expression by HIV Tat protein was prevented by antioxidant tempol. HIV Tat protein in vivo treatment reduced IKr currents and prolonged action potential duration of guinea pig cardiomyocytes. We conclude that HIV Tat protein inhibits hERG K(+) currents through the inhibition of hERG protein expression, which might be the potential mechanism of HIV infection induced LQTs.
%Z 1095-8584
Bai, Yun-Long
Liu, Hui-Bin
Sun, Bo
Zhang, Ying
Li, Qi
Hu, Chao-Wei
Zhu, Jiu-Xin
Gong, Dong-Mei
Teng, Xue
Zhang, Qin
Yang, Bao-Feng
Dong, De-Li
Journal Article
Research Support, Non-U.S. Gov't
England
2011/08/09
J Mol Cell Cardiol. 2011 Nov;51(5):876-80. doi: 10.1016/j.yjmcc.2011.07.017. Epub 2011 Jul 28.
%+ Department of Pharmacology the State-Province Key Laboratories of Biomedicine-Pharmaceutics of China, Key Laboratory of Cardiovascular Research, Ministry of Education, Harbin Medical University, Harbin 150086, PR China.
%W NLM
%G eng

%0 Journal Article
%A Bamigboye-Taiwo, O. T.
%A Adeyefa, B.
%A Onakpoya, U. U.
%A Ojo, O. O.
%A Eyekpegha, J. O.
%A Oguns, A.
%A Okeniyi, J. A.
%D 2022
%T Tetralogy of Fallot in the nascent open-heart surgical era in a tertiary hospital in south-west Nigeria: lessons learnt
%B Cardiovasc J Afr
%V 33
%N 3
%P 122-126
%7 20211122
%8 May-Jun 23
%! Tetralogy of Fallot in the nascent open-heart surgical era in a tertiary hospital in south-west Nigeria: lessons learnt
%@ 1995-1892 (Print)
1015-9657
%R 10.5830/cvja-2021-048
%2 PMC9540326
%M 34851355
%K *Blalock-Taussig Procedure
Child
Female
Humans
Infant
Male
Nigeria/epidemiology
Retrospective Studies
Tertiary Care Centers
*Tetralogy of Fallot/complications/diagnostic imaging/surgery
Treatment Outcome
congenital heart disease
conservative approach outcome
echocardiography
follow‐up results
surgical outcome
surgical repair
tetralogy of Fallot
%X BACKGROUND: Tetralogy of Fallot (TOF) is the leading cyanotic congenital heart disease. We commenced open-heart surgery at the Obafemi Awolowo University Teaching Hospitals Complex (OAUTHC), Ile-Ife, Nigeria in 2016. OBJECTIVES: To review the incidence, pattern, management and treatment outcomes of TOF at the OAUTHC. METHODS: A retrospective audit was undertaken of hospital records, including echocardiograms of patients with TOF seen from January 2016 to February 2020 at the Paediatric Cardiology Unit, OAUTHC. RESULTS: Seventy-two patients (37 boys and 35 girls) aged 0.17-22 years had TOF. Thirty-three (45.8%) had surgery; 31 (93.9%) corrective surgery and two (6.1%) a modified Blalock-Taussig shunt. Complications following surgery included cardiac dysfunction, post-transfusion malaria, pulmonary regurgitation, pericardial effusion and death (15%). Thirty-nine (54.2%) patients had conservative medical management. Complications included polycythaemia and thrombotic stroke, and 14 (35.9%) patients died. CONCLUSIONS: TOF is associated with significant morbidity and mortality in developing countries. Early and safe corrective surgery is desirable.
%Z 1680-0745
Bamigboye-Taiwo, Olukemi T
Adeyefa, Babajide
Onakpoya, Uvie U
Ojo, Olugbenga O
Eyekpegha, Joel O
Oguns, Abayomi
Okeniyi, John A
Journal Article
South Africa
2021/12/02
Cardiovasc J Afr. 2022 May-Jun 23;33(3):122-126. doi: 10.5830/CVJA-2021-048. Epub 2021 Nov 22.
%+ Paediatric Cardiology Unit, Department of Paediatrics, Obafemi Awolowo University Teaching Hospitals Complex, Ile-Ife, Nigeria
Department of Paediatrics and Child Health, Obafemi Awolowo University, Ile-Ife, Nigeria.
Paediatric Cardiology Unit, Department of Paediatrics, Obafemi Awolowo University Teaching Hospitals Complex, Ile-Ife, Nigeria.
Cardiothoracic Surgical Unit, Department of Surgery, Obafemi Awolowo University Teaching Hospitals Complex, Ile-Ife, Nigeria
Department of Surgery, Obafemi Awolowo University, Ile-Ife, Nigeria.
Cardiothoracic Surgical Unit, Department of Surgery, Obafemi Awolowo University Teaching Hospitals Complex, Ile-Ife, Nigeria.
Paediatric Cardiology Unit, Department of Paediatrics, Obafemi Awolowo University Teaching Hospitals Complex, Ile-Ife, Nigeria
Department of Paediatrics and Child Health, Obafemi Awolowo University, Ile-Ife, Nigeria. Email: jaookeniyi@gmail.com.
%W NLM
%G eng

%0 Journal Article
%A Barbotin, M.
%A Ducloux, M.
%A Perquis, P.
%D 1973
%T [Basedow's disease in Senegal (apropos of 25 clinical cases)]
%B Bull Soc Med Afr Noire Lang Fr
%V 18
%N 1
%P 60-6
%! [Basedow's disease in Senegal (apropos of 25 clinical cases)]
%(Maladie de Basedow au Sénégal (à propos de 25 cas cliniques.
%M 4801159
%K Adolescent
Adult
Child
Dysautonomia, Familial/etiology
Female
Graves Disease/complications/diagnosis/*epidemiology/surgery/therapy
Heart Diseases/etiology
Humans
Iodine/metabolism
Male
Middle Aged
Nervous System Diseases/etiology
Radionuclide Imaging
Respiratory Tract Diseases/etiology
Senegal
Thyroid Function Tests
Thyroid Gland/metabolism
%Z Barbotin, M
Ducloux, M
Perquis, P
Journal Article
Senegal
1973/01/01
Bull Soc Med Afr Noire Lang Fr. 1973;18(1):60-6.
%W NLM
%G fre

%0 Journal Article
%A Beighton, P.
%A Botha, M. C.
%D 1986
%T Inherited disorders in the black population of southern Africa. Part II. Gene disorders
%B S Afr Med J
%V 69
%N 5
%P 293-6
%8 Mar 1
%! Inherited disorders in the black population of southern Africa. Part II. Gene disorders
%@ 0256-9574 (Print)
%M 3515588
%K Albinism/epidemiology/genetics
*Black People
Bone Diseases/epidemiology/genetics
Connective Tissue Diseases/epidemiology/genetics
Deafness/epidemiology/genetics
Foot Deformities, Congenital
*Genetic Diseases, Inborn/epidemiology
Hand Deformities, Congenital
Humans
Metabolic Diseases/epidemiology/genetics
Neuromuscular Diseases/epidemiology/genetics
South Africa
%X Inherited disorders transmitted by simple genetic mechanisms are documented, with discussion of those notable for their unusually high or low prevalence.
%Z Beighton, P
Botha, M C
Journal Article
Research Support, Non-U.S. Gov't
Review
South Africa
1986/03/01
S Afr Med J. 1986 Mar 1;69(5):293-6.
%W NLM
%G eng

%0 Journal Article
%A Beighton, P.
%A Hamersma, H.
%D 1979
%T Sclerosteosis in South Africa
%B S Afr Med J
%V 55
%N 20
%P 783-8
%8 May 12
%! Sclerosteosis in South Africa
%@ 0256-9574 (Print)
%M 223247
%K Adolescent
Adult
Aged
Bone Development
Child
Child, Preschool
Diagnosis, Differential
Facial Paralysis/etiology
Female
Humans
Infant
Male
Middle Aged
*Osteosclerosis/diagnostic imaging/epidemiology/genetics/pathology
Radiography
South Africa
Syndactyly/pathology
%X Sclerosteosis is a potentially lethal inherited disorder of skeletal overgrowth which has a minimum prevalence of 1 in 60,000 in the Afrikaner community of South Africa. Early presenting features are syndactyly and facial palsy, and the diagnosis should be considered in any infant of Afrikaner stock with these abnormalities. No medical treatment is available, but cosmetic surgery, cranial nerve decompression and prophylactic craniectomy be be of value.
%Z Beighton, P
Hamersma, H
Case Reports
Journal Article
South Africa
1979/05/12
S Afr Med J. 1979 May 12;55(20):783-8.
%W NLM
%G eng

%0 Journal Article
%A Bello, S. A.
%A Ibikari, A. B.
%A Oketade, I.
%A Balogun, S. A.
%D 2019
%T Atypical Facial Clefts From Northcentral Nigeria, Review of 36 Cases
%B Cleft Palate Craniofac J
%V 56
%N 4
%P 514-520
%7 20180725
%8 Apr
%! Atypical Facial Clefts From Northcentral Nigeria, Review of 36 Cases
%@ 1055-6656
%R 10.1177/1055665618790884
%M 30045630
%K Adolescent
Adult
Child
Child, Preschool
*Cleft Lip
*Cleft Palate
Female
Humans
Infant
Infant, Newborn
Male
Nigeria
Retrospective Studies
Young Adult
Northcentral Nigeria
atypical facial clefts
cleft repair
%X OBJECTIVE: This study aims to present the pattern and management of atypical facial clefts from a Nigerian population. DESIGN: This is a retrospective study of patients seen during series of surgical outreach programs in North Central Nigeria, between 2011 and 2017. All cases of atypical facial clefts encountered were evaluated for the pattern of presentation using Tessier classification system. All of them were surgically repaired and outcome was determined using a Likert scale. Data were presented using descriptive statistics. SETTING: Outreach programs in North Central Nigeria by Cleft & Facial Deformity Foundation. RESULTS: Thirty-six patients, 19 (52.8%) males and 17 (47.2%) females, were studied. The age range was 1 week to 34 years, with mean (standard deviation) of 11.2 (11.8) years. Fifty-eight cleft cases were recorded, with Tessier 1 being the commonest (n = 14; 24.1%) cleft type. There were 35 (60.3%) cases of middle cleft, 14 (24.2%) cases of oblique cleft, and 9 (15.5%) cases of lateral cleft. Typical cleft lip and palate coexisted with atypical facial cleft in 2 (5.6%) patients. Cleft was found to be median in 12 (33.3%) patients and right sided in 9 (25%) patients. Majority (n = 24, 66.7%) of the cases were repaired by simple excision plus direct closure with successful outcome. CONCLUSIONS: Numerical classification by Paul Tessier has reduced the inconsistencies of nomenclature among practitioners. Majority of atypical facial clefts could be treated by simple techniques with satisfactory outcomes. However, the more complex cases will require multistaged surgical approach.
%Z 1545-1569
Bello, Seidu A
Ibikari, Allwell Brown
Oketade, Ifeoluwa
Balogun, Saliu A
Journal Article
United States
2018/07/27
Cleft Palate Craniofac J. 2019 Apr;56(4):514-520. doi: 10.1177/1055665618790884. Epub 2018 Jul 25.
%+ 1 Cleft & Facial Deformity Foundation, Abuja, Nigeria.
2 State House Medical Centre, Abuja, Nigeria.
3 QH Specialist Dental Clinic and Research Centre, Abuja, Nigeria.
4 Otun Centre for Health and Social Research, Lagos, Nigeria.
%W NLM
%G eng

%0 Journal Article
%A Bettens, K.
%A Bruneel, L.
%A Alighieri, C.
%A Sseremba, D.
%A Musasizib, D.
%A Ojok, I.
%A Hodges, A.
%A Galiwango, G.
%A Adriaansen, A.
%A D'Haeseleer, E.
%A Vermeersch, H.
%A Van Lierde, K.
%D 2021
%T Perceptual Speech Outcomes After Early Primary Palatal Repair in Ugandan Patients With Cleft Palate
%B Cleft Palate Craniofac J
%V 58
%N 8
%P 999-1011
%7 20201230
%8 Aug
%! Perceptual Speech Outcomes After Early Primary Palatal Repair in Ugandan Patients With Cleft Palate
%@ 1055-6656
%R 10.1177/1055665620980249
%M 33380217
%K Case-Control Studies
Child
*Cleft Lip/surgery
*Cleft Palate/surgery
Female
Humans
Male
Prospective Studies
Speech
Treatment Outcome
Uganda
*Velopharyngeal Insufficiency
articulation
cleft palate
nasality
primary palatal repair
speech outcomes
%X OBJECTIVE: To provide speech outcomes of English-speaking Ugandan patients with a cleft palate with or without cleft lip (CP±L). DESIGN: Prospective case-control study. SETTING: Referral hospital for patients with cleft lip and palate in Uganda. PARTICIPANTS: Twenty-four English-speaking Ugandan children with a CP±L (15 boys, 9 girls, mean 8.4 years) who received palatal closure prior to 6 months of age and an age- and gender-matched control group of Ugandan children without cleft palate. INTERVENTIONS: Comparison of speech outcomes of the patient and control group. MAIN OUTCOME MEASURES: Perceptual speech outcomes including articulation, resonance, speech understandability and acceptability, and velopharyngeal composite score (VPC-sum). Information regarding speech therapy, fistula rate, and secondary surgery. RESULTS: Normal speech understandability was observed in 42% of the patients, and 38% were judged with normal speech acceptability. Only 16% showed compensatory articulation. Acceptable resonance was found in 71%, and 75% of the patients were judged perceptually to present with competent velopharyngeal function based on the VPC-sum. Additional speech intervention was recommended in 25% of the patients. Statistically significant differences for all these variables were still observed with the control children (P < .05). CONCLUSIONS: Overall, acceptable speech outcomes were found after early primary palatal closure. Comparable or even better results were found in comparison with international benchmarks, especially regarding the presence of compensatory articulation. Whether this approach is transferable to Western countries is the subject for further research.
%Z 1545-1569
Bettens, Kim
Orcid: 0000-0001-5546-5997
Bruneel, Laura
Orcid: 0000-0001-7249-9152
Alighieri, Cassandra
Orcid: 0000-0001-7593-8595
Sseremba, Daniel
Musasizib, Duncan
Ojok, Isaac
Hodges, Andrew
Galiwango, George
Adriaansen, Anke
Orcid: 0000-0003-4406-7306
D'haeseleer, Evelien
Vermeersch, Hubert
Van Lierde, Kristiane
Journal Article
Research Support, Non-U.S. Gov't
United States
2021/01/01
Cleft Palate Craniofac J. 2021 Aug;58(8):999-1011. doi: 10.1177/1055665620980249. Epub 2020 Dec 30.
%+ Department of Rehabilitation Sciences, Center for Speech and Language Sciences (CESLAS), 26656Ghent University, Ghent, Belgium.
Speech-Language Pathologist, Comprehensive Rehabilitation Services in Uganda (CoRSU), Kisubi, Uganda.
Plastic and Reconstructive Surgeon, Comprehensive Rehabilitation Services in Uganda (CoRSU), Kisubi, Uganda.
Department of Head and Skin, 26656Ghent University, Ghent, Belgium.
Department of Plastic Surgery, 26656Ghent University Hospital, Ghent, Belgium.
%W NLM
%G eng

%0 Journal Article
%A Biluts, H.
%A Admasu, A. K.
%D 2016
%T Outcome of Endoscopic Third Ventriculostomy in Pediatric Patients at Zewditu Memorial Hospital, Ethiopia
%B World Neurosurg
%V 92
%P 360-365
%7 20160511
%8 Aug
%! Outcome of Endoscopic Third Ventriculostomy in Pediatric Patients at Zewditu Memorial Hospital, Ethiopia
%@ 1878-8750
%R 10.1016/j.wneu.2016.04.114
%M 27157284
%K Cohort Studies
Ethiopia
Female
Hospitals, Pediatric/statistics & numerical data
Humans
Hydrocephalus/epidemiology/etiology/*surgery
Infant
Male
Meningomyelocele/complications/epidemiology/surgery
Neuroendoscopy/*methods
Sex Distribution
Third Ventricle/*surgery
*Treatment Outcome
Ventriculostomy/*methods
Choroid plexus cauterization
Endoscopic third ventriculostomy outcome
Hydrocephalus
%X OBJECTIVE: To determine short-term outcome of endoscopic third ventriculostomy (ETV) in pediatric patients. METHODS: This was a hospital-based retrospective study of outcome of ETV performed with or without choroid plexus cauterization (CPC) in pediatric patients at Zewditu Memorial Hospital, Addis Ababa, Ethiopia, between January 2012 and December 2014. Medical records were used to complete a structured questionnaire. Outcomes were graded as success or failure. The difference in proportions was examined using χ(2) test. RESULTS: Of 122 children, 26 underwent a combined ETV and CPC procedure, and 96 underwent ETV alone. The mean and median ages were 1.89 months and 2.0 months, respectively. Most patients were <6 months old (45.1%); 35.2% were >1 year old. The cause of hydrocephalus was myelomeningocele in 42 (34.4%) patients and aqueductal stenosis in 41 (33.6%) patients. The mean and median follow-up periods were 7.2 months and 3.0 months, respectively. The success rate for combined ETV and CPC (66%) was superior to the success rate for ETV alone (47%) among infants <1 year old (P < 0.0001). The overall surgical mortality rate was 2.4%, and the infection rate was 7%. CONCLUSIONS: In resource-limited countries, ETV can be performed with acceptable results and less mortality and morbidity. Myelomeningocele and aqueductal stenosis were the most common causes of hydrocephalus. In patients <1 year old, the outcome success in patients undergoing combined ETV and CPC (53%) was significantly better compared with patients undergoing ETV alone (25%).
%Z 1878-8769
Biluts, Hagos
Admasu, Azarias Kassahun
Journal Article
United States
2016/05/10
World Neurosurg. 2016 Aug;92:360-365. doi: 10.1016/j.wneu.2016.04.114. Epub 2016 May 11.
%+ Neurosurgery Unit, College of Health Sciences, School of Medicine, Addis Ababa University, Addis Ababa, Ethiopia. Electronic address: hagosisnow@yahoo.com.
Neurosurgery Unit, College of Health Sciences, School of Medicine, Addis Ababa University, Addis Ababa, Ethiopia.
%W NLM
%G eng

%0 Journal Article
%A Bot, G. M.
%A Ismail, N. J.
%A Mahmud, M. R.
%A Hassan, I.
%A Lasseini, A.
%A Shilong, D. J.
%A Obande, J. O.
%A Usman, B.
%A Houlihan, L. M.
%A Preul, M. C.
%A Shehu, B. B.
%D 2020
%T Giant Encephalocele in Sokoto, Nigeria: A 5-Year Review of Operated Cases
%B World Neurosurg
%V 139
%P 51-56
%7 20200319
%8 Jul
%! Giant Encephalocele in Sokoto, Nigeria: A 5-Year Review of Operated Cases
%@ 1878-8750
%R 10.1016/j.wneu.2020.03.061
%M 32201291
%K Child
*Cranial Fontanelles
Encephalocele
Female
Humans
*Hydrocephalus
Male
Nigeria
Pregnancy
Retrospective Studies
Congenital malformation
Giant
Sokoto
%X OBJECTIVE: Encephalocele is a common congenital malformation of the central nervous system; however, giant encephaloceles are rare. The use of folic acid supplementation and termination of pregnancies, which are prenatally diagnosed with encephaloceles and other congenital malformation of the central nervous system, has significantly reduced the occurrence of this type of congenital malformation, especially in developed countries. METHODS: This was a retrospective review over a 5-year period from January 2006 to December 2010 at the Department of Neurosurgery, Regional Centre for Neurosurgery, Usmanu Danfodiyo University Teaching Hospital, Sokoto, Nigeria. The records of patients with giant encephalocele were retrieved from the case notes of patients who had excision and repair for encephalocele. RESULTS: Seventy-three patients had excision and repair of encephalocele over the study period. However, the records of only 50 patients were retrieved. Fourteen (28%) of the 50 whose records were retrieved had giant encephalocele. There were 4 male and 10 female patients (1:2.5). Thirteen (92.9%) had the lesion located in the occipital region, whereas in 1 patient (7.1%) the lesion was at the vertex. Three (21%) of the cases had microcephaly, 1 (7.1%) had macrocephaly, and 1 (7.1%) developed postoperative hydrocephalus. The average size of defect was 2.43 cm, and the size of the lesion ranged from 12 × 6 cm to 40 × 50 cm. The average maternal age was 20.3 years (n = 6), and the paternal age was 29 years (n = 4). Four out of 7 (57%) mothers had febrile illness in early pregnancy. Seven out of 10 patients (70%) did not have antenatal care. CONCLUSIONS: This condition is more common in children conceived during the period when farm products are yet to be harvested, and whose mothers did not attend antenatal care visits. It is recommended that mothers should be educated on the necessity of preconception folic acid. Implementation of a national strategy on food fortification is also advised. We recommend surgery after the first month of life to reduce poor early postoperative outcomes. In developing countries and centers with suboptimal pediatric intensive care units, surgical intervention is preferred after the first month of life with good temperature control, adequate fluid replacement following rupture of the sac, blood transfusion availability, and, only if necessary, complex cranial reconstruction.
%Z 1878-8769
Bot, Gyang Markus
Ismail, Nasiru J
Mahmud, Muhammad Raji
Hassan, Ismail
Lasseini, Ali
Shilong, Danaan J
Obande, Joseph O
Usman, Babagana
Houlihan, Lena Mary
Preul, Mark C
Shehu, Bello B
Comment
Journal Article
United States
2020/03/24
World Neurosurg. 2020 Jul;139:51-56. doi: 10.1016/j.wneu.2020.03.061. Epub 2020 Mar 19.
%+ Department of Neurosurgery, Regional Centre for Neurosurgery, Usmanu Danfodiyo University Teaching Hospital, Sokoto, Nigeria
Department of Surgery, Jos University Teaching Hospital, Jos, Nigeria. Electronic address: gyangbot@yahoo.co.uk.
Department of Neurosurgery, Regional Centre for Neurosurgery, Usmanu Danfodiyo University Teaching Hospital, Sokoto, Nigeria.
Department of Neurosurgery, Regional Centre for Neurosurgery, Usmanu Danfodiyo University Teaching Hospital, Sokoto, Nigeria
Department of Surgery, National Hospital Abuja, Abuja, Nigeria.
Department of Neurosurgery, Regional Centre for Neurosurgery, Usmanu Danfodiyo University Teaching Hospital, Sokoto, Nigeria
Department of Surgery, Aminu Kano University Teaching Hospital, Kano, Nigeria.
Department of Neurosurgery, Regional Centre for Neurosurgery, Usmanu Danfodiyo University Teaching Hospital, Sokoto, Nigeria
Department of Surgery, Jos University Teaching Hospital, Jos, Nigeria.
Department of Neurosurgery, Regional Centre for Neurosurgery, Usmanu Danfodiyo University Teaching Hospital, Sokoto, Nigeria
Department of Surgery, University of Abuja Teaching Hospital, Gwagwalada, Nigeria.
Department of Neurosurgery, Regional Centre for Neurosurgery, Usmanu Danfodiyo University Teaching Hospital, Sokoto, Nigeria
Department of Surgery, University of Maiduguri Teaching Hospital, Maiduguri, Nigeria.
Department of Neurosurgery, Barrow Neurological Institute, St. Jospeh's Hospital and Medical Centre, Phoenix, Arizona, USA.
%W NLM
%G eng

%0 Journal Article
%A Braddick, M. R.
%A Kreiss, J. K.
%A Embree, J. B.
%A Datta, P.
%A Ndinya-Achola, J. O.
%A Pamba, H.
%A Maitha, G.
%A Roberts, P. L.
%A Quinn, T. C.
%A Holmes, K. K.
%D 1990
%T Impact of maternal HIV infection on obstetrical and early neonatal outcome
%B Aids
%V 4
%N 10
%P 1001-5
%8 Oct
%! Impact of maternal HIV infection on obstetrical and early neonatal outcome
%@ 0269-9370 (Print)
0269-9370
%R 10.1097/00002030-199010000-00009
%M 2261113
%K Adult
Birth Weight
Case-Control Studies
Congenital Abnormalities
Female
Fetal Death
Gestational Age
HIV Infections/*physiopathology/transmission
Humans
Infant, Low Birth Weight
Infant, Newborn
Kenya
Male
Pregnancy
Pregnancy Complications, Infectious/*physiopathology
*Pregnancy Outcome
Risk Factors
Africa
Africa South Of The Sahara
*Alcohol Drinking
Behavior
Biology
*Birth Weight
Body Weight
*Chlamydia
Clinic Activities
*Comparative Studies
*Control Groups
*Counseling
Demographic Factors
Developing Countries
Diseases
Eastern Africa
English Speaking Africa
Examinations And Diagnoses
*Hiv Infections
*Infant Mortality
Infections
*Laboratory Examinations And Diagnoses
Marital Status
Mortality
Nuptiality
Organization And Administration
Physiology
Population
Population Dynamics
*Pregnancy Outcomes
Program Activities
Programs
Reproduction
Reproductive Tract Infections
Research Methodology
*Risk Factors
*Sex Behavior
Sexually Transmitted Diseases
Studies
*Travel And Tourism
*Unmarried
Viral Diseases
%X In a case-control study of 177 HIV-seropositive and 326 seronegative women and their newborns in Nairobi, Kenya, maternal HIV infection at term was independently associated with travel to other African countries [odds ratio (OR) 4.9, P less than 0.0001], history of a blood transfusion since 1980 (OR 3.5, P = 0.01), history of more than one sexual partner in the previous 5 years (OR 1.8, P = 0.02) and unmarried status (OR 1.8, P = 0.02). Neonates of HIV-positive and HIV-negative women differed little with respect to occurrence of congenital malformations, stillbirths, in-hospital mortality, sex, APGAR score, or gestational age. However, the mean birth weight of singleton neonates of HIV-positive women was significantly lower than that of controls (3090 versus 3220 g, P = 0.005), and birth weight was less than 2500 g in 9% of cases and 3% of controls (OR 3.0, P = 0.007). Among neonates of HIV-seropositive women, birth weight was less than 2500 g in 17% if mothers were symptomatic and 6% if mothers were asymptomatic (OR 3.4, P = 0.08).
%Z Braddick, M R
Kreiss, J K
Embree, J B
Datta, P
Ndinya-Achola, J O
Pamba, H
Maitha, G
Roberts, P L
Quinn, T C
Holmes, K K
AI-27757/AI/NIAID NIH HHS/United States
HD 23412/HD/NICHD NIH HHS/United States
Journal Article
Research Support, Non-U.S. Gov't
Research Support, U.S. Gov't, P.H.S.
England
1990/10/01
AIDS. 1990 Oct;4(10):1001-5. doi: 10.1097/00002030-199010000-00009.
%+ Department of Medical Microbiology, University of Nairobi, Kenya.
%W NLM
%G eng

%0 Journal Article
%A Brhane, M.
%A Hagos, B.
%A Abrha, M. W.
%A Weldearegay, H. G.
%D 2019
%T Does short inter-pregnancy interval predicts the risk of preterm birth in Northern Ethiopia?
%B BMC Res Notes
%V 12
%N 1
%P 405
%7 20190715
%8 Jul 15
%! Does short inter-pregnancy interval predicts the risk of preterm birth in Northern Ethiopia?
%@ 1756-0500
%R 10.1186/s13104-019-4439-1
%1 The authors declare that they have no competing interests.
%2 PMC6631733
%M 31307529
%K Adolescent
Adult
*Birth Intervals
Ethiopia/epidemiology
Female
Humans
Incidence
Middle Aged
Pregnancy
Premature Birth/*epidemiology
Prenatal Care/*methods
Prospective Studies
Risk Factors
Time Factors
Young Adult
Cohort study
Inter pregnancy interval
Northern Ethiopia
Preterm birth
%X OBJECTIVE: The study aimed to assess the effect of inter pregnancy interval on preterm birth in Northern Ethiopia: prospective cohort study. RESULT: This study showed that, total incidence of premature birth was 10.4%. Among mothers with short inter pregnancy interval the incidence of preterm birth was 39 (25.9%).Whereas, among mothers who had recommended inter pregnancy interval was 9 (2.9%). Short inter-pregnancy interval [adjusted hazard ratio (AHR): 6.85, 95% confidence interval (CI) 3.07-15.31], antenatal care (ANC) visit 1-3 times (AHR: 2.24, 95% CI 1.04-4.85), complication during pregnancy (AHR: 3.16, 95% CI 1.58-6.33) and birth defect (AHR: 8.01, 95% CI 2.56-25.07) were predictors of premature birth.
%Z 1756-0500
Brhane, Merhawi
Hagos, Brhane
Abrha, Mulugeta Woldu
Weldearegay, Haftom Gebrehiwot
Orcid: 0000-0003-1909-7853
Journal Article
England
2019/07/17
BMC Res Notes. 2019 Jul 15;12(1):405. doi: 10.1186/s13104-019-4439-1.
%+ College of Health Sciences, Mekelle University, Mekelle, Ethiopia.
College of Health Sciences, Dilla University, Dilla, Ethiopia.
Tigray Health Research Institute, Mekelle, Ethiopia.
College of Health Sciences, Mekelle University, Mekelle, Ethiopia. haftom1224@gmail.com.
%W NLM
%G eng

%0 Journal Article
%A Brusnický, J.
%A van Heerden, K. M.
%A de Jong, G.
%A Cronjé, A. S.
%A Retief, A. E.
%D 1986
%T Severe mental retardation in six generations of a large South African family carrying a translocation t(6;10)(q27;q25.2)
%B J Med Genet
%V 23
%N 5
%P 435-45
%8 Oct
%! Severe mental retardation in six generations of a large South African family carrying a translocation t(6;10)(q27;q25.2)
%@ 0022-2593 (Print)
0022-2593
%R 10.1136/jmg.23.5.435
%2 PMC1049781
%M 3783620
%K Abnormalities, Multiple/*genetics
Adolescent
Adult
Chromosome Banding
*Chromosomes, Human, Pair 10
*Chromosomes, Human, Pair 6
Female
Genetic Carrier Screening
Humans
Infant, Newborn
Intellectual Disability/*genetics
Karyotyping
Male
Pedigree
South Africa
*Translocation, Genetic
%X Partial monosomy 10q25.2----qter, detected in a newborn baby with multiple congenital abnormalities, was found to be derived from a balanced maternal translocation t(6;10)(q27;q25.2). The pedigree of six generations of the family is presented. In an extensive cytogenetic study of this family, the chromosome complements of 57 subjects, potentially capable of carrying some form of this translocation, were analysed. A total of 14 male carriers (four obligatory) and 14 female carriers (three obligatory) of this translocation was found. Partial trisomy 10q25.2----qter, associated with severe mental retardation, occurred in nine cases, eight males and one female. Two of these eight males were detected prenatally and subsequently therapeutically aborted. The phenotypes of the family members with partial trisomy 10q25.2----qter are compared to each other and to those reported in publications. No further cases of partial monosomy 10q25.2----qter were encountered. A review of published reports of partial monosomy and partial trisomy 10qter is given. The apparent absence of infertility, the occurrence of many first trimester miscarriages, and the marked sex ratio are discussed.
%Z 1468-6244
Brusnický, J
van Heerden, K M
de Jong, G
Cronjé, A S
Retief, A E
Case Reports
Journal Article
Research Support, Non-U.S. Gov't
England
1986/10/01
J Med Genet. 1986 Oct;23(5):435-45. doi: 10.1136/jmg.23.5.435.
%W NLM
%G eng

%0 Journal Article
%A Büdel, T.
%A Kuenzli, E.
%A Clément, M.
%A Bernasconi, O. J.
%A Fehr, J.
%A Mohammed, A. H.
%A Hassan, N. K.
%A Zinsstag, J.
%A Hatz, C.
%A Endimiani, A.
%D 2019
%T Polyclonal gut colonization with extended-spectrum cephalosporin- and/or colistin-resistant Enterobacteriaceae: a normal status for hotel employees on the island of Zanzibar, Tanzania
%B J Antimicrob Chemother
%V 74
%N 10
%P 2880-2890
%8 Oct 1
%! Polyclonal gut colonization with extended-spectrum cephalosporin- and/or colistin-resistant Enterobacteriaceae: a normal status for hotel employees on the island of Zanzibar, Tanzania
%@ 0305-7453
%R 10.1093/jac/dkz296
%M 31361004
%K Adult
Aged
Aged, 80 and over
Anti-Bacterial Agents/*pharmacology
Bacteriological Techniques
Carrier State/epidemiology/microbiology
Cephalosporins/*pharmacology
Colistin/*pharmacology
*Drug Resistance, Bacterial
Enterobacteriaceae/classification/*drug effects/isolation & purification
Enterobacteriaceae Infections/epidemiology/*microbiology
Female
Humans
Male
Middle Aged
Polymerase Chain Reaction
Prevalence
Rectum/*microbiology
Spectrometry, Mass, Matrix-Assisted Laser Desorption-Ionization
Tanzania/epidemiology
Young Adult
%X OBJECTIVES: For low-income countries, data regarding the intestinal colonization with extended-spectrum cephalosporin-resistant (ESC-R) and colistin-resistant (CST-R) Enterobacteriaceae in the community are still scarce. Here, we investigated this phenomenon by analysing hotel employees in Zanzibar. METHODS: During June to July 2018, rectal swabs from 59 volunteers were screened implementing selective enrichments and agar plates. Species identification was achieved using MALDI-TOF MS. Strains were characterized using microdilution panels (MICs), microarray, PCRs for mcr-1/-8, repetitive extragenic palindromic-PCR (rep-PCR) and WGS. RESULTS: Colonization prevalence with ESC-R-, CST-R- and mcr-1-positive Enterobacteriaceae were 91.5%, 66.1% and 18.6%, respectively (average: 2.2 strains per volunteer). Overall, 55 ESC-R Escherichia coli (3 also CST-R), 33 ESC-R Klebsiella pneumoniae (1 also CST-R), 17 CST-R E. coli and 21 CST-R K. pneumoniae were collected. The following main resistance genes were found: ESC-R E. coli (blaCTX-M-15-like, 51.0%), ESC-R K. pneumoniae (blaCTX-M-9-like, 42.9%), CST-R E. coli (mcr-1, 55%) and CST-R K. pneumoniae (D150G substitution in PhoQ). ESBL-producing E. coli mainly belonged to ST361, ST636 and ST131, whereas all those that were mcr-1 positive belonged to ST46 that carried mcr-1 in a 33 kb IncX4 plasmid. ESBL-producing K. pneumoniae mainly belonged to ST17, ST1741 and ST101, whereas CST-R strains belonged to ST11. CONCLUSIONS: We recorded remarkably high colonization prevalence with ESC-R and/or CST-R Enterobacteriaceae in hotel staff. Further research in the local environment, livestock and food chain is warranted to understand this phenomenon. Moreover, as Zanzibar is a frequent holiday destination, attention should be paid to the risk of international travellers becoming colonized and thereby importing life-threatening pathogens into their low-prevalence countries.
%Z 1460-2091
Büdel, Thomas
Kuenzli, Esther
Clément, Mathieu
Bernasconi, Odette J
Fehr, Jan
Mohammed, Ali Haji
Hassan, Nadir Khatib
Zinsstag, Jakob
Hatz, Christoph
Endimiani, Andrea
Journal Article
Research Support, Non-U.S. Gov't
England
2019/07/31
J Antimicrob Chemother. 2019 Oct 1;74(10):2880-2890. doi: 10.1093/jac/dkz296.
%+ Institute for Infectious Diseases, University of Bern, Bern, Switzerland.
Department of Public Health, Epidemiology, Biostatistics and Prevention Institute, University of Zurich, Zurich, Switzerland.
Swiss Tropical and Public Health Institute, Basel, Switzerland.
University of Basel, Basel, Switzerland.
Division of Infectious Diseases and Hospital Epidemiology, University Hospital Zurich, University of Zurich, Zurich, Switzerland.
Zanzibar Food and Drug Agency, Zanzibar, Tanzania.
%W NLM
%G eng

%0 Journal Article
%A Chikte, U. M.
%A Louw, A. J.
%A Stander, I.
%D 2001
%T Perceptions of fluorosis in northern Cape communities
%B Sadj
%V 56
%N 11
%P 528-32
%8 Nov
%! Perceptions of fluorosis in northern Cape communities
%@ 1029-4864 (Print)
1029-4864
%M 11885431
%K Adolescent
Adolescent Behavior
*Attitude to Health
Cariostatic Agents/analysis
Chi-Square Distribution
Child
Child Behavior
Cross-Sectional Studies
Dental Enamel/pathology
Dental Enamel Hypoplasia/classification/psychology
Fluorides/analysis
Fluorosis, Dental/classification/*psychology
Humans
Observer Variation
Public Health
South Africa
Statistics as Topic
Surveys and Questionnaires
Tooth Discoloration/classification/psychology
Tooth, Deciduous/pathology
Water Supply/analysis
%X The objective of the study was to determine the perception of fluorosis in communities living in the Northern Cape Province of South Africa where there is a considerable range in fluoride levels of drinking water. The fluoride levels of the drinking water were categorised as suboptimal (0.40-0.60 ppmF), optimal (0.99-1.10 ppmF) or supra-optimal (1.70-2.70 ppmF). The teeth of 694 children aged 6, 12 and 15 years were examined. Dental fluorosis occurred among children of all ages in all areas studied. As anticipated there appears to be a direct relationship between fluoride levels in the drinking water and levels of dental fluorosis, and the severity of the condition increased with an increase in levels of fluoride in the water supplies. Children in low fluoride areas showed some form of mild fluorosis (37% very mild and 17% mild). However, 19% of this group experienced moderate or severe forms of fluorosis. In areas with optimal levels of fluoride 30% of children showed a questionable form of fluorosis and 21% mild fluorosis. Moderate or severe forms of fluorosis were recorded in 31% of children in the optimal fluoride area. The Community Fluorosis Index (CFI) scores for the sub-optimal and optimal areas were of medium public health significance and for the supra-optimal area of very high public health significance. Of concern is the high percentage of children (45%) in the supra-optimal area with severe forms of fluorosis. The awareness and concern for stains on teeth were mostly expressed by children with moderate or severe fluorosis. This study suggests that the proposed fluoride concentration (not more than 0.7 ppmF) prescribed in the Regulations on Fluoridating the Water Supplies for South Africa would minimise the risk of dental fluorosis.
%Z Chikte, U M
Louw, A J
Stander, I
Journal Article
South Africa
2002/03/12
SADJ. 2001 Nov;56(11):528-32.
%+ Department of Community Dentistry, University of Stellenbosch, Private Bag XI, Tygerberg, 7505. umec@sun.ac.za
%W NLM
%G eng

%0 Journal Article
%A Christianson, A. L.
%A Kromberg, J. G.
%D 1996
%T Maternal non-recognition of Down syndrome in black South African infants
%B Clin Genet
%V 49
%N 3
%P 141-4
%8 Mar
%! Maternal non-recognition of Down syndrome in black South African infants
%@ 0009-9163 (Print)
0009-9163
%R 10.1111/j.1399-0004.1996.tb03273.x
%M 8737979
%K Adult
Attitude to Health/*ethnology
*Down Syndrome
Female
Humans
Infant, Newborn
Male
Maternal Behavior/*ethnology
Middle Aged
*Mothers
Social Class
South Africa
%X Down syndrome (DS), one of the commonest causes of mental retardation in Caucasoids, has only rarely been described in Africa. In previous studies it was suggested that there may be clinical difficulties in making the diagnosis in African neonates. In the present study data were collected by means of a questionnaire administered partly before and partly after a genetic counselling session, to 35 mothers of African infants with DS. The results show that 83% of these mothers did not recognise any facial difference between their affected infant and other normal infants and 57% did not observe any other physical differences. After counselling, 40% of the sample still did not accept that their infant was different from other newborns. Only one mother was aware of infants with similar characteristics. These findings suggest that if mothers themselves cannot see the differences between their DS children and normal children, clinical diagnosis based on physical stigmata may be difficult. Furthermore, acceptance of the diagnosis may be retarded until delayed mile-stones can be observed in the affected infants.
%Z Christianson, A L
Kromberg, J G
Journal Article
Denmark
1996/03/01
Clin Genet. 1996 Mar;49(3):141-4. doi: 10.1111/j.1399-0004.1996.tb03273.x.
%+ Department of Human Genetics and Developmental Biology, Faculty of Medicine, University of Pretoria, South Africa.
%W NLM
%G eng

%0 Journal Article
%A Christianson, A.
%A Modell, B.
%D 2004
%T Medical genetics in developing countries
%B Annu Rev Genomics Hum Genet
%V 5
%P 219-65
%! Medical genetics in developing countries
%@ 1527-8204 (Print)
1527-8204
%R 10.1146/annurev.genom.5.061903.175935
%M 15485349
%K Child
Congenital Abnormalities/epidemiology
*Developing Countries
Ethics, Medical
Genetic Diseases, Inborn/epidemiology/prevention & control
*Genetics, Medical
Humans
Infant
Infant Mortality
Risk Factors
Social Justice
%X Since Watson & Crick's 1953 description of the structure of DNA, significant progress has been achieved in the control of congenital disorders, most of which has benefited industrialized countries. Little advantage accrued to developing nations, most of which in the same time frame achieved a significant epidemiological transition, resulting in congenital disorders attaining public health significance. The burden of congenital disorders in these lower-resource countries is high and they need to develop medical genetic services. We present a new pragmatic approach for the care and prevention of congenital disorders in these countries, pioneered initially by the World Health Organization.
%Z Christianson, Arnold
Modell, Bernadette
Journal Article
Review
United States
2004/10/16
Annu Rev Genomics Hum Genet. 2004;5:219-65. doi: 10.1146/annurev.genom.5.061903.175935.
%+ Division of Human Genetics, National Health Laboratory Service and Faculty of Health Sciences, University of the Witwatersrand, Johannesburg 2000, South Africa. arnold.christianson@nhls.ac.za
%W NLM
%G eng

%0 Journal Article
%A Contag, S.
%A Nardos, R.
%A Buhimschi, I. A.
%A Almanza, J.
%D 2021
%T Population based cohort study of fetal deaths, and neonatal and perinatal mortality at term within a Somali diaspora
%B BMC Pregnancy Childbirth
%V 21
%N 1
%P 740
%7 20211101
%8 Nov 1
%! Population based cohort study of fetal deaths, and neonatal and perinatal mortality at term within a Somali diaspora
%@ 1471-2393
%R 10.1186/s12884-021-04163-z
%1 The authors declare that they have no competing interests.
%2 PMC8559350
%M 34719388
%K Adult
Cohort Studies
Emigrants and Immigrants
*Ethnicity
Female
*Fetal Death
Gestational Age
Human Migration
Humans
Infant
Infant Mortality/*ethnology
Infant, Newborn
Minnesota/epidemiology
Perinatal Mortality/*ethnology
Pregnancy
Retrospective Studies
Somalia/ethnology
Death
Fetal
Mortality
Neonatal
Perinatal
Somali
Stillbirth
Term
%X BACKGROUND: Somali women deliver at greater gestational age with limited information on the associated perinatal mortality. Our objective is to compare perinatal mortality among Somali women with the population rates. METHODS: This is a retrospective cohort study from all births that occurred in Minnesota between 2011 and 2017. Information was obtained from certificates of birth, and neonatal and fetal death. Data was abstracted from 470,550 non-anomalous births ≥37 and ≤ 42 weeks of gestation. The study population included U.S. born White, U.S. born Black, women born in Somalia or self-identified as Somali, and women who identified as Hispanic regardless of place of birth (377,426). We excluded births < 37 weeks and > 42 weeks, > 1 fetus, age < 18 or > 45 years, or women of other ethnicities. The exposure was documented ethnicity or place of birth, and the outcomes were live birth, fetal death, neonatal death prior to 28 days, and perinatal mortality rates. These were calculated using binomial proportions with 95% confidence intervals and compared using odds ratios adjusted (aOR) for diabetes, hypertension and maternal body mass index. RESULTS: The aOR [95%CI] for stillbirth rate in the Somali cohort was greater than for U.S. born White (2.05 [1.49-2.83]) and Hispanic women (1.90 [1.30-2.79]), but similar to U.S. born Black women (0.88 [0.57-1.34]). Neonatal death rates were greater than for U.S. born White (1.84 [1.36-2.48], U.S. born Black women (1.47 [1.04-2.06]) and Hispanic women (1.47 [1.05-2.06]). This did not change after analysis was restricted to those with spontaneous onset of labor. When analyzed by week, at 42 weeks Somali aOR for neonatal death was the same as for U.S. born White women, but compared against U.S. born Black and Hispanic women, was significantly lower. CONCLUSIONS: The later mean gestational age at delivery among women of Somali ethnicity is associated with greater overall risk for stillbirth and neonatal death rates at term, except compared against U.S. born Black women with whom stillbirth rates were not different. At 42 weeks, Somali neonatal mortality decreased and was comparable to that of the U.S. born White population and was lower than that of the other minorities.
%Z 1471-2393
Contag, Stephen
Nardos, Rahel
Buhimschi, Irina A
Almanza, Jennifer
Journal Article
England
2021/11/02
BMC Pregnancy Childbirth. 2021 Nov 1;21(1):740. doi: 10.1186/s12884-021-04163-z.
%+ Department of Obstetrics, Gynecology and Women's Health, University of Minnesota School of Medicine, Medical School MMC 395, 420 Delaware St SE, Minneapolis, MN, 55455, USA. scontag@umn.edu.
Division of Female Pelvic Medicine and Reconstructive Surgery, Department of Obstetrics, Gynecology and Women's Health, University of Minnesota School of Medicine, Global Women's Health, Center for Global Health and Social Responsibility, Medical School MMC 395, 420 Delaware St SE, Minneapolis, MN, 55455, USA.
Department of Obstetrics & Gynecology, University of Illinois at Chicago College of Medicine, Chicago, IL, 60612, USA.
Department of Obstetrics, Gynecology and Women's Health, University of Minnesota School of Medicine, Medical School MMC 395, 420 Delaware St SE, Minneapolis, MN, 55455, USA.
%W NLM
%G eng

%0 Journal Article
%A Craig, L.
%A Lutz, A.
%A Berry, K. A.
%A Yang, W.
%D 2015
%T Recommendations for fluoride limits in drinking water based on estimated daily fluoride intake in the Upper East Region, Ghana
%B Sci Total Environ
%V 532
%P 127-37
%7 20150608
%8 Nov 1
%! Recommendations for fluoride limits in drinking water based on estimated daily fluoride intake in the Upper East Region, Ghana
%@ 0048-9697
%R 10.1016/j.scitotenv.2015.05.126
%M 26058000
%K Adolescent
Child
Drinking Water/*standards
Environmental Exposure/*standards
Fluorides/*standards
Fluorosis, Dental/epidemiology/prevention & control
Ghana/epidemiology
Health Policy
Humans
Nutrition Policy/legislation & jurisprudence
Water Purification
World Health Organization
Drinking water
Fluoride intake
Fluorosis
%X Both dental and skeletal fluorosis caused by high fluoride intake are serious public health concerns around the world. Fluorosis is particularly pronounced in developing countries where elevated concentrations of naturally occurring fluoride are present in the drinking water, which is the primary route of exposure. The World Health Organization recommended limit of fluoride in drinking water is 1.5 mg F(-) L(-1), which is also the upper limit for fluoride in drinking water for several other countries such as Canada, China, India, Australia, and the European Union. In the United States the enforceable limit is much higher at 4 mg F(-) L(-1), which is intended to prevent severe skeletal fluorosis but does not protect against dental fluorosis. Many countries, including the United States, also have notably lower unenforced recommended limits to protect against dental fluorosis. One consideration in determining the optimum fluoride concentration in drinking water is daily water intake, which can be high in hot climates such as in northern Ghana. The results of this study show that average water intake is about two times higher in Ghana than in more temperate climates and, as a result, the fluoride intake is higher. The results also indicate that to protect the Ghanaian population against dental fluorosis, the maximum concentration of fluoride in drinking water for children under 6-8 years should be 0.6 mg F(-) L(-1) (and lower in the first two years of life), and the limit for older children and adults should be 1.0 mg F(-) L(-1). However, when considering that water treatment is not cost-free, the most widely recommended limit of 1.5 mg F(-) L(-1) - which is currently the limit in Ghana--may be appropriate for older children and adults since they are not vulnerable to dental fluorosis once the tooth enamel is formed.
%Z 1879-1026
Craig, Laura
Lutz, Alexandra
Berry, Kate A
Yang, Wei
Journal Article
Research Support, Non-U.S. Gov't
Netherlands
2015/06/10
Sci Total Environ. 2015 Nov 1;532:127-37. doi: 10.1016/j.scitotenv.2015.05.126. Epub 2015 Jun 8.
%+ Desert Research Institute, 2215 Raggio Parkway, Reno, NV 89512, United States. Electronic address: Laura.Craig@dri.edu.
Desert Research Institute, 2215 Raggio Parkway, Reno, NV 89512, United States. Electronic address: Alexandra.Lutz@dri.edu.
Department of Geography, University of Nevada, Reno, Reno, NV 89557, United States. Electronic address: kberry@unr.edu.
School of Community Health Sciences, University of Nevada, Reno, Reno, NV 89557, United States. Electronic address: weiyang@unr.edu.
%W NLM
%G eng

%0 Journal Article
%A Linde, D Van Der
%A Konings, EEM
%A Slager, MA
%A ...
%D 2011
%T Birth prevalence of congenital heart disease worldwide: a systematic review and meta-analysis
%B Journal of the American …
%! Birth prevalence of congenital heart disease worldwide: a systematic review and meta-analysis
%R 10.1016/j.jacc.2011.08.025
%1 3810 cites: https://scholar.google.com/scholar?cites=5787478953562095971&as_sdt=2005&sciodt=2007&hl=en
Query date: 2024-08-21 16:52:06
%X … congenital anomalies consist of heart defects (1). Reported … Reported PS and TOF birth prevalence in Asia was … is at increased risk of having a congenital abnormality (13). Furthermore, …
%U https://www.jacc.org/doi/abs/10.1016/j.jacc.2011.08.025

%0 Journal Article
%A De Clerck, F.
%A Van de Water, A.
%A D'Aubioul, J.
%A Lu, H. R.
%A van Rossem, K.
%A Hermans, A.
%A Van Ammel, K.
%D 2002
%T In vivo measurement of QT prolongation, dispersion and arrhythmogenesis: application to the preclinical cardiovascular safety pharmacology of a new chemical entity
%B Fundam Clin Pharmacol
%V 16
%N 2
%P 125-40
%8 Apr
%! In vivo measurement of QT prolongation, dispersion and arrhythmogenesis: application to the preclinical cardiovascular safety pharmacology of a new chemical entity
%@ 0767-3981 (Print)
0767-3981
%R 10.1046/j.1472-8206.2002.00081.x
%M 12031065
%K Animals
Anti-Arrhythmia Agents/adverse effects
Drug Evaluation, Preclinical/*methods
Drugs, Investigational/*adverse effects
Electrophysiology/methods
Long QT Syndrome/*chemically induced
Models, Animal
Torsades de Pointes/chemically induced
%X In addition to in silico and in vitro measurements, cardiac electrophysiology in experimental animals plays a decisive role in the selection of a potential 'cardio-safe' new chemical entity (NCE). The present synopsis critically reviews such in vivo techniques in experimental animals. In anaesthetized guinea-pigs, surface ECG recordings readily identify the typical effects of Class I to IV anti-arrhythmic compounds and of If blockers such as zatebradine on ECG intervals and morphology, but also of non-cardiovascular NCEs affecting cardiac electrical activity via ion channels or neurogenic mechanisms. QT/RR plots indicate that bradycardia is a dominant effect of IKr blockers (dual modulation by IKr of sinus node activity and ventricular repolarization). Nevertheless, correction of QT with Bazett's formula usually distinguishes between drug-induced heart rate reduction and real prolongation of ventricular repolarization (QTc). The anaesthetized guinea-pig model thus is a useful tool for first line in vivo testing of an NCE for effects on cardiac electrophysiology, in particular when combined with measurements of drug levels in plasma and heart tissues. In anaesthetized dogs, advanced ECG analyses identify drug-induced effects on atrial and ventricular intervals, on temporal and transmural dispersion of ventricular repolarization and on incidences of early after-depolarizations. This can be combined with complete haemodynamic, pulmonary and pharmacokinetic analyses in one preparation. However, compound doses/plasma levels needed for effects on ventricular repolarization in this model are substantially higher than those identified in guinea-pigs, at least for IKr blocking compounds. Therefore, we use this 'information-rich' canine model as a second line approach. In awake, trained and appropriately instrumented dogs, readings of surface ECG in combination with cardio-haemodynamic and behavioural assessments can be performed after the administration of an NCE via the expected therapeutic route, including oral medication. However, at higher doses the compound under scrutiny may induce overall behavioural side-effects, related to its primary pharmacological action, such as gastrokinetic repercussions or CNS-mediated sedation or excitation. Such primary pharmacological effects are bound to compromise the evaluation of real drug-induced changes on cardiac electrophysiology, readily identified by resource-friendly setups in smaller animals. Therefore, we use such paradigms as an imperative, final cardiovascular check-up, before a 'First in Man' administration of the NCE. In anaesthetized, methoxamine-challenged rabbits, arrhythmogenic effects of IKr blockers (torsades de pointes) and of dual channel INa/IKr blockers (conduction disturbances) are readily identified. Drug-induced QT dispersion rather than a 'simple' QTc prolongation determines the ventricular arrhythmogenic effect of IKr blockers. The latter effect also depends on the rate of drug delivery (plasma levels vs. heart level, equilibrium throughout the myocardium). Therefore, we use models sensitized for arrhythmogenesis to document further the profile of a comparatively 'cardio-safe' NCE. We conclude that the interpretation of an integrated profile of activity of an NCE on in vitro and in vivo cardiovascular parameters, in comparison with the characteristics of its primary pharmacology and target disease, determines its eventual selection via a scientific, rather than a 'checklist' or 'menu' approach to cardiovascular safety pharmacology. Appropriate tests in experimental animals play a key role in this process.
%Z De Clerck, Fred
Van de Water, André
D'Aubioul, Jan
Lu, Hua Rong
van Rossem, Koen
Hermans, An
Van Ammel, Karel
Journal Article
Review
England
2002/05/29
Fundam Clin Pharmacol. 2002 Apr;16(2):125-40. doi: 10.1046/j.1472-8206.2002.00081.x.
%+ Center of Excellence for Cardiovascular Safety Research, Janssen Research Foundation, Turnhoutseweg 30, B-2340 Beerse, Belgium. fdclerk@janbe.jnj.com
%W NLM
%G eng

%0 Journal Article
%A de Costa, C.
%A Griew, A. R.
%D 1982
%T Effects of betel chewing on pregnancy outcome
%B Aust N Z J Obstet Gynaecol
%V 22
%N 1
%P 22-4
%8 Feb
%! Effects of betel chewing on pregnancy outcome
%@ 0004-8666 (Print)
0004-8666
%R 10.1111/j.1479-828x.1982.tb01392.x
%M 6954939
%K *Areca
Birth Weight
Congenital Abnormalities/etiology
Female
Fetal Death
Habits
Humans
Infant, Newborn
Jaundice, Neonatal/etiology
Mastication
Papua New Guinea
*Plants, Medicinal
Postpartum Period
*Pregnancy
Africa
Age Factors
Asia
Biology
Congenital Abnormalities
Delivery Of Health Care
Demographic Factors
Developing Countries
Diseases
Health
Health Services
*Hepatic Effects
India
*Infant
*Infant Mortality
*Jaundice
Maternal Health Services
Maternal-child Health Services
Melanesia
*Mortality
*Neonatal Mortality
Oceania
Physiology
Population
Population Characteristics
Population Dynamics
*Prenatal Care
Primary Health Care
Reproduction
Signs And Symptoms
Youth
%X The antenatal records of 400 Papua New Guinean women who had chewed betel throughout pregnancy were examined and the patients' performance in labour and the condition of the baby at birth and in the post-natal period were studied. Each mother was matched for parity and province of birth with a control who had never chewed betel, whose pregnancy and infant were similarly studied. The findings are a significantly higher mean birth-weight for the control group and a lower incidence of neonatal jaundice in the study group.
The chewing of betel, made up of areca nut, betel leaf or bean and slaked lime, is common among men and women in East Africa, India, Southeast Asia, and Melanesia and is considered to be a direct cause of oral and esophageal cancer. In order to determine its effects on maternal and infant health, a group of 400 Papua-New Guinean women was comprised of those who had made at least 1 prenatal visit, taken no drugs in pregnancy aside from chloroquine and hematinics, did not smoke or drink alcohol, had a single pregnancy, and gave a clear history of having chewed betel throughout the pregnancy. The test was performed from April-June 1981 and a control was found of women who had never chewed betel. Each patient was seen in labor and the baby was examined after delivery, on the 1st day postpartum, and throughout the lying-in period (2-23 days) with regard to congenital anomalies and respiratory difficulties. In the antenatal period no differences in hemoglobin value, preeclampsia, or labor were noted as significant (P0.05). Fetal distress was the same in each group and Agpar scores were similar as well. Babies born to betel chewing mothers had a mean weight of 2998.5 gm with a standard deviation of 492.5 gm. Nonchewing mothers' babies had a mean weight of 3079.5 gm and standard deviation was 464.1 gm, a significant difference. The occurrence of congenital anomalies was not different in the 2 groups and no baby was found in either group to show the irritability common in narcotic withdrawal syndromes. 51 infants in the study group developed mild neonatal jaundice compared with 79 in the control group. Possibly some substance in the betel chew is an inducer of glucuronyl transferase. The difference in the overall incidence of jaundice is significant (P0.001). Even though mean birth weight of betel-chewing mothers was lower than the control group, the babies were healthy in other aspects. The study does not indicate a need to dissuade mothers from chewing betel, and there may even be some benefit in this habit as regards jaundice reduction.
eng
%Z de Costa, C
Griew, A R
Journal Article
Australia
1982/02/01
Aust N Z J Obstet Gynaecol. 1982 Feb;22(1):22-4. doi: 10.1111/j.1479-828x.1982.tb01392.x.
%W NLM
%G eng

%0 Journal Article
%A De Paepe, A.
%A Viljoen, D.
%A Matton, M.
%A Beighton, P.
%A Lenaerts, V.
%A Vossaert, K.
%A De Bie, S.
%A Voet, D.
%A De Laey, J. J.
%A Kint, A.
%D 1991
%T Pseudoxanthoma elasticum: similar autosomal recessive subtype in Belgian and Afrikaner families
%B Am J Med Genet
%V 38
%N 1
%P 16-20
%8 Jan
%! Pseudoxanthoma elasticum: similar autosomal recessive subtype in Belgian and Afrikaner families
%@ 0148-7299 (Print)
0148-7299
%R 10.1002/ajmg.1320380105
%M 2012127
%K Adult
Aged
Belgium
Cardiovascular Diseases/complications
Consanguinity
Female
*Genes, Recessive
Humans
Male
Middle Aged
Pedigree
Phenotype
Pseudoxanthoma Elasticum/*genetics/pathology
South Africa/ethnology
Visual Acuity
%X A multidisciplinary survey of the clinical and genetic characteristics of 26 Belgian and 32 Afrikaner families with biopsy-proven pseudoxanthoma elasticum (PXE) was undertaken. The major PXE phenotype emerging from this study is very similar in both patient groups and is characterized by severe ophthalmologic manifestations with variable, mild cutaneous and vascular symptoms. In the families with more than one affected relative, segregation analysis is compatible with autosomal recessive inheritance in both groups. It is suggested that the PXE phenotype of these Belgian and Afrikaner patients is distinct from the other recognized PXE subtypes. The phenotypic resemblance in both patient groups raises the question whether a similar genetic mechanism is involved.
%Z De Paepe, A
Viljoen, D
Matton, M
Beighton, P
Lenaerts, V
Vossaert, K
De Bie, S
Voet, D
De Laey, J J
Kint, A
Case Reports
Comparative Study
Journal Article
United States
1991/01/01
Am J Med Genet. 1991 Jan;38(1):16-20. doi: 10.1002/ajmg.1320380105.
%+ Centre for Medical Genetics, University of Gent, Belgium.
%W NLM
%G eng

%0 Journal Article
%A Debella, A.
%A Eyeberu, A.
%A Getachew, T.
%A Atnafe, G.
%A Geda, B.
%A Dheresa, M.
%D 2023
%T Perinatal outcomes in anemic pregnant women in public hospitals of eastern Ethiopia
%B Int Health
%V 15
%N 3
%P 274-280
%8 May 2
%! Perinatal outcomes in anemic pregnant women in public hospitals of eastern Ethiopia
%@ 1876-3413 (Print)
1876-3405
%R 10.1093/inthealth/ihac021
%1 None declared.
%2 PMC10153563
%M 35474135
%K Infant, Newborn
Female
Pregnancy
Humans
Pregnant Women
Ethiopia/epidemiology
Cross-Sectional Studies
*Premature Birth/epidemiology
*Anemia/epidemiology/complications
Prenatal Care
Hemoglobins
Hospitals, Public
Ethiopia
anemia
newborn
perinatal outcome
pregnant
%X BACKGROUND: Anemia is a worldwide problem with serious effects for mothers and their babies. Although efforts have been made to lessen the burden of anemia, it has remained a problem. Moreover, there is a paucity of information regarding the perinatal outcomes of anemia in the study area. Thus this study aimed to assess the perinatal outcomes in anemic pregnant women in eastern Ethiopia. METHODS: A facility-based cross-sectional study was conducted among 407 systematically selected pregnant women. Data were collected by interview and entered into EpiData version 3.1 and then exported into SPSS for Windows version 20 for analysis. Bivariate and multivariate analyses were employed to determine the association between independent variables and the outcome variable. RESULTS: Among pregnant women, 61.9% had an adverse perinatal outcome. The most common reported adverse perinatal outcomes were preterm birth, congenital anomalies and stillbirths. Furthermore, variables such as educational status (adjusted odds ratio [AOR] 2.11 [95% confidence interval {CI} 1.245 to 3.58]), antenatal care follow-up (AOR 2.75 [95% CI 1.47 to 5.18]) and hemoglobin level (AOR 4.1 [95% CI 2.609 to 6.405]) were significantly associated with perinatal outcomes. CONCLUSIONS: Nearly three-fourths of anemic pregnant women experienced adverse perinatal outcomes. In general, this study identified that educational status, antenatal follow-up and hemoglobin level were associated with perinatal outcomes among anemic pregnant women. To prevent adverse perinatal outcomes, efforts must be made to ensure that all pregnant women receive antenatal care and have adequate maternal nutritional status.
%Z 1876-3405
Debella, Adera
Eyeberu, Addis
Orcid: 0000-0002-3147-3770
Getachew, Tamirat
Orcid: 0000-0002-0057-9062
Atnafe, Genanaw
Geda, Biftu
Dheresa, Merga
Journal Article
Research Support, Non-U.S. Gov't
England
2022/04/28
Int Health. 2023 May 2;15(3):274-280. doi: 10.1093/inthealth/ihac021.
%+ School of Nursing and Midwifery, College of Health and Medical Sciences, Haramaya University, Harar, Ethiopia.
Department of Pediatrics, School of Nursing and Midwifery, College of Health and Medical Sciences, Haramaya University, Harar, Ethiopia.
School of Nursing, College of Medicine and Health Sciences, Madda Walabu University, Bale-Robe, Ethiopia.
%W NLM
%G eng

%0 Journal Article
%A Dela, H.
%A Egyir, B.
%A Behene, E.
%A Sulemana, H.
%A Tagoe, R.
%A Bentil, R.
%A Bongo, R. N. A.
%A Bonfoh, B.
%A Zinsstag, J.
%A Bimi, L.
%A Addo, K. K.
%D 2023
%T Microbiological quality and antimicrobial resistance of Bacteria species recovered from ready-to-eat food, water samples, and palm swabs of food vendors in Accra, Ghana
%B Int J Food Microbiol
%V 396
%P 110195
%7 20230404
%8 Jul 2
%! Microbiological quality and antimicrobial resistance of Bacteria species recovered from ready-to-eat food, water samples, and palm swabs of food vendors in Accra, Ghana
%@ 0168-1605
%R 10.1016/j.ijfoodmicro.2023.110195
%1 Declaration of competing interest The authors declare that they have no known competing financial interests or personal relationships that could have appeared to influence the work reported in this paper.
%M 37030061
%K *Anti-Bacterial Agents/pharmacology
Ghana
*Food Microbiology
Drug Resistance, Bacterial/genetics
Bacteria
beta-Lactamases
Escherichia coli
Microbial Sensitivity Tests
Accra
Antimicrobial resistance
Diarrheagenic E. coli
Extended Spectrum Beta-lactamase
Foodborne pathogens
Ready-to-eat foods
%X This study sought to investigate microbial quality and antimicrobial resistance of bacteria species from Ready-to-Eat (RTE) food, water, and vendor palm swab samples. Between 2019 and 2020, RTE food, water and vendor palm swab samples were collected from food vending sites in Accra, Ghana. Samples were cultured and confirmed using the Matrix-assisted laser desorption ionization-time of flight mass spectrometry (MALDI-TOF). Antimicrobial susceptibility testing (AST) was conducted using disk diffusion method. Beta-lactamase and Diarrheagenic Escherichia coli (DEC) genes were determined using Polymerase Chain Reaction (PCR). Total plate count (TPC) and Total coliform count (TCC) were performed on food and water samples. In total, 179 RTE food, 72 water and 10 vendor palm swab samples were collected. Enterobacter spp. (16.8 %), Citrobacter spp. (10.1 %), Enterococcus faecalis (7.8 %), Pseudomonas spp. (6.7 %) and Klebsiella pneumoniae (4.0 %) occurred in food. Isolates from water and palm were Klebsiella pneumoniae (20.8 %), Aeromonas spp. (16.7 %) and Enterobacter cloacae (11.1 %). Resistance to Amoxicillin-clavulanate, Tetracycline, Azithromycin, Sulfamethoxazole-trimethoprim, and Nitrofurantoin were common among Enterobacterales. High mean TPC and TCC showed in some RTE food and different water types used in vending depicting their unsafe condition for consumption and usage. The bla(SHV) and bla(TEM) genes were present in some Enterobacterales from food and water. The lt gene was identified in two food samples. AMR organisms associated with nosocomial infections in the samples investigated, calls for continuous surveillance in the food industry in Ghana. Also, the unsafe outcome of RTE food and water depicts the need for the enforcement of Ghana's food safety laws.
%Z 1879-3460
Dela, Helena
Egyir, Beverly
Behene, Eric
Sulemana, Hamdiya
Tagoe, Rodalyn
Bentil, Ronald
Bongo, Richard N A
Bonfoh, Bassirou
Zinsstag, Jakob
Bimi, Langbong
Addo, Kennedy Kwasi
Journal Article
Netherlands
2023/04/09
Int J Food Microbiol. 2023 Jul 2;396:110195. doi: 10.1016/j.ijfoodmicro.2023.110195. Epub 2023 Apr 4.
%+ Department of Bacteriology, Noguchi Memorial Institute for Medical Research (NMIMR), University of Ghana, Legon, Accra, Ghana
Department of Animal Biology and Conservation Science (DABCS), University of Ghana, Legon, Accra, Ghana. Electronic address: helena.ogum@gmail.com.
Department of Bacteriology, Noguchi Memorial Institute for Medical Research (NMIMR), University of Ghana, Legon, Accra, Ghana.
Institut de Recherche en Elevage pour le Développement (IRED), N'djamena, Chad.
Centre Suisse de Recherches Scientifiques en Côte d'Ivoire (CSRS), Abidjan, Côte d'Ivoire.
Department of Epidemiology and Public Health (EPH), Swiss TPH, Basel, Switzerland.
Department of Animal Biology and Conservation Science (DABCS), University of Ghana, Legon, Accra, Ghana.
%W NLM
%G eng

%0 Journal Article
%A Derbew, M.
%A Ahmed, E.
%D 2006
%T The pattern of pediatric surgical conditions in Tikur Anbessa Unversity Hospital, Addis Ababa, Ethiopia
%B Ethiop Med J
%V 44
%N 4
%P 331-8
%8 Oct
%! The pattern of pediatric surgical conditions in Tikur Anbessa Unversity Hospital, Addis Ababa, Ethiopia
%@ 0014-1755 (Print)
0014-1755
%M 17370432
%K Child
Child, Preschool
Ethiopia/epidemiology
Female
Hospitals, University
Humans
Infant
Infant, Newborn
Male
*Pediatrics
Quality of Health Care
*Surgical Procedures, Operative
%X OBJECTIVES: To assess the pattern and extent of pediatric surgical problems. PATIENTS AND METHODS: A retrospective analysis of all pediatric patients who had surgery at the TAUH over a five-year period RESULTS: A total of 6070 surgical procedures were done, accounting for 31% of all operations and 33% of all pediatric admissions to the hospital The patients were predominantly male (M:F ratio of 2:1) with a mean age of 68 months. Congenital anomalies, trauma and inflammation cause most of the diseases, 37%, 17.1% and 16.8% respectively. The gastrointestinal system was most commonly affected (41.8%) followed by the musculoskeletal system (23%). The study demonstrates the presence of a wide range of pediatric surgical conditions that may cause significant health problems among children. Acute appendicitis was the commonest surgical condition, seen in 729 (12%) children and foreign body aspiration or swallowing in 331 (5.5%) cases. Several diagnoses were related with poor surgical care such as: post burn contracture (177), post circumcision phimosis (71) and chronic osteomyelitis (71). CONCLUSION: It is suggested that improving the management of pediatrics surgical conditions would significantly reduce morbidity.
%Z Derbew, Miliard
Ahmed, Elias
Journal Article
Ethiopia
2007/03/21
Ethiop Med J. 2006 Oct;44(4):331-8.
%+ Addis Ababa University, Medical Faculty, Pediatric Surgeon, P.O.BOX 5729, Addis Ababa, Ethiopia.
%W NLM
%G eng

%0 Journal Article
%A Diop, A.
%A Thiam, O.
%A Guèye, M. L.
%A Seck, M.
%A Touré, A. O.
%A Cissé, M.
%A Dieng, M.
%D 2018
%T [Complicated Meckel diverticula: about 15 cases]
%B Pan Afr Med J
%V 29
%P 81
%7 20180129
%! [Complicated Meckel diverticula: about 15 cases]
%R 10.11604/pamj.2018.29.81.12675
%(Diverticules de Meckel compliqués: à propos de 15 cas.
%2 PMC5987125
%M 29875962
%K Adolescent
Adult
Aged
Anastomosis, Surgical/*methods
Child
Child, Preschool
Emergencies
Female
Humans
Infant
Laparotomy/*methods
Male
Meckel Diverticulum/complications/diagnosis/*surgery
Middle Aged
Necrosis
Peritonitis/epidemiology
Postoperative Complications/*epidemiology
Retrospective Studies
Senegal
Young Adult
occlusion
peritonitis
Meckel diverticulum
%X We conducted a retrospective study of 15 patients with complicated Meckel diverticula treated in the emergency surgery at the Aristide Le Dantec Hospital, Dakar, over a period of 13 years (January 2003-June 2016). The study included 10 men and 5 women, whose average age was 27.8 years, ranging between 1 months and 73 years. The two main circumstances of detection were occlusive syndrome and peritoneal irritation. Emergency laparotomy allowed clinicians to affirm the involvement of Meckel diverticulum in the clinical picture. In the case of occlusion, the mechanism was always a flange. Ten patients had intestinal necrosis with perforation at the time of diagnosis. All 15 patients underwent segmental resection of the intestine with elimination of the diverticulum. This resection was followed by immediate anastomosis in 12 cases. The morbidity was constituted of 2 cases of fistulas and 2 cases of postoperative peritonitis. A case of death due to septic shock was reported. Three patients had heterotopic mucosa, including gastric heterotopia, colic heterotopia and an association between colic heterotopia and gastric heterotopia in the same patient. The complications of Meckel diverticula are digestive emergencies requiring early and adapted surgical treatment. This is characterized by a non-negligible morbidity.
%Z 1937-8688
Diop, Abib
Thiam, Ousmane
Guèye, Mouhamadou Lamine
Seck, Mamadou
Touré, Alpha Oumar
Cissé, Mamadou
Dieng, Madieng
Journal Article
Uganda
2018/06/08
Pan Afr Med J. 2018 Jan 29;29:81. doi: 10.11604/pamj.2018.29.81.12675. eCollection 2018.
%+ Service de Chirurgie Générale, CHU Aristide Le Dantec, Dakar, Sénégal.
%W NLM
%G fre

%0 Journal Article
%A Doshi, H.
%A Shukla, S.
%A Patel, S.
%A Bhatt, P.
%A Bhatt, N.
%A Anim-Koranteng, C.
%A Ameley, A.
%A Biney, B.
%A Dapaah-Siakwan, F.
%A Donda, K.
%D 2022
%T Gastrostomy Tube Placement and Resource Use in Neonatal Hospitalizations With Down Syndrome
%B Hosp Pediatr
%V 12
%N 4
%P 415-425
%8 Apr 1
%! Gastrostomy Tube Placement and Resource Use in Neonatal Hospitalizations With Down Syndrome
%@ 2154-1671
%R 10.1542/hpeds.2021-006102
%M 35265996
%K Cross-Sectional Studies
*Down Syndrome/epidemiology/therapy
*Gastrostomy/methods
Hospitalization
Humans
Infant, Newborn
Retrospective Studies
United States/epidemiology
%X OBJECTIVES: To determine the trends in gastrostomy tube (GT) placement and resource utilization in neonates ≥35 weeks' gestational age with Down syndrome (DS) in the United States from 2006 to 2017. METHODS: This was a serial cross-sectional analysis of neonatal hospitalizations of ≥35 weeks' gestational age with International Classification of Diseases diagnostic codes for DS within the National Inpatient Sample. International Classification of Diseases procedure codes were used to identify those who had GT. The outcomes of interest were the trends in GT and resource utilization and the predictors of GT placement. Cochran-Armitage and Jonckheere-Terpstra trend tests were used for trend analysis of categorical and continuous variables, respectively. Predictors of GT placement were identified using multivariable logistic regression. P value <.05 was considered significant. RESULTS: Overall, 1913 out of 51 473 (3.7%) hospitalizations with DS received GT placement. GT placement increased from 1.7% in 2006 to 5.6% in 2017 (P <.001), whereas the prevalence of DS increased from 10.3 to 12.9 per 10 000 live births (P <.001). Median length of stay significantly increased from 35 to 46 days, whereas median hospital costs increased from $74 214 to $111 360. Multiple comorbidities such as prematurity, sepsis, and severe congenital heart disease were associated with increased odds of GT placement. CONCLUSIONS: There was a significant increase in GT in neonatal hospitalizations with DS, accompanied by a significant increase in resource utilization. Multiple comorbidities were associated with GT placement and the early identification of those who need GT could potentially decrease length of stay and resource use.
%Z 2154-1671
Doshi, Harshit
Shukla, Samarth
Patel, Shalinkumar
Bhatt, Parth
Bhatt, Neel
Anim-Koranteng, Comfort
Ameley, Akosua
Biney, Bernice
Dapaah-Siakwan, Fredrick
Donda, Keyur
Journal Article
United States
2022/03/11
Hosp Pediatr. 2022 Apr 1;12(4):415-425. doi: 10.1542/hpeds.2021-006102.
%+ aPediatrix Medical Group of Florida, Sunrise, Florida.
bDivision of Neonatology, University of Florida College of Medicine, Jacksonville, Florida.
cDepartment of Pediatrics, United Hospital Center, Bridgeport, West Virginia.
dDepartment of Pediatrics, University of Washington School of Medicine, Seattle, Washington.
eDepartment of Medicine, Pentecost Hospital, Accra, Ghana.
fDepartment of Pediatrics, Greater Accra Regional Hospital, Accra, Ghana.
gDepartment of Pediatrics, Volta River Authority Hospital, Accra, Ghana.
hNICU, Valley Children's Hospital, Madera, California.
iDivision of Neonatology, University of South Florida, Tampa, Florida.
%W NLM
%G eng

%0 Journal Article
%A Edmond, K. M.
%A Quigley, M. A.
%A Zandoh, C.
%A Danso, S.
%A Hurt, C.
%A Owusu Agyei, S.
%A Kirkwood, B. R.
%D 2008
%T Diagnostic accuracy of verbal autopsies in ascertaining the causes of stillbirths and neonatal deaths in rural Ghana
%B Paediatr Perinat Epidemiol
%V 22
%N 5
%P 417-29
%8 Sep
%! Diagnostic accuracy of verbal autopsies in ascertaining the causes of stillbirths and neonatal deaths in rural Ghana
%@ 0269-5022
%R 10.1111/j.1365-3016.2008.00962.x
%M 18782250
%K Autopsy/methods/*standards
Cause of Death
Ghana/epidemiology
Humans
*Infant Mortality
Infant, Newborn
Risk Factors
Rural Health
Stillbirth/*epidemiology
%X This study evaluated the diagnostic accuracy of a verbal autopsy (VA) tool in ascertaining the causes of stillbirths and neonatal deaths in rural Ghana and was nested within a community-based maternal vitamin A supplementation trial (ObaapaVitA trial). All stillbirths and neonatal deaths between 1 January 2003 and 30 June 2004 were prospectively included. Community VAs were carried out within 6 months of death and were classified with a primary cause of death by three experienced paediatricans. The reference standard diagnosis was obtained by the study paediatrician in 4 district hospitals in the study area. There were 20,317 deliveries, 661 stillbirths and 590 neonatal deaths with a VA diagnosis in the study population. A total of 311 stillbirths and 191 neonatal deaths had both a VA and a hospital reference standard diagnosis. The VA performed poorly for stillbirth diagnoses such as congenital abnormalities and maternal haemorrhage. Accuracy was higher for intrapartum obstetric complications and antepartum maternal disease. For neonatal deaths, sensitivity was >60% for all major causes; specificity was 76% for birth asphyxia but >85% for prematurity and infection. Overall, VA diagnostic accuracy was higher than expected in this rural African setting. Our classification system was based on the expected public health importance of the individual causes of death, differing implications for intervention and the ability to distinguish between the individual causes in low-resource settings. We believe this system was easier to use than traditional approaches and resulted in high precision and accuracy. However, further simplifications are needed to allow use of the World Health Organisation VA in routine child health programmes. The diagnostic accuracy of the VA tool should also be assessed in other regions and in multicentre studies.
%Z 1365-3016
Edmond, Karen M
Quigley, Maria A
Zandoh, Charles
Danso, Samuel
Hurt, Chris
Owusu Agyei, Seth
Kirkwood, Betty R
Department of Health/United Kingdom
Journal Article
Multicenter Study
Research Support, Non-U.S. Gov't
Research Support, U.S. Gov't, Non-P.H.S.
England
2008/09/11
Paediatr Perinat Epidemiol. 2008 Sep;22(5):417-29. doi: 10.1111/j.1365-3016.2008.00962.x.
%+ Kintampo Health Research Centre, Ghana Health Service, Kintampo, Brong Ahafo Region, Ghana. karen.edmond@lshtm.ac.uk
%W NLM
%G eng

%0 Journal Article
%A Eidelman, M.
%A Chezar, A.
%A Bialik, V.
%D 2002
%T Developmental dysplasia of the hip incidence in Ethiopian Jews revisited: 7-year prospective study
%B J Pediatr Orthop B
%V 11
%N 4
%P 290-2
%8 Oct
%! Developmental dysplasia of the hip incidence in Ethiopian Jews revisited: 7-year prospective study
%@ 1060-152X (Print)
1060-152x
%R 10.1097/00009957-200210000-00004
%M 12370578
%K Arabs/genetics
Braces
Casts, Surgical
Emigration and Immigration/statistics & numerical data
Ethiopia/ethnology
Female
Genetics, Population
Hip Dislocation, Congenital/diagnostic imaging/*ethnology/*genetics/therapy
Humans
Incidence
Infant, Newborn
Israel/epidemiology
Jews/*genetics/*statistics & numerical data
Male
Neonatal Screening
Population Surveillance
Prospective Studies
Severity of Illness Index
Ultrasonography
%X We describe the sonographic and true incidence of developmental dysplasia of the hip among Ethiopian Jews compared with the general Israeli population. Previous results were based on a small number of Jewish Ethiopian children; this study is based on over 7 years of experience, during which 34,048 newborns, 768 of whom were Ethiopian, were examined clinically and sonographically. The incidence of sonographic developmental hip dysplasia was 5.5% in the general Israeli population, compared with 1.24% for the Ethiopian Jews. True developmental hip dysplasia incidence for Arabs and other Jews was 0.51%, as compared with 0.15% in the Ethiopians. Our data support the theory that either a single unknown gene or a multiple gene system plays a major role in the incidence of the dysplasia.
%Z Eidelman, Mark
Chezar, Avram
Bialik, Viktor
Journal Article
United States
2002/10/09
J Pediatr Orthop B. 2002 Oct;11(4):290-2. doi: 10.1097/00009957-200210000-00004.
%+ Pediatric Orthopedics Unit, Rambam Medical Center, Haifa, Israel.
%W NLM
%G eng

%0 Journal Article
%A Ekpe, E. E.
%A Ette, V. F.
%A Akpan, A.
%D 2014
%T Pattern of cardiothoracic surgical diseases in a new cardiothoracic surgery unit in Nigeria
%B Niger J Med
%V 23
%N 1
%P 77-82
%8 Jan-Mar
%! Pattern of cardiothoracic surgical diseases in a new cardiothoracic surgery unit in Nigeria
%@ 1115-2613 (Print)
1115-2613
%M 24946459
%K Adolescent
Adult
Aged
Cardiovascular Diseases/*epidemiology/surgery
Child
Child, Preschool
Female
Humans
Infant
Male
Middle Aged
Nigeria/epidemiology
Postoperative Complications/epidemiology
Retrospective Studies
Thoracic Diseases/*epidemiology/surgery
%X BACKGROUND: Cardiothoracic surgical pathologies are available in all geographical regions of the world. Human and material resources are necessary for prompt diagnosis and proper treatment of these cases. METHODOLOGY: Retrospective analysis of cardiothoracic surgical cases in the first five years of our new cardiothoracic surgery unit was done. RESULTS: A total of 714 cases were seen during the study period with age range one month to 76 years with mean age of 37.12 +/- 11.24 and male female ratio of 2:1. The yearly admissions from 2007 to 2011 were 14%, 17%, 21%, 21% and 26% respectively. Cardiovascular diseases occurred in 22.30%, with 6% of children suffering from congenital heart defect and 6% of men suffering from acquired vascular disease. Surgical complications of pleuropulmonary tuberculosis occurred in 21.4% while thoracic trauma occurred in upto 21% of the patients. Aerodigestive tract foreign bodies were encountered in 10.1% of cases and Pyogenic diseases occurred in 8.68%. Oesophageal lesions were diagnosed in 6.4% of the patients, pulmonary tumours including primary and secondary tumours were found in 4.3% while nontraumatic chest wall pathologies which included chest wall tumours, congenital deformities and chronic osteomyelities accounted for 3.2%. Mediastinal pathologies occurred in 0.98% and in the remaining 1.5% rare diseases were diagnosed such as third degree heart block, pulmonary embolism and thoracic endometriosis syndrome. CONCLUSION: This study shows that cardiothoracic surgical pathologies are common in our centre with predominance of thoracic pathologies, and therefore need to prioritize and ensure manpower development for treatment of all kinds of thoracic pathologies.
%Z Ekpe, E E
Ette, V F
Akpan, A
Journal Article
Nigeria
2014/06/21
Niger J Med. 2014 Jan-Mar;23(1):77-82.
%W NLM
%G eng

%0 Journal Article
%A Ekure, E. N.
%A Bode-Thomas, F.
%A Sadoh, W. E.
%A Orogade, A. A.
%A Otaigbe, B. E.
%A Ujunwa, F.
%A Sani, U. M.
%A Asani, M.
%A Animasahun, A. B.
%A Ogunkunle, O. O.
%D 2017
%T Congenital Heart Defects in Nigerian Children: Preliminary Data From the National Pediatric Cardiac Registry
%B World J Pediatr Congenit Heart Surg
%V 8
%N 6
%P 699-706
%8 Nov
%! Congenital Heart Defects in Nigerian Children: Preliminary Data From the National Pediatric Cardiac Registry
%@ 2150-1351
%R 10.1177/2150135117725457
%M 29187100
%K Adolescent
Cardiac Surgical Procedures
Child
Child, Preschool
Cross-Sectional Studies
Echocardiography
Female
Heart Defects, Congenital/diagnosis/*epidemiology
Humans
Infant
Infant, Newborn
Male
Morbidity/trends
Nigeria/epidemiology
Prospective Studies
*Registries
Survival Rate/trends
congenital heart defect
congenital heart disease
disease registry
pediatric
%X BACKGROUND: Congenital heart defects (CHDs) are common birth defects with significant impact on morbidity and mortality. We aimed to compare regional patterns of CHDs in Nigeria using a registry-based approach. METHODS: Children with echocardiography-confirmed CHDs at 17 medical centers across the country were enrolled in a pilot National Pediatric Cardiac Registry from January to December 2014. RESULTS: A total of 1,296 children (52.9% male; median age 0.9 years) with CHDs were enrolled. Patients enrolled in Northern Nigeria constituted 34.6% of the study population and were older compared to those enrolled from Southern Nigeria (2.9 ± 3.6 vs 2.4 ± 3.5 years; P = .02). Ventricular septal defects were significantly more prevalent in the North (37.4%) compared with the South (18.5%; P < .0001), while severe CHDs were more prevalent in the South ( P = .004). Of the 208 (16.0%) children who received corrective cardiac intervention, only 43 (20.7%) of them had the intervention done in country. More patients in the South received intervention compared to the North (19.02% vs 10.5%; P < .0001). CONCLUSION: This is the first prospective, registry-based, multicenter study of CHDs in Nigerian children. We demonstrate important differences between the Northern and the Southern geographical regions of the country in terms of age at diagnosis, type, and severity of lesion as well as access to cardiac surgery. The findings demonstrate the utility of a national CHDs registry for understanding clinical epidemiology of CHDs in low- and middle-income countries and its potential to serve as a basis for research and planning.
%Z 2150-136x
Ekure, Ekanem N
Orcid: 0000-0002-8257-1864
Bode-Thomas, Fidelia
Sadoh, Wilson E
Orogade, Adeola A
Otaigbe, Barbara E
Ujunwa, Fortune
Sani, Usman M
Asani, Mustafa
Animasahun, Adeola B
Ogunkunle, Oluwatoyin O
Nigerian Pediatric Cardiology Study Group
Journal Article
Multicenter Study
United States
2017/12/01
World J Pediatr Congenit Heart Surg. 2017 Nov;8(6):699-706. doi: 10.1177/2150135117725457.
%+ 1 Department of Pediatrics, College of Medicine, University of Lagos, Lagos, Nigeria.
2 Department of Pediatrics, University of Jos, Jos, Nigeria.
3 Department of Pediatrics, University of Benin, Benin City, Nigeria.
4 Department of Pediatrics, Ahmadu Bello University, Zaria, Nigeria.
5 Department of Pediatrics, University of Port Harcourt, Port Harcourt, Nigeria.
6 Department of Pediatrics, University of Nigeria, Nsukka, Nigeria.
7 Department of Pediatrics, Usmanu Danfodiyo University, Sokoto, Nigeria.
8 Department of Pediatrics, Bayero University, Kano, Nigeria.
9 Department of Pediatrics and Child Health, Lagos State University, Ojo, Lagos, Nigeria.
10 Department of Pediatrics, University of Ibadan, Ibadan, Nigeria.
11 Appendix lists all collaborating co-authors.
%W NLM
%G eng

%0 Journal Article
%A Ekure, E. N.
%A Kalu, N.
%A Sokunbi, O. J.
%A Kruszka, P.
%A Olusegun-Joseph, A. D.
%A Ikebudu, D.
%A Bala, D.
%A Muenke, M.
%A Adeyemo, A.
%D 2018
%T Clinical epidemiology of congenital heart disease in Nigerian children, 2012-2017
%B Birth Defects Res
%V 110
%N 16
%P 1233-1240
%7 20180919
%8 Oct 2
%! Clinical epidemiology of congenital heart disease in Nigerian children, 2012-2017
%R 10.1002/bdr2.1361
%M 30230273
%K Adolescent
Child
Child, Preschool
Echocardiography
Female
Heart Defects, Congenital/*epidemiology/*physiopathology
Humans
Infant
Infant, Newborn
Male
Nigeria/epidemiology
clinical epidemiology
congenital heart disease
etiology
syndromes
%X BACKGROUND: Congenital heart diseases (CHDs) affect ~1% of newborns and are a significant cause of morbidity and mortality in children. We present the clinical epidemiology of CHD as seen in a large university medical center in Nigeria. METHODS: Participants were 767 children with echocardiographically confirmed CHD seen over a 5-year period at the Lagos University Teaching Hospital, Nigeria. RESULTS: Clinical presentation was often late with just over half (58.1%) presenting in infancy. The male:female distribution was 1:1. The predominant types of cardiac lesion seen were septal defects (43%), conotruncal defects (23.7%), atrioventricular septal defects (9.8%), and right ventricular outflow tract obstruction (7.3%). Cyanotic CHD was seen in 28.4% of cases and the single most common cyanotic CHD was Tetralogy of Fallot (13.4%). Children with cyanotic CHD were older (p = .002), had more severe lesions (p < .0001) and were more likely to have cardiac intervention (p < .0001). Extracardiac malformations were present in nearly one-third of the children. Syndromes associated with CHD were identified in 15.5% of the children and included Down syndrome (11.9%), congenital rubella syndrome (1.0%), and Marfan syndrome (0.7%). CONCLUSIONS: This study is a large case series of CHD from a single site in sub-Saharan Africa utilizing clinical, epidemiological, and developmental considerations. It provides a rich and up-to-date description of the clinical epidemiology of CHD in Nigerian children while yielding data that could be useful for designing genetic, molecular, and biomarker studies.
%Z 2472-1727
Ekure, Ekanem N
Orcid: 0000-0002-8257-1864
Kalu, Nnenna
Sokunbi, Ogochukwu J
Kruszka, Paul
Olusegun-Joseph, Akinsanya D
Ikebudu, Desmond
Bala, David
Muenke, Maximilian
Adeyemo, Adebowale
Journal Article
United States
2018/09/20
Birth Defects Res. 2018 Oct 2;110(16):1233-1240. doi: 10.1002/bdr2.1361. Epub 2018 Sep 19.
%+ Department of Pediatrics, College of Medicine, University of Lagos/Lagos University Teaching Hospital, Lagos, Nigeria.
Department of Pediatrics, Lagos University Teaching Hospital, Lagos, Nigeria.
Medical Genetics Branch, National Human Genome Research Institute, National Institutes of Health, Bethesda, Maryland.
Department of Medicine, College of Medicine, University of Lagos/Lagos University Teaching Hospital, Lagos, Nigeria.
Central Research Laboratory, College of Medicine, University of Lagos, Lagos, Nigeria.
Center for Research on Genomics and Global Health, National Human Genome Research Institute, National Institutes of Health, Bethesda, Maryland.
%W NLM
%G eng

%0 Journal Article
%A Ekure, E. N.
%A Sokunbi, O.
%A Kalu, N.
%A Olusegun-Joseph, A.
%A Kushimo, O.
%A Amadi, C.
%A Hassan, O.
%A Ikebudu, D.
%A Onyia, S.
%A Onwudiwe, C.
%A Nwankwo, V.
%A Akinwunmi, R.
%A Awusa, F.
%A Akere, Z.
%A Dele-Salawu, O.
%A Ajayi, E.
%A Ale, O.
%A Muoneke, D.
%A Muenke, M.
%A Kruszka, P.
%A Beaton, A.
%A Sable, C.
%A Adeyemo, A.
%D 2020
%T Congenital heart disease in school children in Lagos, Nigeria: Prevalence and the diagnostic gap
%B Am J Med Genet C Semin Med Genet
%V 184
%N 1
%P 47-52
%7 20200213
%8 Mar
%! Congenital heart disease in school children in Lagos, Nigeria: Prevalence and the diagnostic gap
%@ 1552-4868
%R 10.1002/ajmg.c.31779
%M 32052942
%K Adolescent
Adult
Child
Child, Preschool
Echocardiography
Female
Heart Defects, Congenital/diagnosis/*epidemiology/pathology
Humans
Male
Nigeria/epidemiology
Pulmonary Valve Stenosis/*diagnosis/epidemiology/pathology
Schools
Tetralogy of Fallot/*diagnosis/epidemiology/pathology
Congenital Heart Disease
Nigeria
echocardiography
prevalence
school children
screening
%X Congenital heart disease (CHD) in low-and-middle income countries (LMIC) is often characterized by late presentation resulting from inadequate screening and healthcare access in these regions. Accurate estimates of the burden of CHD among school children are often lacking. The objective of this study was to determine the prevalence and distribution of CHD among school children in two communities (urban and semi-urban) in south western Nigeria. Using clinical assessment and portable echocardiography, 4107 school children aged 5 years to 16 years in Lagos, Nigeria, were selected using a multistage sampling procedure and screened for CHD. Diagnosis of CHD was made after echocardiography. Children identified with CHD were referred to a tertiary hospital for appropriate cardiac care. The 4,107 children screened had a mean age of 11.3 ± 2.7 years and 53.7% were females. Twenty seven children had echocardiography-confirmed CHD, representing a prevalence of CHD among school children in Lagos, Nigeria of 6.6 per 1000 children. Acyanotic CHD constituted 96.3% of detected cases. Two children diagnosed with CHD (Tetralogy of Fallot and severe pulmonary valve stenosis respectively) had successful intervention. The prevalence of previously undiagnosed CHD among school children in Lagos Nigeria is substantial and highlights gaps in the health care system and school health programs. Echocardiographic screening of school children provides an opportunity for missed early diagnosis and treatment of CHD and reduces the prevalence of first-diagnosed CHD in adulthood. Therefore, focused clinical examination of school children followed by echocardiography is a strategy that could bridge this diagnostic and treatment gap in CHD.
%Z 1552-4876
Ekure, Ekanem N
Sokunbi, Ogochukwu
Orcid: 0000-0002-6543-2600
Kalu, Nnenna
Olusegun-Joseph, Akinsanya
Kushimo, Oyewole
Amadi, Casmir
Hassan, Olayinka
Ikebudu, Desmond
Onyia, Sophia
Onwudiwe, Chinonso
Nwankwo, Victor
Akinwunmi, Remi
Awusa, Fukpode
Akere, Zainab
Dele-Salawu, Olaolu
Ajayi, Elizabeth
Ale, Olagoke
Muoneke, Dorothy
Muenke, Maximillian
Kruszka, Paul
Orcid: 0000-0003-4949-0875
Beaton, Andrea
Orcid: 0000-0002-4963-355x
Sable, Craig
Orcid: 0000-0002-6798-2737
Adeyemo, Adebowale
2015/14/Central Research Committee grant of University of Lagos, Nigeria/International
Central/International
Journal Article
Research Support, Non-U.S. Gov't
United States
2020/02/14
Am J Med Genet C Semin Med Genet. 2020 Mar;184(1):47-52. doi: 10.1002/ajmg.c.31779. Epub 2020 Feb 13.
%+ Department of Pediatrics, College of Medicine, University of Lagos, Lagos, Nigeria.
Department of Pediatrics, Lagos University Teaching Hospital, Lagos, Nigeria.
Department of Medicine, College of Medicine, University of Lagos, Lagos, Nigeria.
Department of Medicine, Lagos University Teaching Hospital, Lagos, Nigeria.
Central Research Laboratory, College of Medicine, University of Lagos, Lagos, Nigeria.
National Human Genome Research Institute, National Institutes of Health, Bethesda, Maryland.
Cincinnati Children's Hospital Medical Center, Cincinnati, Ohio.
Children's National Medical Center, Washington, District of Columbia.
%W NLM
%G eng

%0 Journal Article
%A el Hag, A. I.
%D 1994
%T Pattern of congenital heart disease in Sudanese children
%B East Afr Med J
%V 71
%N 9
%P 580-6
%8 Sep
%! Pattern of congenital heart disease in Sudanese children
%@ 0012-835X (Print)
0012-835x
%M 7875091
%K Adolescent
Age Distribution
Case-Control Studies
Child
Child Nutrition Disorders/etiology
Child, Preschool
Female
Follow-Up Studies
Heart Defects, Congenital/complications/diagnosis/*epidemiology
Humans
Incidence
Male
Sudan/epidemiology
%X One hundred and seventy nine children reporting to the paediatric cardiac clinic were studied consecutively over a 2 year period (1991-1993) using medical history, physical examination, chest x-ray, electrocardiography, echocardiography and complete haemogram. 100 (56%) of them had congenital heart disease, 70(39%) had rheumatic heart disease, four had cardiomyopathy and in five children no abnormality was detected. 58 of patients with congenital heart disease were females and 42 were males. Their age ranged between two weeks and 15 years and four months. Symptoms started in infancy in 89% of 94 symptomatic patients. The commonest symptoms were breathlessness, failure to thrive, repeated chest infections and cynosis. The other six patients were detected incidentally. Almost all types of defects were represented, the commonest being ventricular septal defect (VSD), Fallot's tetralogy, pulmonary stenosis, patent ductus arteriosus, atrioventricular septal defect and secondum atrial septal defect. Five patients with VSD were preterms. 91% of patients with VSD were symptomatic. VSD was small in one-third of patients. six patients with VSD aged 5-11 years had evidence of pulmonary hypertension, one of whom had Eisenmenger with cynosis and one found inoperable because of pulmonary vascular disease. Twenty patients had extracardiac malformations in 65% of whom more than one system was involved. 53% patients were anaemic. 47% of patients were underweight and 33% were marasmic while only 14% of controls were underweight and none of them was marasmic.
%Z el Hag, A I
Journal Article
Review
Kenya
1994/09/01
East Afr Med J. 1994 Sep;71(9):580-6.
%+ Department of Paediatrics and Child Health, Faculty of Medicine, University of Khartoum, Sudan.
%W NLM
%G eng

%0 Journal Article
%A Emejulu, J. K.
%A Okwaraoha, B. O.
%D 2011
%T Peculiarities in cases of spina bifida cystica managed recently in south-east Nigeria: could antimalarial drugs be a major but unrecognized etiologic factor?
%B Pediatr Neurosurg
%V 47
%N 3
%P 194-7
%7 20120131
%! Peculiarities in cases of spina bifida cystica managed recently in south-east Nigeria: could antimalarial drugs be a major but unrecognized etiologic factor?
%@ 1016-2291
%R 10.1159/000334255
%M 22301488
%K Antimalarials/*adverse effects
Child, Preschool
Female
Folic Acid Deficiency/chemically induced/epidemiology/etiology
Humans
Infant
Infant, Newborn
Male
Nigeria/epidemiology
Pregnancy
Pregnancy Trimester, First
Prenatal Exposure Delayed Effects/*chemically induced/*epidemiology/etiology
Prospective Studies
Risk Factors
Spinal Dysraphism/*chemically induced/*epidemiology/etiology
%X BACKGROUND: Spina bifida is a long-known disease arising from the incomplete fusion of the caudal neuropore in the first month of intrauterine life. It is thought to have a multifactorial etiology, the most important of which is folic acid deficiency. In evaluating its etiology, the role of antifolate agents like antimalarial drugs is rarely given a strong mention. METHODS/PATIENTS: This is a 44-month prospective study of consecutive cases of spina bifida cystica presenting to the Neurosurgery Unit of Nnamdi Azikiwe University Teaching Hospital, Nnewi, South-East Nigeria. Data collection was with a structured proforma from presentation, and collation done with Microsoft Excel broadsheet and data analysis with SPSS and χ2 test. RESULTS: A total of 41 cases of spina bifida were attended to within the period, with 92.7% cases of spina bifida cystica. Most presented by >12-24 months, with a consistent history of maternal ingestion of antimalarial drugs during the first trimester of pregnancy. CONCLUSION: Spina bifida cystica was diagnosed mostly in children whose mothers ingested antimalarial drugs during the first trimester of gestation. There may be a need to critically evaluate the contribution of antimalarial drugs to the etiopathogenesis of this malformation and develop safer antimalarial treatment in pregnancy.
%Z 1423-0305
Emejulu, Jude-Kennedy C
Okwaraoha, Blaise Ogedi
Journal Article
Switzerland
2012/02/04
Pediatr Neurosurg. 2011;47(3):194-7. doi: 10.1159/000334255. Epub 2012 Jan 31.
%+ Neurosurgery Unit, Department of Surgery, Nnamdi Azikiwe University and Teaching Hospital, Nnewi, Nigeria. judekenny2003@yahoo.com
%W NLM
%G eng

%0 Journal Article
%A Ephrem, D.
%A Abegaz, B.
%A Muhe, L.
%D 1990
%T Profile of cardiac diseases in Ethiopian children
%B East Afr Med J
%V 67
%N 2
%P 113-7
%8 Feb
%! Profile of cardiac diseases in Ethiopian children
%@ 0012-835X (Print)
0012-835x
%M 2361444
%K Adolescent
Child
Child, Preschool
Ethiopia/epidemiology
Heart Diseases/diagnosis/diagnostic imaging/*epidemiology
Hospitals, Pediatric
Humans
Incidence
Infant
Infant, Newborn
Patient Admission/*statistics & numerical data
Radiography
%X A review of cardiac admissions to the Ethio-Swedish Children's Hospital from January 1981 to December 1988 revealed 365 cases. Patients were included in the study if they had clinical, laboratory and echocardiographic (M, 2D-Modes, doppler) proofs of the specific disease entity. One hundred and ten patients were eligible. This accounted for 0.65% of all admissions (N = 16,905). Rheumatic heart disease accounted for 54.5% (N = 60), congenital heart disease for 35.5% (N = 39), and acquired heart disease of nonrheumatic origin for 10% (N = 11) or cardiac admissions. Of patients with rheumatic heart disease, the mitral valve was involved in 41.7% (N = 25). Pure mitral stenosis was seen in 8.3% (N = 5). Ventricular septal defect was seen in 33.3% (N = 13) of patients with congenital heart disease. The mean hospital stay for patients with rheumatic heart disease was 35.4 days, and 24.7 days for patients with congenital heart. As rheumatic heart disease predominates, methods for decreasing its incidence are discussed.
%Z Ephrem, D
Abegaz, B
Muhe, L
Journal Article
Kenya
1990/02/01
East Afr Med J. 1990 Feb;67(2):113-7.
%+ Department of Paediatrics and Child Health, Faculty of Medicine, Addis Ababa University, Ethiopia.
%W NLM
%G eng

%0 Book
%A Castro, F
%A Zúñiga, J
%A Higuera, G
%A Donderis, M Carrión
%A ...
%D 2016
%T Indigenous ethnicity and low maternal education are associated with delayed diagnosis and mortality in infants with congenital heart defects in Panama
%B PloS one
%I journals.plos.org
%! Indigenous ethnicity and low maternal education are associated with delayed diagnosis and mortality in infants with congenital heart defects in Panama
%1 15 cites: https://scholar.google.com/scholar?cites=16698416218968685996&as_sdt=2005&sciodt=2007&hl=en
Query date: 2024-08-21 16:52:06
%X … to have a critical congenital heart defect (CCHD) when … ), hypoplastic left heart syndrome, tetralogy of Fallot, double-… defects or syndromic chromosomal abnormalities were found.[4] …
%U https://journals.plos.org/plosone/article?id=10.1371/journal.pone.0163168

%0 Journal Article
%A Fabi, M.
%A Calicchia, M.
%A Palleri, D.
%A Ndikubwimana, I.
%A Conard, C.
%A Rusingiza Kamanzi, E.
%A Balducci, A.
%A Frabboni, I.
%A Dondi, A.
%A Gargiulo, G.
%A Lanari, M.
%D 2021
%T Pediatric rheumatic carditis in Italy and Rwanda: The same disease, different socio-economic settings
%B Int J Cardiol
%V 338
%P 154-160
%7 20210617
%8 Sep 1
%! Pediatric rheumatic carditis in Italy and Rwanda: The same disease, different socio-economic settings
%@ 0167-5273
%R 10.1016/j.ijcard.2021.06.027
%1 Declaration of Competing Interest The authors declare no conflict of interest; no funding was secured for this study and no author has a financial relationship to disclose relevant to this article.
%M 34146584
%K Acute Disease
Child
Humans
Italy/epidemiology
*Mitral Valve Insufficiency/diagnostic imaging/epidemiology/surgery
*Myocarditis
Retrospective Studies
*Rheumatic Fever
*Rheumatic Heart Disease/diagnostic imaging/epidemiology
Rwanda/epidemiology
Socioeconomic Factors
Rheumatic carditis
Rheumatic heart disease
%X BACKGROUND: Acute Rheumatic Fever and Rheumatic Heart Disease are the leading cause of acquired heart disease in Low-Income Countries, and a common cause in High-Income Countries. We compared rheumatic carditis, its echocardiographic presentation at diagnosis and its progression in Italy and Rwanda. METHODS: Retrospective study including all consecutive patients diagnosed with rheumatic carditis in an Italian (IT) and two Rwandan Hospitals (RW). Echocardiography was performed at diagnosis and three follow-up visits. Baseline characteristics, history of primary and secondary prophylaxis and cardiovascular complications data were collected. RESULTS: Seventy-nine and 135 patients were enrolled in IT and RW, respectively. Mitral regurgitation was the most common lesion (IT: 70%, RW: 96%) in both cohorts; mixed valve lesions and severe lesions were more prevalent in RW. Age at diagnosis (IT: 8.4 ± 2.9 yrs.; RW: 11.1 ± 2.7 yrs.; P < 0.001), adherence to secondary prophylaxis (IT: 99%; RW: 48%; P < 0.001) and history of primary prophylaxis (IT: 65%; RW: 6%; P < 0.001) were different. During the follow-up, native valve lesions completely resolved in 38% of IT and in 2% of RW patients (P < 0.001). By contrast, cardiac surgery was performed in 31% of RW and 5% of IT patients (P < 0.001). Cardiovascular complications and death were only observed in RW. CONCLUSIONS: The more severe cardiac involvement, the higher rate of valve surgery, CV complications and deaths in RW, could be due to delayed diagnosis and treatment, scarce adherence to secondary prophylaxis and differences in social determinants of health.
%Z 1874-1754
Fabi, Marianna
Calicchia, Margherita
Palleri, Daniela
Ndikubwimana, Innocent
Conard, Craig
Rusingiza Kamanzi, Emmanuel
Balducci, Anna
Frabboni, Ilaria
Dondi, Arianna
Gargiulo, Gaetano
Lanari, Marcello
Journal Article
Netherlands
2021/06/20
Int J Cardiol. 2021 Sep 1;338:154-160. doi: 10.1016/j.ijcard.2021.06.027. Epub 2021 Jun 17.
%+ Department of Pediatrics, University of Bologna, S. Orsola Hospital, Bologna, Italy.
Department of Pediatrics, University of Bologna, S. Orsola Hospital, Bologna, Italy. Electronic address: margherita.calicchia@edu.unito.it.
Department of Pediatrics, University of Rwanda, College of Medicine and Health Sciences, Kigali, Rwanda.
Department of Pediatrics, University of Rwanda, College of Medicine and Health Sciences, Kigali, Rwanda
School of Medicine, Yale University, New Haven, CT, USA.
Cardiology and Adult Congenital Unit, University of Bologna, S. Orsola Hospital, Bologna, Italy.
Pediatric Cardiac Surgery and GUCH Unit, University of Bologna, S. Orsola Hospital Bologna, Italy.
%W NLM
%G eng

%0 Journal Article
%A Fall, B.
%A Lo, C. I.
%A Samb-Ba, B.
%A Perrot, N.
%A Diawara, S.
%A Gueye, M. W.
%A Sow, K.
%A Aubadie-Ladrix, M.
%A Mediannikov, O.
%A Sokhna, C.
%A Diemé, Y.
%A Chatellier, S.
%A Wade, B.
%A Raoult, D.
%A Fenollar, F.
%D 2015
%T The ongoing revolution of MALDI-TOF mass spectrometry for microbiology reaches tropical Africa
%B Am J Trop Med Hyg
%V 92
%N 3
%P 641-7
%7 20150119
%8 Mar
%! The ongoing revolution of MALDI-TOF mass spectrometry for microbiology reaches tropical Africa
%@ 0002-9637 (Print)
0002-9637
%R 10.4269/ajtmh.14-0406
%2 PMC4350566
%M 25601995
%K Bacteria/*isolation & purification
Bacterial Infections/epidemiology/*microbiology
Bacteriological Techniques/methods
Fungi/classification/*isolation & purification
Humans
Mycoses/epidemiology/*microbiology
Senegal/epidemiology
Species Specificity
*Spectrometry, Mass, Matrix-Assisted Laser Desorption-Ionization
*Tropical Climate
%X Matrix-assisted laser desorption ionization time-of-flight (MALDI-TOF) mass spectrometry (MS) represents a revolution in routine pathogen identification in clinical microbiology laboratories. A MALDI-TOF MS was introduced to tropical Africa in the clinical microbiology laboratory of the Hôpital Principal de Dakar (Senegal) and used for routine pathogen identification. Using MS, 2,429 bacteria and fungi isolated from patients were directly assayed, leading to the identification of 2,082 bacteria (85.7%) and 206 fungi (8.5%) at the species level, 109 bacteria (4.5%) at the genus level, and 16 bacteria (0.75%) at the family level. Sixteen isolates remained unidentified (0.75%). Escherichia coli was the most prevalent species (25.8%) followed by Klebsiella pneumoniae (14.8%), Streptococcus agalactiae (6.2%), Acinetobacter baumannii (6.1%), Pseudomonas aeruginosa (5.9%), and Staphylococcus aureus (5.9%). MALDI-TOF MS has also enabled the detection of rare bacteria and fungi. MALDI-TOF MS is a powerful tool for the identification of bacterial and fungal species involved in infectious diseases in tropical Africa.
%Z 1476-1645
Fall, Bécaye
Lo, Cheikh Ibrahima
Samb-Ba, Bissoume
Perrot, Nadine
Diawara, Silman
Gueye, Mamadou Wague
Sow, Kowry
Aubadie-Ladrix, Maxence
Mediannikov, Oleg
Sokhna, Cheikh
Diemé, Yaya
Chatellier, Sonia
Wade, Boubacar
Raoult, Didier
Fenollar, Florence
Journal Article
Research Support, Non-U.S. Gov't
United States
2015/01/21
Am J Trop Med Hyg. 2015 Mar;92(3):641-7. doi: 10.4269/ajtmh.14-0406. Epub 2015 Jan 19.
%+ Hôpital Principal, Dakar, Sénégal
Unité de Recherche sur les Maladies Infectieuses et Tropicales Emergentes, UM 63, CNRS 7278, Research Institute for Development 198, Inserm 1095, Institut Hospitalo-Universitaire Méditerranée-Infection, Aix-Marseille Université, Marseille, France
bioMérieux, La Balme-Les-Grottes, France.
Hôpital Principal, Dakar, Sénégal
Unité de Recherche sur les Maladies Infectieuses et Tropicales Emergentes, UM 63, CNRS 7278, Research Institute for Development 198, Inserm 1095, Institut Hospitalo-Universitaire Méditerranée-Infection, Aix-Marseille Université, Marseille, France
bioMérieux, La Balme-Les-Grottes, France florence.fenollar@univ-amu.fr.
%W NLM
%G eng

%0 Journal Article
%A Fenta, D. A.
%D 2019
%T Seroprevalence of Toxoplasma gondii among pregnant women attending antenatal clinics at Hawassa University comprehensive specialized and Yirgalem General Hospitals, in Southern Ethiopia
%B BMC Infect Dis
%V 19
%N 1
%P 1056
%7 20191216
%8 Dec 16
%! Seroprevalence of Toxoplasma gondii among pregnant women attending antenatal clinics at Hawassa University comprehensive specialized and Yirgalem General Hospitals, in Southern Ethiopia
%@ 1471-2334
%R 10.1186/s12879-019-4694-8
%1 The authors declare that they have no competing interests.
%2 PMC6916095
%M 31842783
%K Adolescent
Adult
Animals
Antibodies, Protozoan/blood
Cross-Sectional Studies
Enzyme-Linked Immunosorbent Assay
Ethiopia/epidemiology
Female
*Hospitals, General
Humans
Meat/parasitology
Milk/parasitology
Mothers/psychology
Pets/parasitology
Pregnancy
Pregnancy Complications, Parasitic/*epidemiology
*Prenatal Care
Prevalence
Raw Foods/parasitology
Risk Factors
Seroepidemiologic Studies
Surveys and Questionnaires
Toxoplasma/*immunology
Toxoplasmosis/*epidemiology/parasitology
*Universities
Young Adult
Ethiopia
Hawassa
Pregnant women
T. Gondii
Yirgalem
%X BACKGROUND: Toxoplasmosis is caused by infection with the protozoan parasite Toxoplasma gondii. It is acquired by consumption of raw or undercooked meat containing tissue cyst, food or water contaminated with oocyst and congenital infection through the placenta leading to serious congenital abnormalities in the fetus like miscarriage, stillbirth, intrauterine death and neurologic defects. Therefore; this study was aimed to determine the prevalence of toxoplasmosis infection and its possible risk factors associated with pregnant women attending antenatal clinics in Hawassa and Yiregalem Hospitals, Southern Ethiopia. METHODS: A hospital-based cross-sectional study was conducted from December 2016 to May 2017. The study was done in antenatal care clinics of Hawassa and Yiregalem Hospitals in Southern, Ethiopia. Five hundred pregnant women were interviewed with a pretested structured questionnaire to collect risk factors and socio-demographic data. Blood samples were collected and serum was separated and tested for anti- Toxoplasma gondii antibodies using ELISA (Enzyme-linked Immunosorbent Assay). Data were analyzed using SPSS version 20 statistical software. The risk factors were tested for significance using Bivariate and multivariate analysis. P-value < 0.05 was considered statistically significant. RESULTS: The weighted prevalence of this study was 81.8% for the anti- Toxoplasma gondii antibody. Almost all participants (99.6%) had no information about the disease. A significant association was observed between seroprevalence and contact with domestic cats (OR = 1.206, 95% CI (1.627-2.206, P = 0.043), consumption of raw meat (OR = 0.848, 95% CI: 1.517-2.941, P = 0.019) and unpasteurized milk (OR = 0.871, 95% CI 1.531-2.221, P = 0.032). A significant association was not observed between seroprevalence and age, history of abortion, and blood transfusion. CONCLUSIONS: The findings of this study demonstrated a relatively higher prevalence of seropositivity than studies reported from other countries. Existence of domestic cats at home, consumption of undercooked meat and unpasteurized milk were identified as risk factors for T. gondii infection. Therefore, a health education program to increase the mother's knowledge about toxoplasmosis towards avoiding eating undercooked meat, contact with cats and consumption of unpasteurized milk during pregnancy is recommended. Furthermore, our results suggested that the implementation of newborn screening and follow-up testing can lead to reducing of toxoplasmosis associated complications.
%Z 1471-2334
Fenta, Demissie Assegu
Orcid: 0000-0003-3914-838x
Journal Article
England
2019/12/18
BMC Infect Dis. 2019 Dec 16;19(1):1056. doi: 10.1186/s12879-019-4694-8.
%+ College of Medicine and Health Sciences, School of Medical Laboratory Science, Hawassa University, P.O. Box.1560, Hawassa, Ethiopia. demissieasegu@yahoo.com.
%W NLM
%G eng

%0 Journal Article
%A Fonn, S.
%A Philpott, H.
%D 1995
%T Preparatory report for workshop on maternity and neonatal services policy for the PWV
%B Urban Health Newsl
%N 25
%P 38-52
%8 Jun
%! Preparatory report for workshop on maternity and neonatal services policy for the PWV
%M 12178500
%K Africa
Africa South of the Sahara
Africa, Southern
Behavior
*Congenital, Hereditary, and Neonatal Diseases and Abnormalities
Delivery of Health Care
*Delivery, Obstetric
Developing Countries
Disease
*Education
Health
*Health Planning Guidelines
Health Services
Interpersonal Relations
Maternal Health Services
*Maternal-Child Health Centers
Organization and Administration
Pregnancy
Pregnancy Outcome
*Prenatal Care
Primary Health Care
*Program Evaluation
*Public Policy
*Public Relations
Reproduction
South Africa
Africa South Of The Sahara
*Client-staff Relations
*Delivery
Delivery Of Health Care
Diseases
Education
English Speaking Africa
*Maternal-child Health Services
*Neonatal Diseases And Abnormalities
Organization And Administration
Policy
Pregnancy Outcomes
Programs
*Recommendations
*Research Report
*Social Policy
Southern Africa
*Workshops
%X This article discusses a review undertaken to assess quality of care within maternity and neonatal services in Pretoria, Witwatersrand, and Vereeniging, South Africa. One researcher met with nurses and doctors from 17 hospitals and clinics with public and private services. Another researcher met with 13 groups of 146 women. Findings indicate that services were too far away and transportation was a problem. Ambulances and taxis were costly. Services should be close by, available 24 hours/day, and offer quality health care. Women expressed a willingness to travel distances for quality care. Women appreciated good relations and services capable of handling complications. Women preferred services where discrimination by race or social status was not practiced. The most frequently cited problem was negative interpersonal client-staff relations. Women reported a strong desire to have partners present at delivery and with paternity leave. The most common desires were for sonograms, food at prenatal clinics, education at the prenatal clinic, and other information on a variety of topics. Women desired knowledge about the symptoms of labor, sexually transmitted diseases, contraception, and parenting skills. Other topics were risk factors, hygiene, breast feeding, postnatal depression, the physiology of pregnancy, sources of help, nutrition, and vaccinations. Women desired a comprehensive examination, a choice of appointment times, and attentive nursing. Women expressed their views on good postnatal services, services in general, better patient-staff communication, mortality, and stillbirths. 11 recommendations were made.
eng
%Z Fonn, S
Philpott, H
Journal Article
South Africa
1995/06/01
Urban Health Newsl. 1995 Jun;(25):38-52.
%W PIP
%G eng

%0 Journal Article
%A Gama, M.
%A Abitew, B.
%A Abebe, K.
%D 2022
%T Clinical Profiles and Surgical Outcome of Hypospadias Repair at a Teaching Hospital in Ethiopia
%B Ethiop J Health Sci
%V 32
%N 3
%P 613-622
%8 May
%! Clinical Profiles and Surgical Outcome of Hypospadias Repair at a Teaching Hospital in Ethiopia
%@ 1029-1857 (Print)
1029-1857
%R 10.4314/ejhs.v32i3.18
%2 PMC9214746
%M 35813675
%K Child
Child, Preschool
Ethiopia/epidemiology
Hospitals, Teaching
Humans
*Hypospadias/surgery
Infant
Male
Postoperative Complications/epidemiology/etiology
Retrospective Studies
Treatment Outcome
Urethra/abnormalities/surgery
Complication
Ethiopia
Hypospadias
Repair
%X BACKGROUND: Hypospadias repair is one of the commonest and challenging surgery done in pediatric age groups. This study was conducted to assess clinical profiles and surgical outcomes of hypospadias repair. METHODS: A retrospective analysis of pediatric hypospadias repairs at St. Paul's hospital millennium medical college from September 2015 to August 2019 was conducted. RESULTS: A total of 277 patients with hypospadias repair were investigated. The mean age was 3.7+/- 3.5 years (Range, 0.5-14 years) and only one-third (98,35.4%%) of patients were operated on in the recommended age group (6-18 months). Anterior/distal hypospadias was the commonest (123,44.4%) variant identified. The majority (176,63.5%) had chordee and 105(37.9%) were severe forms. Tubularized incised plate repair was the major (164,59.2%) surgical technique employed followed by staged urethroplasty (61,22%). Post-operative complications occurred in 135(48.7%) patients and the commonest was urethrocutanous fistula (95,34.3%). No significant correlation was found between the occurrence of these complications and factors such as age at repair, the severity of hypospadias, presence of concomitant urogenital anomaly, type of procedure and duration of urinary diversion. However, the presence of severe chordee (AOR=3.09; 95%CI 1.21-7.54; p=0.013) was an independent factor found to be associated with postoperative complications on multivariate analysis. CONCLUSION: Higher rate of complications following hypospadias repair was observed in our study. Our study also demonstrated no significant advantage of any repair technique in reducing operative complications. Extensive preoperative evaluation, proper operative plan and regular follow-up of such patients is paramount for a better outcome.
%Z 2413-7170
Gama, Maru
Abitew, Birhan
Abebe, Kirubel
Journal Article
Ethiopia
2022/07/12
Ethiop J Health Sci. 2022 May;32(3):613-622. doi: 10.4314/ejhs.v32i3.18.
%+ Pediatric surgery unit, Department of surgery, St. Paul's hospital millennium medical college, Addis Ababa, Ethiopia.
Department of surgery, St. Paul's hospital millennium medical college, Addis Ababa, Ethiopia.
%W NLM
%G eng

%0 Journal Article
%A Gedamu, S.
%A Sendo, E. G.
%A Daba, W.
%D 2021
%T Congenital Anomalies and Associated Factors among Newborns in Bishoftu General Hospital, Oromia, Ethiopia: A Retrospective Study
%B J Environ Public Health
%V 2021
%P 2426891
%7 20210331
%! Congenital Anomalies and Associated Factors among Newborns in Bishoftu General Hospital, Oromia, Ethiopia: A Retrospective Study
%@ 1687-9805 (Print)
1687-9805
%R 10.1155/2021/2426891
%1 The authors declare that they have no conflicts of interest in this work.
%2 PMC8026314
%M 33859704
%K Adult
Congenital Abnormalities/*epidemiology
Ethiopia/epidemiology
Female
Ferrous Compounds/administration & dosage
Health Surveys
Hospitals, General/statistics & numerical data
Humans
Infant, Newborn
Male
Maternal Age
Pregnancy
Prevalence
Urban Population/statistics & numerical data
%X BACKGROUND: Congenital anomalies affect millions of babies worldwide with prevalence of 3%, and it is estimated that, globally, 303,000 newborns die within the first 4 weeks of life due to this problem. OBJECTIVE: This study aimed to assess congenital anomalies and their associated factors among newborns in Bishoftu General Hospital, Oromia Regional State, Ethiopia. Setting. Bishoftu General Hospital, Oromia, Ethiopia. Study Design . A retrospective cross-sectional study was employed. Participants. All birth records from September 14, 2018, to March 14, 2019, were reviewed. A census method was applied for this study. The data were collected from birth registration books through structured checklist. We used Statistical Package for the Social Sciences (SPSS) version 24.0 for data analysis. Crude and adjusted odds ratio with 95% confidence interval was computed. Statistical significance was set at P < 0.05. RESULT: Out of 2,218 live births, 23 newborns were diagnosed with congenital malformations, making the prevalence rate of 1% (i.e., 10/1000 live births in the specified time period). Maternal age above 35 years (AOR = 6.5; 95% CI = 2.4-18), birth order above 3 (AOR = 8.4; 95% CI = 3.4-20.7), birth weight less than 2.5 kg (AOR = 0.3; 95% CI = 0.1-0.9), and singleton pregnancy (AOR = 6.4; 95% CI = 2-18.9) had a significant association with the incident of congenital anomalies, while iron folate use before and/or during early pregnancy and urban residence (AOR = 0.3; 95% CI = 0.1-1) had a protective effect against congenital anomalies (AOR = 0.036; 95% CI = 0.008-0.15). CONCLUSION: The findings of this study showed that there is a burden of congenital anomalies in the study area. Sustainable surveillance and registry systems are thus required for intervention programs and it is crucial to include them under Ethiopian demographic health survey (EDHS) report.
%Z 1687-9813
Gedamu, Samuel
Orcid: 0000-0003-1391-9406
Sendo, Endalew Gemechu
Daba, Workinesh
Journal Article
Research Support, Non-U.S. Gov't
United States
2021/04/17
J Environ Public Health. 2021 Mar 31;2021:2426891. doi: 10.1155/2021/2426891. eCollection 2021.
%+ Department of Midwifery, College of Health Sciences, Assosa University, Assosa, Ethiopia.
School of Nursing and Midwifery, College of Health Sciences, Addis Ababa University, Addis Ababa, Ethiopia.
%W NLM
%G eng

%0 Journal Article
%A Gedefaw, G.
%A Alemnew, B.
%A Demis, A.
%D 2020
%T Adverse fetal outcomes and its associated factors in Ethiopia: a systematic review and meta-analysis
%B BMC Pediatr
%V 20
%N 1
%P 269
%7 20200603
%8 Jun 3
%! Adverse fetal outcomes and its associated factors in Ethiopia: a systematic review and meta-analysis
%@ 1471-2431
%R 10.1186/s12887-020-02176-9
%1 The authors declared that they have no competing interests.
%2 PMC7268488
%M 32493464
%K Child
Cross-Sectional Studies
Ethiopia/epidemiology
Female
Humans
*Hypertension, Pregnancy-Induced
Infant, Newborn
Pregnancy
*Prenatal Care
Stillbirth/epidemiology
Meta-analysis
Neonatal outcomes
Systematic review
%X BACKGROUND: Despite the reduction of neonatal morbidity and mortality, is one of the third Sustainable Development Goal to end the death of children, the burden of the problem still the major challenge in Ethiopia. Globally, the most common causes of neonatal morbidity and mortality are adverse fetal outcomes (low birth weight, stillbirth, prematurity, congenital defect). Therefore this systematic review and meta-analysis aimed to estimate the pooled prevalence of adverse fetal outcomes and its associated factors in Ethiopia. METHOD: International databases (PubMed, Google scholar, web of science and science direct) were searched. Seventeen articles were included, among these, fourteen were cross-sectional and three of them were case-control studies. Publication bias was employed using a funnel plot and eggers test. The I(2) statistic was computed to check the heterogeneity of studies. Subgroup analysis was performed for the evidence of heterogeneity. RESULT: A total of 11,280 study participants were used to estimate the pooled prevalence of adverse fetal outcomes. The overall pooled prevalence of adverse fetal outcomes in Ethiopia was 26.88% (95% CI; 20.73-33.04). Low birth weight 10.06% (95% CI; 7.21-12.91) and prematurity 8.76% (95% CI; 5.4-12.11) were the most common adverse birth outcome at the national level. Rural in residency (AOR = 2.31; 95% CI: 1.64-3.24), lack of antenatal care follow up (AOR = 3.84; 95% CI: 2.76-5.35), pregnancy-induced hypertension (AOR = 7.27; 95% CI: 3.95-13.39), advanced maternal age ≥ 35(AOR = 2.72; 95% CI: 1.62-4.58, and having current complication of pregnancy (AOR = 4.98; 95% CI: 2.24-11.07) were the factors associated with adverse birth outcome. CONCLUSION: The pooled prevalence of adverse fetal outcomes in Ethiopia was high. Rural in residency, lack of antenatal care follow up, pregnancy-induced hypertension, advanced maternal age ≥ 35, and having current complications of pregnancy were the factors associated with adverse fetal outcomes. PROSPERO PROTOCOL REGISTRATION: CRD42020149163.
%Z 1471-2431
Gedefaw, Getnet
Orcid: 0000-0003-4906-2555
Alemnew, Birhan
Demis, Asmamaw
Journal Article
Meta-Analysis
Systematic Review
England
2020/06/05
BMC Pediatr. 2020 Jun 3;20(1):269. doi: 10.1186/s12887-020-02176-9.
%+ Department of Midwifery, College of health sciences, Woldia University, Woldia, Ethiopia. gedefawget@gmail.com.
Department of Medical laboratory science, College of health sciences, Woldia University, Woldia, Ethiopia.
Department of Nursing, College of health sciences, Woldia University, Woldia, Ethiopia.
%W NLM
%G eng

%0 Journal Article
%A Geneti, S. A.
%A Dimsu, G. G.
%A Sori, D. A.
%A Amente, L. D.
%A Kurmane, Z. M.
%D 2021
%T Prevalence and patterns of birth defects among newborns in southwestern Ethiopia: a retrospective study
%B Pan Afr Med J
%V 40
%P 248
%7 20211221
%! Prevalence and patterns of birth defects among newborns in southwestern Ethiopia: a retrospective study
%R 10.11604/pamj.2021.40.248.25286
%2 PMC8831222
%M 35233268
%K Adolescent
*Anencephaly/epidemiology
Cross-Sectional Studies
Ethiopia/epidemiology
Female
Humans
Infant, Newborn
Male
*Neural Tube Defects/epidemiology/prevention & control
Pregnancy
Prevalence
Retrospective Studies
Birth defect
Ethiopia
frequency
prevalence
%X INTRODUCTION: prenatal development could be considered normal or abnormal. Abnormal development occurs because of interference of normal development from genetic disorders, environmental factors, and multifactorial inheritances during the critical period of embryogenesis. The present study was aimed at evaluating the prevalence and patterns of birth defects among newborns in southwestern Ethiopia. METHODS: institutions-based cross-sectional study design was conducted in six purposively selected hospitals in southwestern Ethiopia based on their caseload. The study included data's from 2011 to 2015, during which 45,951 deliveries were recorded. All records of births in the selected hospitals were screened from medical records to identify the presence and types of birth defects. RESULTS: out of twenty-one different birth defects identified, nearly half of them belong to anencephaly and hydrocephalus. Five types of birth defects, namely: anencephaly (25.0%), hydrocephalus (24.6%), spina bifida (13.1%), meningomyelocele (7.1%), and umbilical hernia (4.8%) accounted for about three-fourths (75%) of all recorded birth defects. The prevalence rate of birth defects at birth was 55 per 10,000 births. CONCLUSION: in the present study, the neural tube defects were identified to be the most prevalent. Nearly equal proportions of birth defects occurred among male and female newborns. The majority of the mothers who gave birth to newborns with birth defects were younger than 35 years. The high prevalence of birth defects revealed in this study call for the need to implement urgent prevention strategies including but not limited to the provision of sustained family planning, youth education and antenatal care services, and strict observation of rational medication use during pregnancy to curb the possible occurrences of the birth defect.
%Z 1937-8688
Geneti, Soressa Abebe
Dimsu, Girmai Gebru
Sori, Demisew Amenu
Amente, Lemessa Dube
Kurmane, Zeleke Mekonnen
Journal Article
Uganda
2022/03/03
Pan Afr Med J. 2021 Dec 21;40:248. doi: 10.11604/pamj.2021.40.248.25286. eCollection 2021.
%+ Department of Anatomy, School of Medicine, College of Health Sciences, Addis Ababa University, Addis Ababa, Ethiopia.
Department of Obstetrics and Gynecology, School of Medicine, Institute of Health, Jimma University, Jimma, Ethiopia.
Department of Epidemiology, School of Public Health, Institute of Health, Jimma University, Jimma, Ethiopia.
School of Medical Laboratory Sciences, Institute of Health, Jimma University, Jimma, Ethiopia.
%W NLM
%G eng

%0 Journal Article
%A Getahun, M.
%A Beyene, B.
%A Gallagher, K.
%A Ademe, A.
%A Teshome, B.
%A Tefera, M.
%A Asha, A.
%A Afework, A.
%A Assefa, E.
%A HaileMariam, Y.
%A HaileGiorgis, Y.
%A Ketema, H.
%A Shiferaw, D.
%A Bekele, A.
%A Jima, D.
%A Kebede, A.
%D 2016
%T Epidemiology of rubella virus cases in the pre-vaccination era of Ethiopia, 2009-2015
%B BMC Public Health
%V 16
%N 1
%P 1168
%7 20161118
%8 Nov 18
%! Epidemiology of rubella virus cases in the pre-vaccination era of Ethiopia, 2009-2015
%@ 1471-2458
%R 10.1186/s12889-016-3841-z
%2 PMC5116171
%M 27863513
%K Adolescent
Adult
Antibodies, Viral/blood
Child
Child, Preschool
*Cost of Illness
*Disease Outbreaks
Ethiopia/epidemiology
Female
Humans
Immunization Programs/trends
Infant
Male
Measles/blood/epidemiology/virology
Middle Aged
Pregnancy
Prevalence
Rubella/blood/*epidemiology/virology
*Rubella Vaccine
*Rubella virus
Seasons
Sentinel Surveillance
Vaccination/trends
Young Adult
2009–2015
Ethiopia
Pre-vaccine era
Rubella
%X BACKGROUND: Rubella is a common mild rash illness caused by rubella virus. The majority of infections occur in children and young adults. The infection is the cause of a serious birth defect known as Congenital Rubella Syndrome (CRS) when a woman acquires infection early in pregnancy. Ethiopia has not yet established rubella virus surveillance and has not yet introduced rubella vaccine into the routine immunization program. We characterize the epidemiology of laboratory confirmed rubella virus cases collected through measles surveillance from 2009 to 2015 to better understand the burden of the disease in the country. METHODS: A descriptive analysis was made to characterize rubella cases reported through the national measles case based surveillance system. The measles case definition was used to capture potential rubella cases. A suspected measles case was a person with generalized rash and fever with cough, or coryza or conjunctivitis. Those cases whose sera were negative for measles IgM antibodies were tested for rubella IgM antibody. A confirmed rubella case was a person who tested positive for rubella IgM. Only laboratory confirmed rubella cases were analyzed in this article. RESULTS: Between 2009 and 2015, a total of 28,284 serum/plasma samples were collected and tested for measles IgM antibody and 11,151 (39.4%) were found positive. A total of 17,066 measles IgM negative or indeterminate samples were tested for rubella virus IgM and 2615 (15.3%) were found positive during the same period. Of 2615 confirmed rubella cases, 52.2% were females. The age of confirmed cases ranged from one month to 42 years with a mean age of 7.3 years. Three-fourth of all confirmed rubella cases were aged less than 10 years. The number of laboratory confirmed rubella cases linearly increased from 83 in 2009 to 856 in 2013 but dropped to 222 and 319 in 2014 and 2015 respectively. Higher number of cases occurred in the hot dry season (January through June) and in the central and western part of Ethiopia with 127 lab-confirmed outbreaks in the study period. CONCLUSIONS: Based on our analysis, rubella was found to be endemic throughout Ethiopia. Children below the age of 10 years were the most affected. The burden of rubella cases varied from year to year but had a seasonal peak in March. To better understand the magnitude of rubella prior to vaccine introduction, establishing rubella surveillance system, conducting sero-prevalence studies among child bearing age females and establishing CRS sentinel surveillance among young infants are critical.
%Z 1471-2458
Getahun, Mekonen
Beyene, Berhane
Gallagher, Kathleen
Ademe, Ayesheshem
Teshome, Birke
Tefera, Mesfin
Asha, Anjelo
Afework, Aklog
Assefa, Esete
HaileMariam, Yoseph
HaileGiorgis, Yonas
Ketema, Hiwot
Shiferaw, Dejenie
Bekele, Ayenachew
Jima, Daddi
Kebede, Amha
001/WHO_/World Health Organization/International
Journal Article
England
2016/11/20
BMC Public Health. 2016 Nov 18;16(1):1168. doi: 10.1186/s12889-016-3841-z.
%+ Ethiopian Public Health Institute, Arbegnoch Street, P. O. Box 1242, Addis Ababa, Ethiopia. mekonengetahun@gmail.com.
Ethiopian Public Health Institute, Arbegnoch Street, P. O. Box 1242, Addis Ababa, Ethiopia.
WHO Country Office, Addis Ababa, Ethiopia.
%W NLM
%G eng

%0 Journal Article
%A Gokkaya, B.
%A Oflezer, O. G.
%A Ozdil, N. Y.
%A Kargul, B.
%D 2020
%T Is there any relationship between hypodontia and hyperdontia with taurodontism, microdontia and macrodontia? A retrospective study
%B Niger J Clin Pract
%V 23
%N 6
%P 805-810
%8 Jun
%! Is there any relationship between hypodontia and hyperdontia with taurodontism, microdontia and macrodontia? A retrospective study
%@ 1119-3077 (Print)
%R 10.4103/njcp.njcp_559_19
%1 None
%M 32525115
%K Adolescent
Anodontia/diagnostic imaging/*epidemiology
Child
Child, Preschool
Dental Pulp Cavity/*abnormalities/diagnostic imaging
Female
Humans
Male
Oral Health
Prevalence
Radiography, Panoramic
Retrospective Studies
Tooth Abnormalities/diagnostic imaging/*epidemiology
Tooth, Supernumerary/diagnostic imaging/*epidemiology
Turkey/epidemiology
Hyperdontia
hypodontia
macrodontia
microdontia
taurodontism
%X BACKGROUND: Hypodontia and hyperdontia may occur with other dental anomalies such as microdontia, taurodontism, talon cusp, macrodontia and germination. AIMS: The aim of this study to evaluate the relationship between hypodontia and hyperdontia with taurodontism, macrodontia and microdontia. SUBJECTS AND METHODS: In this retrospective study, 2,348 Turkish patients aged 7 to 12 years and treated between 01.01.2017 and 01.01.2018 in Bahcelievler Oral and Dental Health Hospital were evaluated. Data were collected and differences in the distribution of hypodontia and hyperdontia including other dental anomalies were analysed. RESULTS: Of the total sample of 2,348 patients, 1,126 (48%) were girls, 1,222 (52%) were boys. Hypodontia was found in 177 children (93 girls (53%), 84 boys (47%)). The prevalence of hypodontia and hyperdontia were 7.5% and 0.9%. Taurodontism is the most common dental anomalies in hypodontia patients (39%) followed by microdontia (10%). Taurodontism was more prevalent in girls (42%) than in boys (36.5%). Microdontia was found in 10 patients and macrodontia was observed in 9 hypodontia patients. Hyperdontia was found in 21 children [8 girls (38%), 13 boys (62%)]. The most common supernumerary tooth found was mesiodens (85%) and it's more prevalent in boys (67%) than in girls (33%). Taurodontism is the most common dental anomaly (48%) following macrodontia (19%) and were found to be much more prevalent in boys (53%) (23%) than in girls (37.5%) (12.5%). Microdontia was found in only 1 boy (%7.7) in hyperdontia patients. CONCLUSION: Hypodontia and hyperdontia with taurodontism, microdontia, and macrodontia need much more complex treatment plan. All cases should be evaluated using interdisciplinary approach for appropriate treatment choice. This helps in longterm and effective treatment planning according to a child's individual requirements.
%Z Gokkaya, B
Oflezer, O G
Ozdil, N Y
Kargul, B
Journal Article
India
2020/06/12
Niger J Clin Pract. 2020 Jun;23(6):805-810. doi: 10.4103/njcp.njcp_559_19.
%+ Clinic of Pediatric Dentistry, Bahcelievler Oral and Dental Health Hospital, Siyavuspasa Bahcelievler Mah, Eski Londra Asf Cd No: 141/2, 34180 Bahcelievler-Istanbul-Turkey, Turkey.
Clinic of Prosthodontics, Bahcelievler Oral and Dental Health Hospital, Siyavuspasa Bahcelievler Mah, Eski Londra Asf Cd No: 141/2, 34180 Bahcelievler-Istanbul-Turkey, Turkey.
Clinic of Oral and Maxillofacial Radiology, Bahcelievler Oral and Dental Health Hospital, Siyavuspasa Bahcelievler Mah, Eski Londra Asf Cd No: 141/2, 34180 Bahcelievler-Istanbul-Turkey, Turkey.
Marmara University Faculty of Dentistry, Department of Pediatric Dentistry, Kartal, Turkey.
%W NLM
%G eng

%0 Journal Article
%A Grace, H. J.
%A Gray, R.
%A Conradie, J. D.
%D 1981
%T Prenatal detection of neural tube defects by maternal serum alphafetoprotein assay
%B S Afr Med J
%V 60
%N 8
%P 319-24
%8 Aug 22
%! Prenatal detection of neural tube defects by maternal serum alphafetoprotein assay
%@ 0256-9574 (Print)
%M 6166994
%K Adolescent
Adult
*Enzyme-Linked Immunosorbent Assay
Female
Humans
*Immunoenzyme Techniques
Mass Screening
Neural Tube Defects/*diagnosis
Pregnancy
*Prenatal Diagnosis
South Africa
alpha-Fetoproteins/*analysis
%X Mass screening for fetal neural tube defects using maternal serum alpha-fetoprotein assay as the initial test is financially justified in South Africa, despite the relatively low incidence of these defects in this country, using enzyme-linked immunosorbent assay. This technique is efficient and inexpensive and lends itself to mass screening. We report a pilot study in which 3153 maternal serum samples were received during a 4-month period. Of these 3102 were assayed and the outcome of pregnancy was recorded in 2069 cases. On the first assay 147 (4.7%) of the women had serum alpha-fetoprotein levels which were high for the gestational dates given, but in retrospect about half of these had been misinterpreted because of incorrect dates. Among the remainder, 6 women proved to be carrying twins, 4 aborted spontaneously, 10 delivered prematurely or had infants with intra-uterine growth retardation, and 4 had a fetus with a neural tube defect. Two affected fetuses were missed by screening, in both cases because serum was taken after 20 weeks gestation. In this sample the incidence in Indians (1/1000)and Coloureds (1/600) was as expected, but in Whites it was much higher (1/130), which probably reflects a sampling error and indicates that the epidemiology of neural tube defects in South Africa requires investigation.
%Z Grace, H J
Gray, R
Conradie, J D
Case Reports
Journal Article
South Africa
1981/08/22
S Afr Med J. 1981 Aug 22;60(8):319-24.
%W NLM
%G eng

%0 Journal Article
%A Guns, P. J.
%A Johnson, D. M.
%A Weltens, E.
%A Lissens, J.
%D 2012
%T Negative electro-mechanical windows are required for drug-induced Torsades de Pointes in the anesthetized guinea pig
%B J Pharmacol Toxicol Methods
%V 66
%N 2
%P 125-34
%7 20120409
%8 Sep
%! Negative electro-mechanical windows are required for drug-induced Torsades de Pointes in the anesthetized guinea pig
%@ 1056-8719
%R 10.1016/j.vascn.2012.03.007
%M 22516473
%K Anesthesia
Animals
Disease Models, Animal
Drug Antagonism
Drug Evaluation, Preclinical/*methods
*Drug-Related Side Effects and Adverse Reactions
Electrocardiography/drug effects
Epinephrine/pharmacology
Female
Guinea Pigs
Heart Rate/drug effects
Long QT Syndrome/*chemically induced/physiopathology
Sympathetic Nervous System/drug effects
Torsades de Pointes/*chemically induced/physiopathology
Toxicity Tests/*methods
%X INTRODUCTION: Assessment of the propensity of novel drugs to cause proarrhythmia is essential in the drug development process. It is increasingly recognized, however, that QT prolongation alone is an imperfect surrogate marker for Torsades de Pointes (TdP) arrhythmia prediction. In the present study we investigated the behavior of a novel surrogate marker for TdP, the electro-mechanical (E-M) window, prior to triggering of TdP episodes with sympathetic stimulation after administration of a number of reference compounds. METHODS: Experiments were carried out in closed chest pentobarbital anesthetized guinea pigs. Test compounds were administered intravenously together with a specific I(Ks) blocker (JNJ303; 0.2 mgkg(-1)min(-1) for 3 min) and adrenaline (0.06 mgkg(-1)min(-1) for 2 min) was applied to trigger TdP. ECG, blood- and left ventricular pressure signals were measured continuously throughout the experiments. The E-M window i.e. the duration of the mechanical systole (QLVP(end) interval) minus the duration of the electrical activity (QT interval) was assessed for individual beats. RESULTS: Drugs with documented TdP liability (quinidine, haloperidol, domperidone, terfenadine, moxifloxacin, ciprofloxacin and dofetilide) produced TdP in the protocol after adrenaline infusion, whereas negative control compounds (verapamil, ranolazine, amiodarone and saline) did not cause TdP arrhythmia, even though increases in repolarization times were observed. TdP were typically preceded by large (greater than -50 ms) negative electro-mechanical windows and were accompanied by aftercontractions. DISCUSSION: The present study in anesthetized guinea pigs indicates that negative E-M windows are a prerequisite for sympathetically-driven TdP induction after the administration of various agents with known proarrhythmic potential. These data are a first step in the validation of this novel protocol; however we believe that this proarrhythmia model in small animals might be a valuable additional tool in the prediction of TdP risk of new chemical entities at the early stages of drug discovery.
%Z 1873-488x
Guns, P-J
Johnson, D M
Weltens, E
Lissens, J
Journal Article
Research Support, Non-U.S. Gov't
United States
2012/04/21
J Pharmacol Toxicol Methods. 2012 Sep;66(2):125-34. doi: 10.1016/j.vascn.2012.03.007. Epub 2012 Apr 9.
%+ Bio-Plus Safety Pharmacology, Vlasmeer 5/0003, B-2400 Mol, Belgium. pg@bio-plus.org
%W NLM
%G eng

%0 Journal Article
%A Hageman, M. J.
%D 1980
%T Heterogeneity of Waardenburg syndrome in Kenyan Africans
%B Metab Pediatr Ophthalmol
%V 4
%N 4
%P 183-4
%! Heterogeneity of Waardenburg syndrome in Kenyan Africans
%@ 0191-2771 (Print)
0191-2771
%M 7206907
%K Abnormalities, Multiple/*genetics
Adolescent
Black People
Child
Deafness/epidemiology/genetics
Eyelids/*abnormalities
Humans
Kenya
Pigment Epithelium of Eye/abnormalities
Waardenburg Syndrome/epidemiology/*genetics
%Z Hageman, M J
Journal Article
United States
1980/01/01
Metab Pediatr Ophthalmol. 1980;4(4):183-4.
%W NLM
%G eng

%0 Journal Article
%A Haimanot, R. T.
%A Fekadu, A.
%A Bushra, B.
%D 1987
%T Endemic fluorosis in the Ethiopian Rift Valley
%B Trop Geogr Med
%V 39
%N 3
%P 209-17
%8 Jul
%! Endemic fluorosis in the Ethiopian Rift Valley
%@ 0041-3232 (Print)
0041-3232
%M 3433336
%K Adolescent
Adult
Bone Diseases/epidemiology
Bone and Bones/diagnostic imaging
Child
Ethiopia
Female
Fluoride Poisoning/*epidemiology
Fluorides/analysis
Fluorosis, Dental/epidemiology
Humans
Male
Middle Aged
Radiography
Sex Factors
Water Supply/analysis
%X Between 1977 and 1985, the fluoride content of drinking water and the incidence of endemic fluorosis were assessed and correlated in 16 large farms, villages and towns in the Ethiopian Rift Valley. The fluoride level of drinking-water collected from wells there ranged from 1.2 mg/litre to 36.0 mg/l (mean 10.0 mg/l). Dental fluorosis was observed in more than 80% of sampled children resident in the Rift Valley since birth, with maximum prevalence in the age-group 10-14 years; 32% of the children showed severe dental mottling. Males were affected more than females. Three areas, Wonji-Shoa, Alemtena and Samiberta, were identified as having cases of skeletal fluorosis. The highest incidence was at Wonji-Shoa sugar estates, where a linear relationship was observed between the development of crippling fluorosis, fluoride concentration of drinking-water, and period of exposure to it. The first cases of skeletal fluorosis there appeared among workers (98% males) who had been consuming water with fluoride content of more than 8ppm for over 10 years. Among 30 workers with crippling skeletal fluorosis, cervical radiculo-myelopathy was found to be the commonest incapacitating neurologic complication. As a preventive measure, low-fluoride surface water should be supplied for drinking wherever feasible; if this is not possible, the development of partial defluoridation should be considered.
%Z Haimanot, R T
Fekadu, A
Bushra, B
Journal Article
Netherlands
1987/07/01
Trop Geogr Med. 1987 Jul;39(3):209-17.
%+ Department of Internal Medicine, Faculty of Medicine, Addis Ababa University, Ethiopia.
%W NLM
%G eng

%0 Journal Article
%A Hamdan, M.
%A Rock, W. P.
%D 1991
%T The prevalence of enamel mottling on incisor teeth in optimal fluoride and low fluoride communities in England
%B Community Dent Health
%V 8
%N 2
%P 111-9
%8 Jul
%! The prevalence of enamel mottling on incisor teeth in optimal fluoride and low fluoride communities in England
%@ 0265-539X (Print)
0265-539x
%M 1878790
%K Child
England/epidemiology
Female
*Fluoridation
Fluorides/*analysis
Fluorosis, Dental/diagnosis/*epidemiology
Humans
Incisor/*pathology
Male
Prevalence
Reproducibility of Results
Social Class
Water Supply/*analysis
%X The prevalence of enamel mottling in optimal and low fluoride areas of the West Midlands was studied in March 1989 using the Al-Alousi index and the TF index. A total of 600 children aged 8-10 years, in three groups of 200 each, formed the study group. Significantly more mottling was found in the optimal fluoride area, according to both indices, although the TF index demonstrated the difference more clearly. Social class had no effect upon the prevalence of mottling in the optimal fluoride area.
%Z Hamdan, M
Rock, W P
Comparative Study
Journal Article
England
1991/07/01
Community Dent Health. 1991 Jul;8(2):111-9.
%+ University of Brimingham Dental School, St Chad's Queensway, UK.
%W NLM
%G eng

%0 Journal Article
%A Heeren, G. A.
%A Tyler, J.
%A Mandeya, A.
%D 2003
%T Agricultural chemical exposures and birth defects in the Eastern Cape Province, South Africa: a case-control study
%B Environ Health
%V 2
%N 1
%P 11
%7 20031004
%8 Oct 4
%! Agricultural chemical exposures and birth defects in the Eastern Cape Province, South Africa: a case-control study
%@ 1476-069x
%R 10.1186/1476-069x-2-11
%2 PMC270075
%M 14613490
%K Abnormalities, Drug-Induced/*epidemiology
Adolescent
Adult
*Agriculture
Animals
Case-Control Studies
Child
Environmental Exposure/*adverse effects/analysis
Female
Hazardous Substances/*toxicity
Humans
Infant, Newborn
Maternal Exposure/*adverse effects/statistics & numerical data
Odds Ratio
Pesticides/*toxicity
Pregnancy
Registries
Regression Analysis
Rural Health/*statistics & numerical data
South Africa/epidemiology
Surveys and Questionnaires
%X BACKGROUND: South Africa is one of the major users of pesticides on the African continent. The Eastern Cape is the second largest province in South Africa. There has been growing concern about the occurrence of certain birth defects which seemed to have increased in the past few years. In this paper we investigate associations between exposure to agricultural chemicals and certain birth defects. Few such studies have been undertaken in the developing world previously. METHODS: Between September 2000 and March 2001 a case - control study was conducted among rural women in the area of the Eastern cape to investigate the association between women's exposure to pesticides and the occurrence of birth defects. Information on birth defects was obtained from the register of the Paediatrics Department at the Cecilia Makiwane Hospital in Mdantsane, one of the largest referral hospitals in the province. The cases were children who were diagnosed with selected birth defects. The controls were children born in the same areas as the cases. Exposure information on the mothers was obtained by interview concerning from their activities in gardens and fields. Data were analysed using conditional logistic regression. RESULTS: A total of 89 case mothers and 178 control mothers was interviewed. Babies with birth defects were seven times more likely to be born to women exposed to chemicals used in gardens and fields compared to no reported exposure (Odds Ratio 7.18, 95% CI 3.99, 13.25); and were almost twice as likely to be born to women who were involved in dipping livestock used to prevent ticks (OR 1.92, 95% CI 1.15, 3.14). They were also 6.5 times more likely to be born to women who were using plastic containers for fetching water (OR 6.5, 95% CI 2.2, 27.9). Some of these containers had previously contained pesticides (OR 1.87, 95% CI 1.06, 3.31). CONCLUSIONS: These findings suggest a link between exposure to pesticides and certain birth defects among the children of rural South African women who work on the land. Education programmes for women alerting them to the dangers to their babies from the use of pesticides and alternative farming methods and elimination of the reuse of pesticide containers are indicated as preventive measures.
%Z 1476-069x
Heeren, Gudrun A
Tyler, Joanne
Mandeya, Andrew
Comparative Study
Journal Article
England
2003/11/14
Environ Health. 2003 Oct 4;2(1):11. doi: 10.1186/1476-069X-2-11.
%+ Department of Public Health, Cecilia Makiwane Hospital, Mdantsane, P,O, Box 691, East London 5200, South Africa. aheeren@asc.upenn.edu
%W NLM
%G eng

%0 Journal Article
%A Henderson, D.
%A Ndossi, M.
%A Majige, R.
%A Sued, M.
%A Shabani, H.
%D 2020
%T Understanding the Mothers of Children with Spina Bifida and Hydrocephalus in Tanzania
%B World Neurosurg
%V 142
%P e331-e336
%7 20200708
%8 Oct
%! Understanding the Mothers of Children with Spina Bifida and Hydrocephalus in Tanzania
%@ 1878-8750
%R 10.1016/j.wneu.2020.06.224
%M 32652272
%K Adolescent
Adult
Anticonvulsants/therapeutic use
Birth Setting/statistics & numerical data
Consanguinity
Diet/statistics & numerical data
Dietary Supplements
Educational Status
Encephalocele/epidemiology/*prevention & control/surgery
Female
Folic Acid/*therapeutic use
Geography
HIV Infections/epidemiology
Health Knowledge, Attitudes, Practice
Health Services Accessibility
Hospitals
Humans
Hydrocephalus/epidemiology/*prevention & control/surgery
Kwashiorkor/epidemiology
Meningomyelocele/epidemiology/*prevention & control/surgery
Middle Aged
*Mothers
Obesity, Maternal/epidemiology
Pregnancy
Pregnancy Complications, Infectious/epidemiology
Protein-Energy Malnutrition/epidemiology
Qualitative Research
Spinal Dysraphism/epidemiology/*prevention & control/surgery
Surveys and Questionnaires
Tanzania/epidemiology
Unemployment/statistics & numerical data
Young Adult
Zea mays
Folic acid supplementation
Hydrocephalus
Malnutrition
Neural tube defects
Spina bifida
%X OBJECTIVE: To identify if there are cultural, medical, educational, economic, nutritional and geographic barriers to the prevention and treatment of spina bifida and hydrocephalus. METHODS: The mothers of infants with spina bifida and hydrocephalus admitted to Muhimbilli Orthopaedic Institute, Dar Es Salaam, Tanzania, between 2013 and 2014 were asked to complete a questionnaire. A total of 299 infants were identified: 65 with myelomeningoceles, 19 with encephaloceles, and 215 with isolated hydrocephalus. The questionnaire was completed by 294 of the mothers. RESULTS: There was a high variation in the geographic origin of the mothers. Approximately 85% traveled from outside of Dar Es Salaam. The mean age was 29 (15-45) years old with a parity of 3 (1-10). The rates of consanguinity, obesity, antiepileptic medication, HIV seropositivity, and family history were 2%, 13%, 0%, 2%, and 2%, respectively. A maize-based diet was found in 84%, and only 3% of woman took folic acid supplementation, despite 61% of mothers stating that they wished to conceive another baby. Unemployment was high (77%), a low level of education was common (76% not attended any school or obtaining a primary level only), and 20% were single mothers. Hospital only was the preferred method of treatment for 94% of the mothers, and 85% of the babies were born in a hospital. CONCLUSIONS: Our study highlights some of the cultural, educational, geographic, nutritional, and economic difficulties in the prevention and management of spina bifida and hydrocephalus in Tanzania.
%Z 1878-8769
Henderson, Duncan
Ndossi, Maxigama
Majige, Rebeca
Sued, Mwanaabas
Shabani, Hamissi
Journal Article
United States
2020/07/12
World Neurosurg. 2020 Oct;142:e331-e336. doi: 10.1016/j.wneu.2020.06.224. Epub 2020 Jul 8.
%+ Sheffield Children's Hospital, Sheffield, United Kingdom. Electronic address: duncan.henderson4@nhs.net.
Muhimbili Orthopaedic Institute, Dar Es Salaam, Tanzania.
%W NLM
%G eng

%0 Journal Article
%A Ibekwe, P. U.
%A Ogunbiyi, A. O.
%A Ogun, O. G.
%A George, A. O.
%D 2012
%T Social stigmatization of two sisters with lamella ichthyosis in Ibadan, Nigeria
%B Int J Dermatol
%V 51
%N 1
%P 67-8
%8 Jan
%! Social stigmatization of two sisters with lamella ichthyosis in Ibadan, Nigeria
%@ 0011-9059
%R 10.1111/j.1365-4632.2011.05060.x
%M 22182380
%K Adolescent
Female
Humans
Ichthyosis, Lamellar/diagnosis/pathology/*psychology
Nigeria
Siblings/*psychology
*Stereotyping
%Z 1365-4632
Ibekwe, Perpetua U
Ogunbiyi, Adebola O
Ogun, Olabiyi G
George, Adekunle O
Case Reports
Journal Article
England
2011/12/21
Int J Dermatol. 2012 Jan;51(1):67-8. doi: 10.1111/j.1365-4632.2011.05060.x.
%+ Klinik und Poliklinik für Dermatologie und Allergologie der Ludwig-Maximilians-Universität München, München, Germany. perppy_u@yahoo.com
%W NLM
%G eng

%0 Journal Article
%A Ibrahim, A. G.
%A Aliyu, S.
%A Ali, N.
%D 2014
%T Bilateral pelvi-ureteric junction obstruction: our experience in a developing country
%B Niger J Clin Pract
%V 17
%N 3
%P 267-9
%8 May-Jun
%! Bilateral pelvi-ureteric junction obstruction: our experience in a developing country
%@ 1119-3077 (Print)
%R 10.4103/1119-3077.130205
%M 24714000
%K Adolescent
Adult
Child
Child, Preschool
Developing Countries
Female
Humans
Hydronephrosis/*congenital/diagnosis/epidemiology/surgery
Infant
Male
Multicystic Dysplastic Kidney/*diagnosis/epidemiology/*surgery
Nigeria/epidemiology
Retrospective Studies
Treatment Outcome
Ureteral Obstruction/*diagnosis/epidemiology/*surgery
Young Adult
%X BACKGROUND: Bilateral pelvi-ureteric junction (PUJ) obstruction is rare and causes high morbidity and mortality. Recent advances have led to its diagnosis and management in the perinatal period. However, open surgery is still the mainstay of treatment in less endowed nations where late presentation is the norm. MATERIALS AND METHODS: All patients with PUJ obstruction diagnosed and managed at the University of Maiduguri Teaching Hospital between January 2006 and December 2011 were retrospectively reviewed. All had open surgery and all repairs were stented with double J stents or appropriate size feeding tube. RESULTS: A total of 18 patients were analyzed, 11 males and 7 females with a ratio of 1.57:1 and mean age of 27.5 years (age range 2-38). The main clinical features were loin pain (72.22%) and fever (72.22%); while the main complications at presentation were hydronephrosis (55.56%), impaired renal function (61.11%) and pyelonephritis (50%). The causes of obstruction were mainly congenital (50.0%) and due to schistosomal fibrosis/stricture (22.2%). Preliminary double J stents, tube nephrostomies and hemodialysis were used to recover renal function before surgery. Anderson-Hynes (41.7%) and Heineke-Mirhulicz (19.4%) pyeloplasty were the main procedures performed. The main post-operative complications were urinary tract infections (67.67%) and leakage (11.11%). The mean duration of symptoms was 23.72 months and the mean hospital stay was 13 days. The mortality rate was 5.56%. CONCLUSION: Bilateral PUJ obstruction is uncommon in Maiduguri, with congenital causes and schistosomal fibrosis as the most common etiologies. Aggressive treatment aimed at recovering renal function is necessary before open pyeloplasty if morbidity and mortality is to be reduced. Open pyeloplasty remained the best treatment option with favorable outcome.
%Z Ibrahim, A G
Aliyu, S
Ali, N
Journal Article
Research Support, Non-U.S. Gov't
India
2014/04/10
Niger J Clin Pract. 2014 May-Jun;17(3):267-9. doi: 10.4103/1119-3077.130205.
%+ Department of Surgery, University of Maiduguri Teaching Hospital, and College of Medical Sciences University of Maiduguri, Maiduguri, Borno State, Nigeria.
%W NLM
%G eng

%0 Journal Article
%A Ige, O. O.
%A Afolanranmi, T. O.
%A Yilgwan, C. S.
%A Ayatse, F.
%A Nkereuwem, E.
%A Sagay, A. S.
%A Kanki, P.
%A Bode-Thomas, F.
%D 2021
%T Study of congenital heart defects among neonates in Jos, Nigeria: prevalence and spectrum
%B Cardiovasc J Afr
%V 32
%N 1
%P 21-27
%7 20210216
%8 Jan-Feb 23
%! Study of congenital heart defects among neonates in Jos, Nigeria: prevalence and spectrum
%@ 1995-1892 (Print)
1015-9657
%R 10.5830/cvja-2020-044
%2 PMC8756051
%M 33605299
%K Cross-Sectional Studies
Echocardiography/*methods
Female
Heart Defects, Congenital/*diagnostic imaging/epidemiology
Humans
Infant
Infant, Newborn
Male
Nigeria/epidemiology
Prevalence
congenital heart defects
Nigeria
echocardiography
neonates
prevalence
%X BACKGROUND: There are few reports of the prevalence of CHD in the neonatal period in sub-Saharan Africa. The only available study in Nigeria was carried out before the widespread availability of echocardiography in the country. We sought to determine the prevalence and spectrum of congenital heart defects (CHD) among neonates in Jos, Nigeria. METHODS: This cross-sectional study enrolled neonates less than one week of age from the two largest hospitals and their immunisation centres. Relevant information was obtained and an echocardiogram was performed on each neonate. RESULTS: There were 3 857 neonates recruited over a two-year period; male-to-female ratio was 1.1:1. A total of 111 babies had CHD, with a prevalence of 28.8 per 1 000. Sixty-four neonates had mild CHD, with a prevalence of 16.6 per 1 000, while moderate and severe CHD were found in 27 (7.0 per 1 000) and 20 (5.2 per 1 000), respectively. CONCLUSIONS: CHD is prevalent in Nigerian neonates and there is therefore a need for advocacy to improve access to its diagnosis at birth for appropriate management.
%Z 1680-0745
Ige, Olukemi O
Afolanranmi, Tolulope O
Yilgwan, Christopher S
Ayatse, Fanen
Nkereuwem, Esin
Sagay, Atiene S
Kanki, Phyllis
Bode-Thomas, Fidelia
D43 TW010130/TW/FIC NIH HHS/United States
Journal Article
Research Support, N.I.H., Extramural
South Africa
2021/02/20
Cardiovasc J Afr. 2021 Jan-Feb 23;32(1):21-27. doi: 10.5830/CVJA-2020-044. Epub 2021 Feb 16.
%+ Department of Pediatrics, University of Jos, Jos, Nigeria
Department of Pediatrics, Jos University Teaching Hospital, Jos, Nigeria. Email: igeoo@unijos.edu.ng
kemidr@hotmail.com.
Department of Community Medicine, University of Jos, Jos, Nigeria.
Department of Pediatrics, University of Jos, Jos, Nigeria
Department of Pediatrics, Jos University Teaching Hospital, Jos, Nigeria.
Department of Pediatrics, Jos University Teaching Hospital, Jos, Nigeria.
Medical Research Council Unit, The Gambia at London School of Hygiene and Tropical Medicine, London, UK.
Department of Obstetrics and Gynecology, University of Jos and Jos University Teaching Hospital, Jos, Nigeria.
Department of Immunology and Infectious Diseases, Harvard TH Chan School of Public Health, Boston, MA, USA.
%W NLM
%G eng

%0 Journal Article
%A Ihse, E.
%A Ybo, A.
%A Suhr, O.
%A Lindqvist, P.
%A Backman, C.
%A Westermark, P.
%D 2008
%T Amyloid fibril composition is related to the phenotype of hereditary transthyretin V30M amyloidosis
%B J Pathol
%V 216
%N 2
%P 253-61
%8 Oct
%! Amyloid fibril composition is related to the phenotype of hereditary transthyretin V30M amyloidosis
%@ 0022-3417
%R 10.1002/path.2411
%M 18729067
%K Abdominal Fat/*chemistry/pathology
Adult
Age of Onset
Amino Acid Substitution
Amyloid/*analysis/genetics/ultrastructure
Amyloidosis, Familial/diagnostic imaging/*genetics/pathology
Blotting, Western/methods
Cardiomyopathies/genetics/pathology
Echocardiography
Electrophoresis, Polyacrylamide Gel/methods
Female
Heart Septal Defects, Ventricular/diagnostic imaging/*genetics/pathology
Humans
Male
Methionine/genetics
Middle Aged
Prealbumin/*chemistry/genetics/metabolism
Sweden
Valine/genetics
%X Swedish familial systemic amyloidosis with polyneuropathy (FAP) depends on a mutation leading to a methionine-for-valine substitution in transthyretin. The disease appears with different clinical manifestations, including age of onset and involvement of the heart. Liver transplantation is currently the only curative treatment, but progressive cardiomyopathy may occur post-transplant. Two amyloid deposition patterns have previously been described in the heart. In one, the amyloid consists partially of transthyretin fragments and is weakly stainable by Congo red, while in the other, only full-length molecules are found and the fibrils have a strong affinity for Congo red. The present study aimed to see whether these morphological and biochemical variations have clinical implications. Subcutaneous adipose tissue biopsies were taken from 33 patients with Val30Met FAP and examined by microscopy, electrophoresis and western blot. Clinical data included age, sex, duration of disease and echocardiographic determination of the interventricular septum (IVS) thickness. It was found that fibrils composed of only full-length transthyretin were associated with early age of onset (44.8 +/- 12.9 years), no clinical cardiac involvement and a strong affinity for Congo red. In contrast, presence of transthyretin fragments in the amyloid was associated with late age of onset (67.3 +/- 7.0 years), signs of cardiac involvement and weak Congo red staining. For each individual, the same molecular type of amyloid was found in different organs. This is the first report showing that variations in clinical appearance of familial ATTR amyloidosis are associated with specific structural differences in the amyloid fibrils, and therefore may have a molecular cause. The molecular type of amyloid can be determined from a subcutaneous fat tissue biopsy.
%Z 1096-9896
Ihse, E
Ybo, A
Suhr, Ob
Lindqvist, P
Backman, C
Westermark, P
Journal Article
Research Support, Non-U.S. Gov't
England
2008/08/30
J Pathol. 2008 Oct;216(2):253-61. doi: 10.1002/path.2411.
%+ Department of Genetics and Pathology, Uppsala University, Sweden.
%W NLM
%G eng

%0 Journal Article
%A Imperato, G. H.
%A Imperato, P. J.
%D 2006
%T Beliefs and practices concerning twins, hermaphrodites, and albinos among the Bamana and Maninka of Mali
%B J Community Health
%V 31
%N 3
%P 198-224
%8 Jun
%! Beliefs and practices concerning twins, hermaphrodites, and albinos among the Bamana and Maninka of Mali
%@ 0094-5145 (Print)
0094-5145
%R 10.1007/s10900-005-9011-3
%M 16830507
%K *Albinism/ethnology/genetics/psychology
Attitude to Health/*ethnology
*Culture
*Disorders of Sex Development/ethnology/genetics/psychology
Ethnicity/*education
Female
Folklore
*Health Knowledge, Attitudes, Practice
Humans
Infant, Newborn
Mali
Pregnancy
Prevalence
Sculpture
Social Change
Social Values/ethnology
Spirituality
*Twins/ethnology/genetics/psychology
%X The Bamana and Maninka of Mali greatly value twins, and have elaborated a range of cultural beliefs and practices to assure their survival. Rates of twinning among these two ethnic groups average from 15.2/1000 to 17.9/1000 births compared to 10.5/1000 births (without assisted reproduction) in the United States and Great Britain. Twins (flaniw) are regarded as extraordinary beings with unusual powers, and as a gift from the supreme deity. A small altar (sinzin) is maintained in the home of twins, and periodic sacrifices of chicken blood, kola nuts, millet paste and millet beer regularly made to assure their protection. Albinos (yéfeguéw) and true and pseudo-hermaphrodites (tyéténousotéw) are also considered twin beings. However, they are believed to be the result of aberrant parental social behavior. The Bamana and Maninka believe that all four groups (twins, albinos, hermaphrodites, and pseudo-harmaphrodites) are closely linked to Faro, an androgynous supernatural being who provides equilibrium in the world. Faro is the original albino and hermaphrodite who gave birth to the first pair of twins after self-impregnation. Whenever a twin dies, a small wooden statue is sculpted called a flanitokélé (twin that remains). This commemorative figure is kept close to the surviving twin, reflecting a belief in the inseparability of twins. Eventually, the surviving twin takes responsibility for the figure. When a surviving twin marries, another figure is often sculpted in the opposite sex from the deceased twin, and placed with the original sculpture. Such commemorative sculptures are not created upon the death of those who are albinos, hermaphrodites, or pseudo-hermaphrodites. In recent years, transformational belief patterns have evolved as increasing numbers of Bamana and Maninka embrace Islam. Traditional beliefs are often given Islamic myths of origin. However, even in this Islamic context, many practices that assure twin survival are maintained.
%Z Imperato, Gavin H
Imperato, Pascal James
Journal Article
Netherlands
2006/07/13
J Community Health. 2006 Jun;31(3):198-224. doi: 10.1007/s10900-005-9011-3.
%+ Department of Preventive Medicine and Community Health, State University of New York, Downstate Medical Center, Brooklyn, NY 11203, USA.
%W NLM
%G eng

%0 Journal Article
%A João, E. C.
%A Ferreira, O. D. C., Jr.
%A Gouvêa, M. I.
%A Teixeira, M. L. B.
%A Tanuri, A.
%A Higa, L. M.
%A Costa, D. A.
%A Mohana-Borges, R.
%A Arruda, M. B.
%A Matos, H. J.
%A Cruz, M. L.
%A Mendes-Silva, W.
%A Read, J. S.
%D 2018
%T Pregnant women co-infected with HIV and Zika: Outcomes and birth defects in infants according to maternal symptomatology
%B PLoS One
%V 13
%N 7
%P e0200168
%7 20180706
%! Pregnant women co-infected with HIV and Zika: Outcomes and birth defects in infants according to maternal symptomatology
%@ 1932-6203
%R 10.1371/journal.pone.0200168
%1 The authors have declared that no competing interests exist.
%2 PMC6034846
%M 29979796
%K Adult
Algorithms
Brazil/epidemiology
Central Nervous System/abnormalities
Chikungunya Fever/complications/diagnosis/epidemiology
Cohort Studies
Coinfection/diagnosis/*epidemiology
Congenital Abnormalities/*epidemiology/*etiology
Dengue/complications/diagnosis/epidemiology
Disease Outbreaks
Female
HIV Infections/*complications/*epidemiology
Humans
Infant, Newborn
Male
Pregnancy
Pregnancy Complications, Infectious/diagnosis/*epidemiology
Pregnancy Outcome
Prevalence
Risk Factors
Young Adult
Zika Virus Infection/*complications/diagnosis/*epidemiology
%X BACKGROUND: Zika virus (ZIKV) was first isolated in Uganda in 1947. In Brazil, the first reported case of ZIKV infection was in May 2015. Additionally, dengue (DENV) is endemic and there has been a recent outbreak of chikungunya (CHIKV). Since the clinical manifestations of different arboviral infections (AI) can be similar, definitive diagnosis requires laboratory testing. OBJECTIVES: To determine the prevalence of ZIKV, DENV, and CHIKV infections in a Brazilian cohort of HIV-infected pregnant women, to assess clinical/immunological characteristics and pregnancy outcomes of women with evidence of recent AI. STUDY DESIGN: Laboratory diagnosis of ZIKV, DENV and CHIKV infections utilized serological assays, RT-PCR and PRNT. The tests were performed at the first visit, 34-36 weeks of gestation and at any time if a woman had symptoms suggestive of AI. Mann-Whitney tests were used for comparison of medians, Chi-square or Fisher's to compare proportions; p< 0.05 was considered statistically significant. Poisson regression was used to analyze risk factors for central nervous system (CNS) malformations in the infant according to maternal symptomatology. RESULTS: Of 219 HIV-infected pregnant women enrolled, 92% were DENV IgG+; 47(22%) had laboratory evidence of recent AI. Of these, 34 (72%) were ZIKV+, nine (19%) CHIKV+, and two (4%) DENV+. Symptoms consistent with AI were observed in 23 (10%) women, of whom 10 (43%) were ZIKV+, eight (35%) CHIKV+. No CNS abnormalities were observed among infants of DENV+ or CHIKV+ women; four infants with CNS abnormalities were born to ZIKV+ women (three symptomatic). Infants born to ZIKV+ women had a higher risk of CNS malformations if the mother was symptomatic (RR = 7.20), albeit not statistically significant (p = 0.066). CONCLUSIONS: Among HIV-infected pregnant women with laboratory evidence of a recent AI, 72% were ZIKV-infected. In this cohort, CNS malformations occurred among infants born to both symptomatic and asymptomatic pregnant women with Zika infection.
%Z 1932-6203
João, Esaú C
Orcid: 0000-0002-2412-0627
Ferreira, Orlando da C Jr
Gouvêa, Maria Isabel
Teixeira, Maria de Lourdes B
Tanuri, Amilcar
Higa, Luiza M
Costa, Deise A
Mohana-Borges, Ronaldo
Arruda, Mônica B
Matos, Haroldo J
Cruz, Maria Leticia
Mendes-Silva, Wallace
Read, Jennifer S
Journal Article
United States
2018/07/07
PLoS One. 2018 Jul 6;13(7):e0200168. doi: 10.1371/journal.pone.0200168. eCollection 2018.
%+ Rio de Janeiro, RJ, Brazil-Infectious Diseases Department, Hospital Federal dos Servidores do Estado, Rio de Janeiro, Rio de Janeiro, Brazil.
Laboratório de Biologia Molecular, Departamento de Genética, Instituto de Biologia, Universidade Federal do Rio de Janeiro-Rio de Janeiro, Rio de Janeiro, Brazil.
Instituto Nacional de Infectologia Evandro Chagas-Fundação Oswaldo Cruz, Rio de Janeiro, RJ, Brazil.
Laboratório de Genômica Estrutural, Instituto de Biofísica Carlos Chagas Filho, Universidade Federal do Rio de Janeiro, Rio de Janeiro, Rio de Janeiro, Brazil.
Departamento de Epidemiologia, Instituto Evandro Chagas, Belém, Pará, Brazil.
Maternal-Fetal Unit, Hospital Federal dos Servidores do Estado, Rio de Janeiro, Rio de Janeiro, Brazil.
Department of Epidemiology and Biostatistics, University of California at San Francisco, San Francisco, California, United States of America.
%W NLM
%G eng

%0 Journal Article
%A Johnstone, F. D.
%A Ochiel, S. O.
%D 1980
%T Perinatal mortality at Kenyatta National Hospital, Nairobi
%B East Afr Med J
%V 57
%N 2
%P 119-23
%8 Feb
%! Perinatal mortality at Kenyatta National Hospital, Nairobi
%@ 0012-835X (Print)
0012-835x
%M 7371579
%K Female
Fetal Death/*epidemiology
Humans
Kenya
*Mortality
Pregnancy
Prenatal Care
Africa
Africa South Of The Sahara
Biology
*Body Weight
Demographic Factors
Developing Countries
Diseases
Eastern Africa
English Speaking Africa
*Fetal Death--etiology
*Infant Mortality
Maternal Health Services
Mortality
Physiology
Population
Population Dynamics
*Pregnancy Complications--etiology
%X For a 24-month period, January 1976-December 1977, records for 18 months were available in summarized form at the Kenyatta National Hospital. There were 506 perinatal deaths out of 5231 births, a rate of 97/1000. Prematurity was the leading cause of perinatal loss and most of these occurred among unbooked patients. The incidence of mortality was attributed to breech vaginal delivery. No stillbirths were attributed to postmaturity. Premature labor accounted for 49% of perinatal deaths, antepartum hemorrhage and labor-related deaths were 12% each, unexplained intrauterine death were 9%, toxemia 6%, maternal disease 5%, congenital abnormality 5%. 13 deaths were associated with breech delivery and trauma. Of the 37 babies in the unexplained prelabor intrauterine deaths, 16 weighted less than 1500 g. Only 8 weighed more than 2500 g. Premature labor was the outstanding cause of perinatal loss. Many women have had no antenatal care and come to hospital very late in labor. Most babies are very small. 44 babies weighed 1500 g, and with easy delivery, good resuscitation, and neonatal care, more of this group might be saved. Preventable factors in the labor-related death category include breech delivery, availability of theater for immediate caesarean section, and resuscitation of the newborn. Many of the patients are young and unmarried, and the role of nutritional and social factors, as well as the possibility of deliberate induction of premature labor, should be explored.
eng
%Z Johnstone, F D
Ochiel, S O
Journal Article
Kenya
1980/02/01
East Afr Med J. 1980 Feb;57(2):119-23.
%W NLM
%G eng

%0 Journal Article
%A Tararbit, K
%A Lelong, N
%A Thieulin, AC
%A Houyel, L
%A ...
%D 2013
%T The risk for four specific congenital heart defects associated with assisted reproductive techniques: a population-based evaluation
%B Human …
%! The risk for four specific congenital heart defects associated with assisted reproductive techniques: a population-based evaluation
%1 125 cites: https://scholar.google.com/scholar?cites=17334031322178782572&as_sdt=2005&sciodt=2007&hl=en
Query date: 2024-08-21 16:52:06
%X … , skin abnormality, polydactyly, syndactyly and congenital hip … would represent the proportion of cases of TOF that may be … on the risk for birth defects, including that of TOF found in our …
%U https://academic.oup.com/humrep/article-abstract/28/2/367/597757

%0 Journal Article
%A Kadia, B. M.
%A Aroke, D.
%A Tianyi, F. L.
%A Bechem, N. N.
%A Dimala, C. A.
%D 2017
%T Spina bifida cystica and severe congenital bilateral talipes equinovarus in one twin of a monoamniotic pair: a case report
%B BMC Res Notes
%V 10
%N 1
%P 771
%7 20171228
%8 Dec 28
%! Spina bifida cystica and severe congenital bilateral talipes equinovarus in one twin of a monoamniotic pair: a case report
%@ 1756-0500
%R 10.1186/s13104-017-3108-5
%2 PMC5745804
%M 29282147
%K Cameroon
Cesarean Section
Clubfoot/complications/*diagnosis/pathology
Female
Humans
Hydrocephalus/complications/*diagnosis/pathology
Infant, Newborn
Male
Pregnancy
Prenatal Care/economics/ethics
Spina Bifida Cystica/complications/*diagnosis/pathology
Twins, Monozygotic
Young Adult
Case report
Discordant
Monoamniotic
Spina bifida
Talipes equinovarus
%X BACKGROUND: Spina bifida and congenital talipes equinovarus (CTEV) are common congenital malformations which may occur together and increase morbidity. Monozygous twins are particularly at risk of these malformations and discordance in one type of malformation is typical. The occurrence of both spina bifida and CTEV in one twin of a monozygotic pair is rare. CASE PRESENTATION: A 22 year-old Cameroonian primigravida at 36 weeks of a twin gestation was received in our district hospital at the expulsive phase of labour on a background of sub-optimal antenatal care. A caesarean section indicated for cephalo-pelvic disproportion was performed and life monoamniotic male twins were extracted. The first twin was normal. The second twin had spina bifida cystica and severe bilateral CTEV. Routine postnatal care was ensured and at day 2 of life, the affected twin was evacuated to a tertiary hospital for proper management. He was later on reported dead from complications of hydrocephalus. CONCLUSIONS: Spina bifida cystica with severe bilateral CTEV in one twin of a monoamniotic pair illustrates the complexity in the interplay of causal factors of these malformations even among monozygotic twins who are assumed to share similar genetic and environmental features. The occurrence and poor outcome of the malformations was probably potentiated by poor antenatal care. With postnatal diagnoses, a better outcome was difficult to secure even with prompt referral. Early prenatal diagnoses and appropriate counseling of parents are cardinal.
%Z 1756-0500
Kadia, Benjamin Momo
Aroke, Desmond
Orcid: 0000-0001-7557-7777
Tianyi, Frank-Leonel
Bechem, Ndemazie Nkafu
Dimala, Christian Akem
Case Reports
Journal Article
England
2017/12/29
BMC Res Notes. 2017 Dec 28;10(1):771. doi: 10.1186/s13104-017-3108-5.
%+ Foumbot District Hospital, Foumbot, Cameroon.
Grace Community Health and Development Association, Kumba, Cameroon.
Health and Human Development (2HD) Research Network, Douala, Cameroon. arokedess@hotmail.com.
Mbengwi District Hospital, Mbengwi, Cameroon. arokedess@hotmail.com.
Mayo Darle Sub-Divisional Hospital, Mayo Darle, Cameroon.
School of Health Sciences, University of Nottingham, Nottingham, UK.
Health and Human Development (2HD) Research Network, Douala, Cameroon.
Faculty of Epidemiology and Population Health, London School of Hygiene and Tropical Medicine, London, UK.
Department of Orthopaedics, Southend University Hospital, Essex, UK.
%W NLM
%G eng

%0 Journal Article
%A Kaimbo Wa Kaimbo, D.
%A Ngiyulu Makuala, R.
%A Dralands, L.
%A Missotten, L.
%D 2000
%T Ocular findings in children with homozygous sickle cell disease in the Democratic Republic of Congo
%B Bull Soc Belge Ophtalmol
%V 275
%P 27-30
%! Ocular findings in children with homozygous sickle cell disease in the Democratic Republic of Congo
%@ 0081-0746 (Print)
0081-0746
%M 10853304
%K Adolescent
Anemia, Sickle Cell/*epidemiology/genetics
Child
Child, Preschool
Comorbidity
Cross-Sectional Studies
Democratic Republic of the Congo/epidemiology
Eye Abnormalities/*epidemiology
Eye Diseases/epidemiology
Female
Homozygote
Humans
Male
Prospective Studies
Sex Distribution
%X OBJECTIVE: The purpose of the study is to determine the frequency of ocular manifestations in Congolese children with homozygous sickle cell disease. METHODS: Sixty-six children with homozygous sickle cell disease were examined for ocular abnormalities between March 1 and August 31, 1998. The ages of children ranged from two to 18 years. Routine ophthalmic examination included measurement of visual acuity, inspection of the adnexa and cornea, refraction, silt-lamp examination and dilated ophthalmoscopy. RESULTS: Ocular abnormalities were found in 47 (71%) children of 66 subjects. Ophthalmologic abnormalities included conjunctival signs (32%), retinal vascular tortuosity (29%) and dilatation (26%), AV crossing (29%). CONCLUSIONS: Ocular findings in this study were similar to those previously published in Africa, which showed a low frequency of retinal changes.
%Z Kaimbo Wa Kaimbo, D
Ngiyulu Makuala, R
Dralands, L
Missotten, L
Journal Article
Belgium
2000/06/15
Bull Soc Belge Ophtalmol. 2000;275:27-30.
%+ Department of Ophthalmology, University of Kinshasa.
%W NLM
%G eng

%0 Journal Article
%A Kana, M. A.
%A Baduku, T. S.
%A Bello-Manga, H.
%A Baduku, A. S.
%D 2018
%T A 37-year-old Nigerian woman with Apert syndrome - medical and psychosocial perspectives: a case report
%B J Med Case Rep
%V 12
%N 1
%P 126
%7 20180513
%8 May 13
%! A 37-year-old Nigerian woman with Apert syndrome - medical and psychosocial perspectives: a case report
%@ 1752-1947
%R 10.1186/s13256-018-1638-7
%1 ETHICS APPROVAL AND CONSENT TO PARTICIPATE: Ethics approval waiver was obtained from the Barau Teaching Hospital Research Ethics Committee (Kaduna, State, Nigeria). The study is “Not applicable” for involvement or use of any animal or human data or tissue. CONSENT FOR PUBLICATION: Written informed consent was obtained from the patient for publication of this case report and any accompanying images. A copy of the written consent is available for review by the Editor-in-Chief of this journal. COMPETING INTERESTS: The authors declare that they have no competing interests. PUBLISHER’S NOTE: Springer Nature remains neutral with regard to jurisdictional claims in published maps and institutional affiliations.
%2 PMC5949149
%M 29753329
%K Abnormalities, Multiple/*psychology/rehabilitation
Acrocephalosyndactylia/*psychology
Adult
Depression
Female
Health Services Accessibility/*standards
Health Services Needs and Demand
Humans
Nigeria
Quality of Life/*psychology
Social Determinants of Health
Socioeconomic Factors
Apert syndrome
Psychosocial
Rehabilitation
%X BACKGROUND: Apert syndrome is a rare genetic disease that presents a diagnostic dilemma because of its similarity with other craniosynostosis syndromes. Currently, there is paucity of reports about adult patients in African medical literature. Therefore, this case report highlights medical and psychosocial problems associated with the disease in an adult woman who is resident in a resource-constrained setting. CASE PRESENTATION: Our patient is a 37-year-old African woman. She had abnormal characteristics of the skull, face, and extremities that were detected at birth. She is clinically stable but moderately depressed as an adult. Mutation in fibroblast growth factor receptor 2 (Ser252Trp) was positive. Her physical deformities and the laboratory findings confirmed the diagnosis of Apert syndrome. She missed opportunities for vital interventions to limit the physical and psychosocial effects of the disease, especially during early growth and developmental period, mainly due to the inadequacy of the institutions offering medical and psychosocial support. As a child she did not complete formal education or acquire vocational skills even though intellectual disability was never established. During adulthood she became socially deprived owing to her physical features and educational handicap. Her lifelong dependency is an unfortunate social consequence starting with developmental challenges encountered during childhood and worsened by adult social maladjustment. CONCLUSIONS: Our patient does not have medically life-threatening features but was depressed. We recommend strengthening of institutions for early medical intervention and lifetime psychosocial support to limit physical and psychosocial effects of Apert syndrome among adult survivors in resource-limited settings.
%Z 1752-1947
Kana, M A
Baduku, T S
Bello-Manga, H
Baduku, A S
Case Reports
Journal Article
England
2018/05/14
J Med Case Rep. 2018 May 13;12(1):126. doi: 10.1186/s13256-018-1638-7.
%+ Department of Community Medicine, Kaduna State University, Kaduna, Nigeria. musakana77@yahoo.com.
Department of Radiology, Kaduna State University, Kaduna, Nigeria.
Department of Hematology, Kaduna State University, Kaduna, Nigeria.
Department of Sociology, Kaduna State University, Kaduna, Nigeria.
%W NLM
%G eng

%0 Journal Article
%A Kancherla, V.
%A Botto, L. D.
%A Rowe, L. A.
%A Shlobin, N. A.
%A Caceres, A.
%A Arynchyna-Smith, A.
%A Zimmerman, K.
%A Blount, J.
%A Kibruyisfaw, Z.
%A Ghotme, K. A.
%A Karmarkar, S.
%A Fieggen, G.
%A Roozen, S.
%A Oakley, G. P., Jr.
%A Rosseau, G.
%A Berry, R. J.
%D 2022
%T Preventing birth defects, saving lives, and promoting health equity: an urgent call to action for universal mandatory food fortification with folic acid
%B Lancet Glob Health
%V 10
%N 7
%P e1053-e1057
%7 20220523
%8 Jul
%! Preventing birth defects, saving lives, and promoting health equity: an urgent call to action for universal mandatory food fortification with folic acid
%@ 2214-109x
%R 10.1016/s2214-109x(22)00213-3
%1 Declaration of interests We declare no competing interests.
%M 35617975
%K *Anencephaly/prevention & control
Child
Female
Folic Acid
Food, Fortified
*Health Equity
Humans
Infant
Pregnancy
Prevalence
*Spinal Dysraphism/prevention & control
%X July 20, 2021 marked the 30th anniversary of the publication of the landmark trial by the British Medical Research Council showing unequivocally that maternal intake of folic acid (vitamin B(9)) starting before pregnancy prevents most cases of infant spina bifida and anencephaly-two major neural tube defects that are severe, disabling, and often fatal. Mandatory food fortification with folic acid is a safe, cost-effective, and sustainable intervention to prevent spina bifida and anencephaly. Yet few countries implement fortification with folic acid; only a quarter of all preventable spina bifida and anencephaly cases worldwide are currently avoided by food fortification. We summarise scientific evidence supporting immediate, mandatory fortification with folic acid to prevent the development of spina bifida and anencephaly. We make an urgent call to action for the World Health Assembly to pass a resolution for universal mandatory folic acid fortification. Such a resolution could accelerate the slow pace of spina bifida and anencephaly prevention globally, and will assist countries to reach their 2030 Sustainable Development Goals on child mortality and health equity. The cost of inaction is profound, and disproportionately impacts susceptible populations in low-income and middle-income countries.
%Z 2214-109x
Kancherla, Vijaya
Botto, Lorenzo D
Rowe, Laura A
Shlobin, Nathan A
Caceres, Adrian
Arynchyna-Smith, Anastasia
Zimmerman, Kathrin
Blount, Jeffrey
Kibruyisfaw, Zewdie
Ghotme, Kemel A
Karmarkar, Santosh
Fieggen, Graham
Roozen, Sylvia
Oakley, Godfrey P Jr
Rosseau, Gail
Berry, Robert J
Journal Article
Review
England
2022/05/27
Lancet Glob Health. 2022 Jul;10(7):e1053-e1057. doi: 10.1016/S2214-109X(22)00213-3. Epub 2022 May 23.
%+ Department of Epidemiology, Center for Spina Bifida Prevention, Rollins School of Public Health, Emory University, Atlanta, GA, USA. Electronic address: vijaya.kancherla@emory.edu.
Division of Medical Genetics, Department of Pediatrics, School of Medicine, University of Utah, Salt Lake City, UT, USA.
Food Fortification Initiative, Atlanta, GA, USA.
Department of Neurological Surgery, Feinberg School of Medicine, Northwestern University, Chicago, IL, USA.
Department of Neurosurgery, National Children's Hospital of Costa Rica Dr Carlos Saenz Herrera, San José, Costa Rica.
Department of Neurosurgery, Children's of Alabama, University of Alabama at Birmingham, Birmingham, AL, USA.
Department of Neurosurgery, Addis Ababa University, Addis Ababa, Ethiopia.
Translational Neuroscience Research Lab, Faculty of Medicine, Universidad de La Sabana, Chía, Colombia
Department of Neurosurgery, Fundacion Santa Fe de Bogota, Bogota, Colombia.
Department of Paediatric Surgery, Lilavati Hospital and Research Centre, Mumbai, India.
Department of Neurosurgery, Neuroscience Institute, University of Cape Town, Cape Town, South Africa.
International Federation for Spina Bifida and Hydrocephalus, Brussels, Belgium.
Department of Epidemiology, Center for Spina Bifida Prevention, Rollins School of Public Health, Emory University, Atlanta, GA, USA.
Department of Neurosurgery, School of Medicine and Health Sciences, George Washington University, Washington, DC, USA.
%W NLM
%G eng

%0 Book Section
%A Kasanga, T. K.
%A Mujinga, D. T.
%A Zeng, F. T.
%A Banza, M. I.
%A Mukakala, A. K.
%A Musapudi, E. M.
%A Mwamba, F. K.
%A Katambwa, P. M.
%A Nafatalewa, D. K.
%A Ngoie, C. N.
%A Cabala, V. P. K.
%A Kapessa, N. D.
%A Mbuyi-Musanzayi, S.
%D 2021
%T [Anorectal malformations: a 6-years review at the University Clinics of Lubumbashi]
%B Pan Afr Med J
%C Uganda
%I Copyright: Trésor Kibangula Kasanga et al.
%V 38
%P 64
%! [Anorectal malformations: a 6-years review at the University Clinics of Lubumbashi]
%@ 1937-8688 (Electronic)
%R 10.11604/pamj.2021.38.64.22768
%(Malformations anorectales: revue de 6 ans aux Cliniques Universitaires de Lubumbashi.
%M 33889230
%K Anorectal Malformations/complications/*diagnosis/surgery
Cross-Sectional Studies
Democratic Republic of the Congo
Fecal Incontinence/epidemiology/*etiology
Female
Follow-Up Studies
Humans
Infant
Infant, Newborn
Intestinal Atresia/*diagnosis/epidemiology
Intestinal Obstruction/epidemiology/*etiology
Male
Prospective Studies
%X Anorectal malformations (ARM) are developmental anomalies of the genitor anal elements, they represent a wide range of anomalies. An early diagnosis allows a better management as it reduces mortality associated with ARM, especially in developing countries. A prospective cross-sectional study has been carried, including patients from 0 to one year, admitted in our service for ARM. Twenty-four (24) patients have been considered. The median age was 2 days, the sex ratio 1/3 for female. Intestinal occlusions were the most frequent circumstances of diagnosis (50%), low ARMs were the most frequent, diagnosed in 11 patients (45.7%) of which 10 did not have any fistula. The most common associated malformation was intestinal atresia (3 patients). Anoplasty was done using abdominoperineal pull-through associated to anal dilatations in 13 patients (54.1%). Six patients died from unknown etiology and 6 were lost from the follow-up. Concerning the functional outcome, 12 of the 24 patients concerned by the study attended review and 3 of them presented signs of fecal incontinence, 9 of them were continents among whom 8 were diagnosed low ARM and one with high ARM. ARMs are encountered in our environment, nonetheless, the diagnosis is still made most of the time, during an intestinal occlusion. The mortality rate is still high and measures should be taken to allow long-term reviews, which will surely reduce the number of lost patients.
%Z Kasanga, Trésor Kibangula
Mujinga, Didier Tshibangu
Zeng, Florent Tshibwid
Banza, Manix Ilunga
Mukakala, Augustin Kibonge
Musapudi, Eric Mbuya
Mwamba, François Katshitsthi
Katambwa, Prince Muteba
Nafatalewa, Dimitri Kanyanda
Ngoie, Christelle Ngoie
Cabala, Vincent De Paul Kaoma
Kapessa, Nathalie Dinganga
Mbuyi-Musanzayi, Sébastien
Case Reports
The Pan African medical journal
Les auteurs ne déclarent aucun conflit d´intérêts.
PAMJ-38-64 [pii]
Pan Afr Med J. 2021 Jan 20;38:64. doi: 10.11604/pamj.2021.38.64.22768. eCollection 2021.
%+ Département de Chirurgie, Faculté de Médecine, Cliniques Universitaires de Lubumbashi, Université de Lubumbashi, Lubumbashi, République Démocratique du Congo.
Service de Chirurgie, Hôpital Provincial de Référence Jason Sendwe de Lubumbashi, Lubumbashi, République Démocratique du Congo.
Département de Chirurgie, Faculté de Médecine et Pharmacie, Cliniques Universitaires de Bukavu, Bukavu, République Démocratique du Congo.
%W NLM
%G fre

%0 Journal Article
%A Kaseva, M. E.
%D 2006
%T Contribution of trona (magadi) into excessive fluorosis--a case study in Maji ya Chai ward, northern Tanzania
%B Sci Total Environ
%V 366
%N 1
%P 92-100
%7 20051108
%8 Jul 31
%! Contribution of trona (magadi) into excessive fluorosis--a case study in Maji ya Chai ward, northern Tanzania
%@ 0048-9697 (Print)
0048-9697
%R 10.1016/j.scitotenv.2005.08.049
%M 16280153
%K Bicarbonates/*adverse effects/analysis
Carbonates/*adverse effects/analysis
Cross-Sectional Studies
Fluorides/administration & dosage/*adverse effects/analysis
Fluorosis, Dental/epidemiology/*etiology
Humans
*Rural Population
Surveys and Questionnaires
Tanzania/epidemiology
Water Supply/*analysis
%X Excessive fluoride ingestion predominantly comes from drinking water sources. However, prevalence and severity of dental and skeletal fluorosis in northern Tanzania have been reported to be higher than would be expected from ingestion of fluoride through drinking water alone. This study aimed at investigating the contribution of "trona" (also locally known as magadi) a food additive, to the prevalence and severity of fluorosis in northern Tanzania. The study was carried out in four villages (Embaseni, Kitefu and Ngurdoto) in Maji ya Chai ward; and Nkoanekoli in Poli ward, in Arusha region, Tanzania. Analysis of fluoride concentrations was carried out in drinking water sources as well as in magadi samples. Assessment of the prevalence of dental fluorosis using Dean's Index Method was carried out for a population of 2217 pupils in four primary schools located in the case study area. Fluoride concentration in drinking water sources was found to range from 1.7 to 11.3 mg/l, while the concentration in magadi samples in case study villages were in the range of 0.21 to 0.9 mg/g. Total fluoride ingestion through magadi and water were established to be 11.74 mg/person/day in Embaseni, 36.1 mg/person/day in Ngurdoto, 10.88 mg/person/day in Kitefu and 5.7 mg/person/day in Nkoanekoli villages. Levels of total fluoride ingestion were directly correlated with Community Fluorosis Index (CFI) values, which were found to be 3.32 (in Embaseni), 3.67 (in Ngurdoto), 2.2 (in Kitefu) and 1.47 (in Nkoanekoli). The village with the highest fluoride consumption rate showed the highest CFI as well. High levels of fluoride concentrations in magadi suggest that excessive fluorosis in northern Tanzania may be due to the use of magadi in food preparations.
%Z Kaseva, M E
Case Reports
Journal Article
Research Support, Non-U.S. Gov't
Netherlands
2005/11/11
Sci Total Environ. 2006 Jul 31;366(1):92-100. doi: 10.1016/j.scitotenv.2005.08.049. Epub 2005 Nov 8.
%+ University College of Lands and Architectural Studies, Environmental Engineering Department, P.O. Box 35176, Dar es Salaam, Tanzania. kaseva@uccmail.co.tz
%W NLM
%G eng

%0 Journal Article
%A Kayembe, B.
%A Ntumba, M. K.
%D 1987
%T [Local retention of various deciduous teeth in adolescent and adult subjects in Zaire]
%B Odontostomatol Trop
%V 10
%N 2
%P 97-100
%8 Jun
%! [Local retention of various deciduous teeth in adolescent and adult subjects in Zaire]
%@ 0251-172X (Print)
0251-172x
%(Persistance locale de certaines dents lacteales chez des sujets adolescents et adultes Zairois.
%M 3481856
%K Adolescent
Adult
Anodontia/epidemiology
Democratic Republic of the Congo
Female
Humans
Male
Tooth Eruption, Ectopic/epidemiology
Tooth Exfoliation
Tooth, Deciduous/*pathology
Tooth, Impacted/epidemiology
%Z Kayembe, B
Ntumba, M K
English Abstract
Journal Article
Senegal
1987/06/01
Odontostomatol Trop. 1987 Jun;10(2):97-100.
%W NLM
%G fre

%0 Journal Article
%A Kayima, P.
%A Kitya, D.
%A Punchak, M.
%A Anderson, G. A.
%A Situma, M.
%D 2019
%T Patterns and treatment outcomes of anorectal malformations in Mbarara Regional Referral Hospital, Uganda
%B J Pediatr Surg
%V 54
%N 4
%P 838-844
%7 20180804
%8 Apr
%! Patterns and treatment outcomes of anorectal malformations in Mbarara Regional Referral Hospital, Uganda
%@ 0022-3468
%R 10.1016/j.jpedsurg.2018.07.019
%M 30153942
%K Anal Canal/surgery
Anorectal Malformations/mortality/*surgery
Child
Child, Preschool
Digestive System Surgical Procedures/adverse effects/*statistics & numerical data
Female
Humans
Infant
Infant, Newborn
Male
Practice Patterns, Physicians'/*statistics & numerical data
Prospective Studies
Plastic Surgery Procedures/adverse effects/*statistics & numerical data
Rectum/surgery
Referral and Consultation/statistics & numerical data
Retrospective Studies
Treatment Outcome
Uganda
Anorectal malformations
Continence
Early diagnosis
%X BACKGROUND/PURPOSE: Anorectal malformation (ARM) is a common condition. Owing to scarcity of pediatric surgery services in Uganda, however, relatively little is known about this condition. METHODS: This was a retrospective review of medical records of all patients admitted to Mbarara Regional Referral Hospital (MRRH) from January 2014 to May 2016. MRRH serves 3-8 million people in southwest Uganda. We also enrolled patients prospectively from June 2016 to December 2016. RESULTS: 78 patients were enrolled in the study. 63.38% had delayed diagnosis (presenting >48 h after birth), and most of these were self-referrals from home. The most common malformation was a vestibular fistula. Associated congenital anomalies were seen in 20% of patients, and this was associated with increased mortality. These anomalies included limb, eye, ear and genitourinary anomalies as well as ventricular septal defects, patent ductus arteriosus, spina bifida and tracheoesophageal fistula. Posterior sagittal anorectoplasty (PSARP) was the definitive surgery used. It was performed in 58.97% of the patients. Median age of patients who underwent PSARP was 11 months. 73.91% of PSARP patients had their colostomies closed and 62.5% of these who were ≥3 years old had good continence outcomes. Overall mortality rate was 8.97%. CONCLUSION: The majority of patients are diagnosed late. Vestibular fistula is the overall most common type of ARM. In males, however, rectourethral fistula is the most common type. Definitive surgery at MRRH is performed late. Continence outcomes are good and comparable to other countries with more resources. LEVEL OF EVIDENCE: III.
%Z 1531-5037
Kayima, Peter
Kitya, David
Punchak, Maria
Anderson, Geoffrey A
Situma, Martin
Journal Article
United States
2018/08/30
J Pediatr Surg. 2019 Apr;54(4):838-844. doi: 10.1016/j.jpedsurg.2018.07.019. Epub 2018 Aug 4.
%+ Department of Surgery, St Mary's Hospital Lacor, Gulu University Medical School, Gulu, Uganda.
Department of Surgery, Mbarara University of Science and Technology, Mbarara Regional Referral Hospital, Mbarara, Uganda.
Program in Global Surgery and Social Change, Harvard Medical School, Boston, MA.
Program in Global Surgery and Social Change, Harvard Medical School, Boston, MA
Department of Surgery, Massachusetts General Hospital, Harvard Medical School, Boston, MA. Electronic address: Geoffrey.Anderson@mail.harvard.edu.
%W NLM
%G eng

%0 Journal Article
%A Kendig, C. E.
%A Samuel, J. C.
%A Varela, C.
%A Msiska, N.
%A Kiser, M. M.
%A McLean, S. E.
%A Cairns, B. A.
%A Charles, A. G.
%D 2014
%T Pediatric surgical care in Lilongwe, Malawi: outcomes and opportunities for improvement
%B J Trop Pediatr
%V 60
%N 5
%P 352-7
%7 20140425
%8 Oct
%! Pediatric surgical care in Lilongwe, Malawi: outcomes and opportunities for improvement
%@ 0142-6338 (Print)
0142-6338
%R 10.1093/tropej/fmu026
%2 PMC4271107
%M 24771355
%K Adolescent
Child
Child, Preschool
Female
Hospitalization
Humans
Infant
Infant, Newborn
Malawi
Male
*Outcome Assessment, Health Care
*Pediatrics
Retrospective Studies
Surgical Procedures, Operative/*statistics & numerical data
Tertiary Care Centers
low- and middle-income country
neonatal surgery
sub-Saharan Africa
training
%X BACKGROUND: One of the objectives of the Millennium Development Goals is to improve child health. We describe the burden of pediatric surgical disease at a tertiary hospital in Malawi. METHODS: We conducted a retrospective analysis of a pediatric surgery database at Kamuzu Central Hospital in Malawi for the calendar year 2012. Variables included patient demographics, admission diagnosis, primary surgery and outcome. RESULTS: A total of 1170 pediatric patients aged 0-17 years were admitted to the surgical service during the study period. The mean age was 6.9 years, and 62% were male. Trauma was the most common indication for admission (51%, n = 596), and 67% (n = 779) of all patients were managed non-operatively. Neonates and patients managed non-operatively had a significantly increased risk of mortality. CONCLUSION: Only a third of patients admitted to the pediatric surgery service underwent surgery. More than half of patients with congenital anomalies did not undergo surgical intervention. Importantly, patients who underwent surgery had a survival advantage.
%Z 1465-3664
Kendig, Claire E
Samuel, Jonathan C
Varela, Carlos
Msiska, Nelson
Kiser, Michelle M
McLean, Sean E
Cairns, Bruce A
Charles, Anthony G
1R25TW009340-01/TW/FIC NIH HHS/United States
P30 AI50410/AI/NIAID NIH HHS/United States
Journal Article
Research Support, N.I.H., Extramural
Research Support, Non-U.S. Gov't
England
2014/04/29
J Trop Pediatr. 2014 Oct;60(5):352-7. doi: 10.1093/tropej/fmu026. Epub 2014 Apr 25.
%+ Department of Surgery, Division of Trauma and Critical Care Surgery, University of North Carolina, Chapel Hill, NC, USA UNC Project, Lilongwe, Malawi.
Department of Surgery, Kamuzu Central Hospital, Lilongwe, Malawi.
Department of Surgery, Division of Trauma and Critical Care Surgery, University of North Carolina, Chapel Hill, NC, USA.
Department of Surgery, Division of Pediatric Surgery, University of North Carolina, Chapel Hill, NC, USA.
Department of Surgery, Division of Trauma and Critical Care Surgery, University of North Carolina, Chapel Hill, NC, USA UNC Project, Lilongwe, Malawi anthchar@med.unc.edu.
%W NLM
%G eng

%0 Journal Article
%A Kengne Kamga, K.
%A De Vries, J.
%A Nguefack, S.
%A Munung, N. S.
%A Wonkam, A.
%D 2021
%T Explanatory models for the cause of Fragile X Syndrome in rural Cameroon
%B J Genet Couns
%V 30
%N 6
%P 1727-1736
%7 20210617
%8 Dec
%! Explanatory models for the cause of Fragile X Syndrome in rural Cameroon
%@ 1059-7700 (Print)
1059-7700
%R 10.1002/jgc4.1440
%1 The authors declare that they have no competing interests. The funders had no role in study design, data collection, and analysis, decision to publish, or preparation of the manuscript.
%2 PMC8642261
%$ NIHMS1702292
%M 34145661
%K Cameroon
Female
Fragile X Mental Retardation Protein/genetics
*Fragile X Syndrome/genetics/psychology
Genetic Counseling
Humans
*Intellectual Disability/genetics
Male
Fragile X Syndrome
causal beliefs
community
explanatory model
genetic counseling
%X Among the myriad causes of intellectual disability (ID), Fragile X Syndrome (FXS) is the leading genetic cause. Yet, little is known of how people affected by this condition make sense of it. The present study aimed to investigate the explanatory models for the causes of FXS in an extended family mainly affected by this condition and members of the village from which they originated in Cameroon. Using an ethnographic approach, 92 participants were interviewed (59 females and 33 males) through 10 focus group discussions and 23 in-depth interviews between April 2018 and February 2020. Data analysis revealed four explanatory models regarding the etiologies of FXS in the community. Firstly, the curse model described a curse from the chief because of the belief that his wives did not mourn his intellectually disabled servant. Secondly, the spiritual model relates FXS to a punishment from God. Thirdly, the socioeconomic model attributes FXS to events in the prenatal and perinatal periods. Finally, the genetic model describes the pattern of inheritance of the disease in the family. This paper helps to understand the explanatory disease models that exist for FXS in rural Cameroon and could inform genetic counseling practices, community genetic education, and policymakers when drafting protocols for public engagement activities.
%Z 1573-3599
Kengne Kamga, Karen
De Vries, Jantina
Nguefack, Séraphin
Munung, Nchangwi Syntia
Wonkam, Ambroise
Orcid: 0000-0003-1420-9051
U24 HL135600/HL/NHLBI NIH HHS/United States
U54 HG009790/HG/NHGRI NIH HHS/United States
NIH U54HG009790/NH/NIH HHS/United States
Journal Article
Research Support, N.I.H., Extramural
United States
2021/06/20
J Genet Couns. 2021 Dec;30(6):1727-1736. doi: 10.1002/jgc4.1440. Epub 2021 Jun 17.
%+ Division of Human Genetics, Department of Pathology, University of Cape Town, Cape Town, South Africa.
Department of Medicine, Faculty of Health Sciences, University of Cape Town, Cape Town, South Africa.
Department of Pediatrics, Faculty of Medicine and Biomedical Sciences, University of Yaoundé 1, Yaoundé, Cameroon.
Institute of Infectious Disease and Molecular Medicine (IDM), Faculty of Health Sciences, University of Cape Town, Cape Town, South Africa.
%W NLM
%G eng

%0 Journal Article
%A Kerebel, B.
%A Gaillard, A.
%A Loubet, P.
%D 1974
%T [Odontologic study of a case of historic rachitis]
%B Rev Odontostomatol (Paris)
%V 3
%N 2
%P 133-8
%8 Mar-Apr
%! [Odontologic study of a case of historic rachitis]
%@ 0300-9815 (Print)
0300-9815
%(Etude odontologique d'un cas de rachitisme "historique".
%M 4377306
%K Child
Dentin/analysis
France
Humans
Hypophosphatemia, Familial/*complications
Madagascar/ethnology
Male
Odontodysplasia/*etiology
Tooth/ultrastructure
Tooth Calcification
Tooth Eruption
%Z Kerebel, B
Gaillard, A
Loubet, P
Case Reports
Journal Article
France
1974/03/01
Rev Odontostomatol (Paris). 1974 Mar-Apr;3(2):133-8.
%W NLM
%G fre

%0 Journal Article
%A Khan, N.
%A Qazi, S. A.
%D 1997
%T Congenital hematometrocolpos in a circumcised girl. An anomaly superimposed by cultural mutilating practices
%B J Pak Med Assoc
%V 47
%N 11
%P 288-9
%8 Nov
%! Congenital hematometrocolpos in a circumcised girl. An anomaly superimposed by cultural mutilating practices
%@ 0030-9982 (Print)
0030-9982
%M 9510635
%K Adolescent
*Circumcision, Female/adverse effects
Constriction, Pathologic/diagnosis/etiology
Culture
Diagnosis, Differential
Female
Hematocolpos/*congenital
Hematometra/*congenital
Humans
Hymen/abnormalities
Medical History Taking
Pakistan
Somalia/ethnology
Vaginal Diseases/diagnosis/etiology
%X A rare case associated with congenital hematometrocolpos in a circumcised 13 years old Somalian girl is presented. Emphasis on proper history is highlighted. Mutilation caused by bad cultural practice of female circumcision which is although not a problem in Pakistan, is brought into notice for those who may be unaware of perineal appearance of a circumcised female and stitched over vagina.
%Z Khan, N
Qazi, S A
Case Reports
Journal Article
Pakistan
1998/03/25
J Pak Med Assoc. 1997 Nov;47(11):288-9.
%+ Children's Hospital, Pakistan Institute of Medical Sciences, Islamabad.
%W NLM
%G eng

%0 Journal Article
%A Koegelenberg, C. F.
%A Doubell, A. F.
%A Orth, H.
%A Reuter, H.
%D 2003
%T Infective endocarditis in the Western Cape Province of South Africa: a three-year prospective study
%B Qjm
%V 96
%N 3
%P 217-25
%8 Mar
%! Infective endocarditis in the Western Cape Province of South Africa: a three-year prospective study
%@ 1460-2725 (Print)
1460-2393
%R 10.1093/qjmed/hcg028
%M 12615986
%K Adult
Endocarditis, Bacterial/diagnosis/*epidemiology/microbiology
Female
Humans
Male
Middle Aged
Prospective Studies
Rheumatic Heart Disease/epidemiology
Risk Factors
South Africa/epidemiology
%X BACKGROUND: The last 50 years have seen major changes in the epidemiology of infective endocarditis (IE). AIM: To evaluate local patient characteristics, risk factors, clinical sequelae, microbiology, morbidity and mortality in patients with definite IE. DESIGN: Prospective observational study. METHODS: Over a three-year period, patients referred with probable IE were prospectively enrolled. All received a standardized diagnostic evaluation. Epidemiological data were documented; underlying risk factors for IE were sought. Initial evaluation and follow-up (to 6 months) included the documentation of vascular or immunological phenomena, morbidity and mortality. RESULTS: Of 92 patients referred with probable IE, 47 had definite IE. These patients had a mean age of 37.7 years with a male predominance (1.6:1). Rheumatic heart disease was present in 36 (76.6%). Eight had prosthetic valves. Three had congenital heart disease, mitral valve prolapse or multiple central intravascular catheters, respectively. All denied the use of intravenous recreational drugs and only one tested seropositive for HIV. Renal involvement (59.6%) and clubbing (29.8%) were commonly observed. The 6-month mortality rate was 35.6%, while 44.7% needed valvular replacement. An aetiological diagnosis was made in 21, with viridans streptococci the most common isolate. DISCUSSION: Infective endocarditis in the Western Cape of South Africa is a disease of younger adults, with a male predominance. Rheumatic heart disease is the major predisposing factor. Degenerative heart disease and intravenous drug abuse are not important risk factors. Our data do not support the notion that HIV infection is an independent risk factor for IE. Local mortality rates are much higher than recent international figures, as is the proportion of 'culture-negative' IE.
%Z Koegelenberg, C F N
Doubell, A F
Orth, H
Reuter, H
Journal Article
Research Support, Non-U.S. Gov't
England
2003/03/05
QJM. 2003 Mar;96(3):217-25. doi: 10.1093/qjmed/hcg028.
%+ Department of Internal Medicine, University of Stellenbosch and Tygerberg Academic Hospital, Cape Town, South Africa.
%W NLM
%G eng

%0 Journal Article
%A Komba, E. V.
%A Mdegela, R. H.
%A Msoffe, P. L.
%A Nielsen, L. N.
%A Ingmer, H.
%D 2015
%T Prevalence, Antimicrobial Resistance and Risk Factors for Thermophilic Campylobacter Infections in Symptomatic and Asymptomatic Humans in Tanzania
%B Zoonoses Public Health
%V 62
%N 7
%P 557-68
%7 20150306
%8 Nov
%! Prevalence, Antimicrobial Resistance and Risk Factors for Thermophilic Campylobacter Infections in Symptomatic and Asymptomatic Humans in Tanzania
%@ 1863-1959
%R 10.1111/zph.12185
%M 25753615
%K Adolescent
Adult
Anti-Bacterial Agents/*pharmacology
Campylobacter Infections/drug therapy/*epidemiology/*microbiology
*Campylobacter coli/drug effects/isolation & purification
*Campylobacter jejuni/drug effects/isolation & purification
Case-Control Studies
Child
Child, Preschool
*Drug Resistance, Multiple, Bacterial
Feces/microbiology
Female
Humans
Infant
Interviews as Topic
Logistic Models
Male
Mass Spectrometry
Microbial Sensitivity Tests
Middle Aged
Polymerase Chain Reaction
Prevalence
Reproducibility of Results
Risk Factors
Tanzania/epidemiology
Young Adult
Cape Town protocol
Eastern Tanzania
Gastroenteritis
disc diffusion
phenotypic tests
polymerase chain reaction
%X The genus Campylobacter comprises members known to be a leading cause of foodborne gastrointestinal illness worldwide. A study was conducted to determine the epidemiology and antimicrobial resistance of Campylobacter in humans in Morogoro, Eastern Tanzania. Isolation of Campylobacter from stool specimens adopted the Cape Town protocol. Campylobacter isolates were preliminarily identified by conventional phenotypic tests and subsequently confirmed by matrix-assisted laser desorption/ionization-time-of-flight (MALDI-TOF) mass spectrometry and polymerase chain reaction. Antimicrobial resistance testing employed the disc diffusion method. A small proportion of the test isolates was also subjected to agar dilution method. Risk factors for human illness were determined in an unmatched case-control study. Thermophilic Campylobacter were isolated from 11.4% of the screened individuals (n = 1195). The agreement between PCR and MALDI-TOF was perfect (κ = 1.0). Symptomatics and young individuals were infected with higher numbers than asymptomatic and adults, respectively. The majority (84.6%) of the isolates were C. jejuni and the remaining were C. coli. Isolates had highest resistance (95.6%) for colistin sulphate and lowest for ciprofloxacin (22.1%). The rates of resistance for other antibiotics (azithromycin, erythromycin, tetracycline, cephalothin, gentamycin, nalidixic acid, ampicillin, amoxycillin, norfloxacin, chloramphenicol) ranged from 44.1% to 89%. Comparison between disc diffusion and agar dilution methods indicated a good correlation, and the tests were in agreement to each other (κ ≥ 0.75). Human illness was found to be associated with young age and consumption of chicken meat and pre-prepared salad. Our data indicate the presence of antibiotic-resistant thermophilic Campylobacter in humans in the study area. There is a need for routine investigation of the presence of the organisms in gastroenteritis aetiology, including determination of their antibiotic susceptibilities.
%Z 1863-2378
Komba, E V G
Mdegela, R H
Msoffe, P L M
Nielsen, L N
Ingmer, H
Journal Article
Research Support, Non-U.S. Gov't
Germany
2015/03/11
Zoonoses Public Health. 2015 Nov;62(7):557-68. doi: 10.1111/zph.12185. Epub 2015 Mar 6.
%+ Department of Veterinary Medicine and Public Health, Faculty of Veterinary Medicine, Sokoine University of Agriculture, Morogoro, Tanzania.
Department of Veterinary Disease Biology, Faculty of Health and Medical Sciences, University of Copenhagen, Copenhagen, Denmark.
%W NLM
%G eng

%0 Journal Article
%A Kombich, J. J.
%A Muchai, P. C.
%A Tukei, P.
%A Borus, P. K.
%D 2009
%T Rubella seroprevalence among primary and pre- primary school pupils at Moi's Bridge location, Uasin Gishu District, Kenya
%B BMC Public Health
%V 9
%P 269
%7 20090729
%8 Jul 29
%! Rubella seroprevalence among primary and pre- primary school pupils at Moi's Bridge location, Uasin Gishu District, Kenya
%@ 1471-2458
%R 10.1186/1471-2458-9-269
%2 PMC2731100
%M 19640288
%K Adolescent
Adult
Child
Child, Preschool
Enzyme-Linked Immunosorbent Assay
Female
Humans
Kenya/epidemiology
Male
Pregnancy
Rubella/*epidemiology
*Schools
Seroepidemiologic Studies
%X BACKGROUND: Rubella is an infectious and generally mild childhood viral disease. The disease is of public health importance because infection acquired during early pregnancy often results in foetal abnormalities that are classified as congenital rubella syndrome (CRS). The burden of rubella infection in most developing countries in not well documented because of limited epidemiological data. However, availability of an effective vaccine has made it necessary to have all the countries with no routine vaccination schedule to evaluate the burden of disease in order to make informed decisions on rubella vaccination and strategy. To address this gap we conducted a study to determine age-specific rubella seroprevalence rates and related risk factors among primary and pre-primary school children in Uasin Gishu district, Moi's Bridge location of Kenya. METHODS: Subjects of the study were 498 pupils from seven primary schools aged 4-20 years. Questionnaire surveys with blood sampling were conducted between January to July 2005. Samples were tested for rubella specific IgG antibody using ELISA test kit (Enzygnost Behring, Germany). RESULTS: Overall, rubella seropositivity rate was 80% and it increased with age from 59% (among ages 4-6 years) to 94% (ages 14-20 years). Multivariate logistic regression analysis model, showed that age of child and ownership of a television set which is a proxy measure of socio-economic status of family were significantly associated with rubella seropositivity. The odds of rubella seropositivity in a child older than 13 years was more than that in children younger than 7 years (OR = 3.8 95% CI 2.56-5.78). The odds of rubella seropositivity in a child whose family did not own a television set was 3 times higher than that of child whose family owned a set (OR 3.06, 95% CI 1.17-7.97). CONCLUSION: The study provides important and highly useful information on rubella age specific seroprevalence rates in Kenya. Advancing age was found to be associated with increased risk of rubella. Low socio-economic factors suggest an increased risk of infection in certain categories of society, and control measures need to target this. Overall, the findings can also be used by policy makers to model introduction of routine rubella vaccination in the country and also other developing countries facing similar challenges. More than half of the children got infected in pre-primary and efforts to control rubella should target pre-school children. These data provides pre-vaccination information that can be used to guide immunization strategy as well as to determine success of an immunization programme.
%Z 1471-2458
Kombich, Janeth J
Muchai, Paul C
Tukei, Peter
Borus, Peter K
Journal Article
Research Support, Non-U.S. Gov't
England
2009/07/31
BMC Public Health. 2009 Jul 29;9:269. doi: 10.1186/1471-2458-9-269.
%+ Centre for Virus Research, Kenya Medical Research Institute, Nairobi, Kenya. jkombich@kemri.org
%W NLM
%G eng

%0 Journal Article
%A Kouadio-Yapo, C. G.
%A Dou, G. S. P.
%A Aka, N. A. D.
%A Zika, K. D.
%A Adoubryn, K. D.
%A Dosso, M.
%D 2018
%T [Identification of yeasts from commercial attiéké in Abidjan (Côte d'Ivoire): Preliminary study]
%B J Mycol Med
%V 28
%N 2
%P 305-309
%7 20180406
%8 Jun
%! [Identification of yeasts from commercial attiéké in Abidjan (Côte d'Ivoire): Preliminary study]
%@ 1156-5233
%R 10.1016/j.mycmed.2018.03.006
%(Identification des espèces de levures isolées de l’attiéké commercialisé sur les marchés à Abidjan (Côte d’Ivoire) : étude préliminaire.
%M 29628352
%K Candida/*isolation & purification
Cote d'Ivoire
Cross-Sectional Studies
*Food Contamination
*Food Microbiology
Yeasts/*isolation & purification
Abidjan
Attiéké
Cassava
Contamination
Identification
Levures
Manioc
Mass spectrometry
Spectrométrie de masse
Yeasts
%X OBJECTIVE: This study aims to identify yeasts from commercial attiéké. PATIENTS AND METHODS: This descriptive cross-sectional survey involving 103 samples of attiéké sold on the market from August to September 2017. It was conducted from the mycology laboratory of the Institut Pasteur of Côte d'Ivoire. The samples were seeded on YGC medium. The colonies of positive culture were counted and seeded again on chromogen medium. Identification of yeasts species was carried out by MALDI-TOF mass spectrometry (Vitek MS bioMérieux). RESULTS: As a whole, 63 samples were contaminated with fungi i.e. an overall prevalence of 61.1 %. Fifty-nine of yeasts were identified i.e. 57.2 %. Candida rugosa was most frequently isolated (62.7 %), followed by Ccandida albicans (8.5 %), Candida krusei (8.5 %) et Candida tropicalis (8.5 %). Geotrichum candidum represented 6.8 % isolated yeasts. The yeast average load is 10,124×10(2) CFU/g with high contamination of commercial attiéké in the commune of Abobo. CONCLUSION: The contamination of attiéké by yeasts is a reality. C. rugosa was most frequently isolated. It would be necessary to investigate the food chain to determine the source of contamination.
%Z 1773-0449
Kouadio-Yapo, C G
Dou, G S P
Aka, N A D
Zika, K D
Adoubryn, K D
Dosso, M
Journal Article
France
2018/04/10
J Mycol Med. 2018 Jun;28(2):305-309. doi: 10.1016/j.mycmed.2018.03.006. Epub 2018 Apr 6.
%+ Laboratoire de parasitologie-mycologie, UFR sciences médicales, 01 BP 166, Abidjan, Côte d'Ivoire. Electronic address: kouadiocha@yahoo.fr.
Laboratoire de parasitologie-mycologie, UFR sciences médicales, 01 BP 166, Abidjan, Côte d'Ivoire.
Laboratoire de parasitologie-mycologie, UFR sciences médicales, B.P.V 18, Bouaké, Côte d'Ivoire.
Institut Pasteur, 01 BP 490 Abidjan, Côte d'Ivoire.
%W NLM
%G fre

%0 Journal Article
%A Kowalczyk, J.
%A Katz, I.
%D 2005
%T Incidence of Brescia-Cimino arterio-venous fistula formation at the wrist level in chronic kidney disease patients requiring haemodialysis at Chris Hani Baragwanath Hospital
%B East Afr Med J
%V 82
%N 10
%P 543
%8 Oct
%! Incidence of Brescia-Cimino arterio-venous fistula formation at the wrist level in chronic kidney disease patients requiring haemodialysis at Chris Hani Baragwanath Hospital
%@ 0012-835X (Print)
0012-835x
%M 16450685
%K Arterio-Arterial Fistula/epidemiology/etiology
Arteriovenous Shunt, Surgical/*methods
Humans
Incidence
Kidney Failure, Chronic/complications/*therapy
*Renal Dialysis
South Africa
Wrist/*surgery
%Z Kowalczyk, J
Katz, I
Letter
Kenya
2006/02/03
East Afr Med J. 2005 Oct;82(10):543.
%W NLM
%G eng

%0 Journal Article
%A Kravchenko, J.
%A Rango, T.
%A Akushevich, I.
%A Atlaw, B.
%A McCornick, P. G.
%A Merola, R. B.
%A Paul, C.
%A Weinthal, E.
%A Harrison, C.
%A Vengosh, A.
%A Jeuland, M.
%D 2014
%T The effect of non-fluoride factors on risk of dental fluorosis: evidence from rural populations of the Main Ethiopian Rift
%B Sci Total Environ
%V 488-489
%P 595-606
%7 20140122
%8 Aug 1
%! The effect of non-fluoride factors on risk of dental fluorosis: evidence from rural populations of the Main Ethiopian Rift
%@ 0048-9697
%R 10.1016/j.scitotenv.2013.12.087
%M 24462132
%K Animals
Cattle
Diet
Drinking Water/chemistry
Environmental Exposure/*statistics & numerical data
Environmental Pollutants/*analysis
Ethiopia/epidemiology
Female
Fluorides/*analysis
Fluorosis, Dental/*epidemiology
Groundwater/chemistry
Humans
Male
Milk
Rural Population/statistics & numerical data
Water Supply/statistics & numerical data
Dental fluorosis
Ethiopia
Fluoride
Multiple contaminants approach
Water quality
%X Elevated level of fluoride (F(-)) in drinking water is a well-recognized risk factor of dental fluorosis (DF). While considering optimization of region-specific standards for F(-), it is reasonable, however, to consider how local diet, water sourcing practices, and non-F(-) elements in water may be related to health outcomes. In this study, we hypothesized that non-F(-) elements in groundwater and lifestyle and demographic characteristics may be independent predictors or modifiers of the effects of F(-) on teeth. Dental examinations were conducted among 1094 inhabitants from 399 randomly-selected households of 20 rural communities of the Ziway-Shala lake basin of the Main Ethiopian Rift. DF severity was evaluated using the Thylstrup-Fejerskov Index (TFI). Household surveys were performed and water samples were collected from community water sources. To consider interrelations between the teeth within individual (in terms of DF severity) and between F(-) and non-F(-) elements in groundwater, the statistical methods of regression analysis, mixed models, and principal component analysis were used. About 90% of study participants consumed water from wells with F(-) levels above the WHO recommended standard of 1.5mg/l. More than 62% of the study population had DF. F(-) levels were a major factor associated with DF. Age, sex, and milk consumption (both cow's and breastfed) were also statistically significantly (p<0.05) associated with DF severity; these associations appear both independently and as modifiers of those identified between F(-) concentration and DF severity. Among 35 examined elements in groundwater, Ca, Al, Cu, and Rb were found to be significantly correlated with dental health outcomes among the residents exposed to water with excessive F(-) concentrations. Quantitative estimates obtained in our study can be used to explore new water treatment strategies, water safety and quality regulations, and lifestyle recommendations which may be more appropriate for this highly populated region.
%Z 1879-1026
Kravchenko, Julia
Rango, Tewodros
Akushevich, Igor
Atlaw, Behailu
McCornick, Peter G
Merola, R Brittany
Paul, Christopher
Weinthal, Erika
Harrison, Courtney
Vengosh, Avner
Jeuland, Marc
Journal Article
Research Support, Non-U.S. Gov't
Netherlands
2014/01/28
Sci Total Environ. 2014 Aug 1;488-489:595-606. doi: 10.1016/j.scitotenv.2013.12.087. Epub 2014 Jan 22.
%+ Duke University Medical Center, Department of Surgery, Division of Surgical Science, DUMC, Box #3850, Duke University, Durham, NC 27710, United States. Electronic address: julia.krauchanka@duke.edu.
Division of Earth and Ocean Sciences, Box #90227, Nicholas School of the Environment, Duke University, Durham, NC 27708, United States.
Center for Population Health and Aging, Duke University, Box #900408, Durham, NC, 27708, United States.
Jimma University, College of Public Health and Medical Sciences, Ethiopia.
International Water Management Institute, PO Box 2075, Colombo, Sri Lanka.
Nicholas School of the Environment, Box #90328, A135 LSRC, Durham, NC 27708, United States.
Nicholas Institute for Environmental Policy Solutions, Duke University, Box #90335, Durham, NC 27708, United States.
Sanford School of Public Policy, Duke University, Box #90239, Durham, NC 27708, United States
Duke Global Health Institute, Duke University, Box #90239, Durham, NC 27708, United States.
%W NLM
%G eng

%0 Journal Article
%A Kruger, H. S.
%A Venter, C. S.
%A Vorster, H. H.
%D 2003
%T Physical inactivity as a risk factor for cardiovascular disease in communities undergoing rural to urban transition: the THUSA study
%B Cardiovasc J S Afr
%V 14
%N 1
%P 16-23, quiz 23, 28
%8 Jan-Feb
%! Physical inactivity as a risk factor for cardiovascular disease in communities undergoing rural to urban transition: the THUSA study
%M 12621539
%K Adult
Blood Pressure
Body Mass Index
Cardiovascular Diseases/blood/*epidemiology/etiology
Female
Humans
Male
Middle Aged
Motor Activity
Physical Fitness
Risk Factors
Rural Population/*statistics & numerical data
Sex Factors
South Africa/epidemiology
Urban Population/*statistics & numerical data
Urbanization
%X BACKGROUND: Coronary heart disease (CHD) remains uncommon among South African blacks. Habitual physical activity contributes to the low prevalence of CHD in this population. The aim of this study was to determine the physical activity levels of black South Africans in the North West Province and to assess the relationship between physical activity and the prevalence of risk factors for cardiovascular disease in a cross-sectional study. SUBJECTS AND METHODS: Apparently healthy volunteers (n = 946) were recruited from randomly selected sites in the North West Province, South Africa. Measurements were made in community halls. Demographic data, anthropometric measurements and physical activity were determined. Blood pressures were measured, blood was drawn and serum and plasma samples were prepared. Biochemical variables were determined using standardised methodology. RESULTS: Men were significantly more active than women, with mean physical activity index (PAI) scores of 3.66 +/- 1.78 and 2.75 +/- 1.04 respectively (P = 0.0001). Subjects in the deep rural areas were more inactive than more urbanized subjects. With multivariate tests in men, no statistically significant differences in CHD risk could be found with increasing physical activity, except for fasting insulin, which was significantly lower in the moderately active group than in the inactive group. In women, the most active group had a significantly higher mean high-density lipoprotein (HDL)-cholesterol concentration than the most inactive group and also a significantly lower mean triglyceride concentration. The most active group of women also had a significantly higher mean fasting serum glucose than the less active group. Among both men and women, inactive overweight subjects had the highest mean systolic blood pressure, total serum cholesterol and low-density lipoprotein (LDL)-cholesterol. CONCLUSIONS: In men, only fasting serum insulin was significantly associated with physical inactivity, but in woman, a number of cardiovascular disease risk factors were significantly associated with physical inactivity especially in overweight subjects.
%Z Kruger, H Salome
Venter, Christina S
Vorster, Hester H
THUSA Study
Journal Article
Research Support, Non-U.S. Gov't
South Africa
2003/03/07
Cardiovasc J S Afr. 2003 Jan-Feb;14(1):16-23, quiz 23, 28.
%+ School of Physiology, Nutrition and Consumer Science, Potchefstroom University for CHE, Potchefstroom, South Africa.
%W NLM
%G eng

%0 Journal Article
%A Kumsa, H.
%A Woldesenbet, R.
%A Mulugeta, F.
%A Murugan, R.
%A Moges, T.
%D 2024
%T Anemia in Children with Congenital Heart Disease: A Finding from Low-Resource Setting Hospitals
%B Int J Pediatr
%V 2024
%P 8095150
%7 20240412
%! Anemia in Children with Congenital Heart Disease: A Finding from Low-Resource Setting Hospitals
%@ 1687-9740 (Print)
1687-9740
%R 10.1155/2024/8095150
%1 The authors declare that no conflicts of interest exist.
%2 PMC11074875
%M 38716036
%X INTRODUCTION: Congenital heart disease (CHD) is the most common birth defect. Anemia is the prevailing manifestation of micronutrient deficiency. It has been demonstrated that anemia in children increases morbidity and has a negative impact on psychomotor development. Despite its negative consequences, which have been documented for a long time in clinical practice, the issue does not gain sufficient attention in developing countries, specifically in children with CHD. Thus, this study is aimes to assess the prevalence of anemia and the factors associated in children with CHD. METHODS: Institutional-based cross-sectional study was conducted on CHD children at selected governmental hospitals in Addis Ababa, Ethiopia, from February to March 2021. During this period, 373 children with acyanotic and cyanotic heart disease between 0 months and 15 years of age were included in this study. All children were assessed using structured questionnaires and anthropometric measurements. Recent hemoglobin results that are avaliable in the medical charts of children were used to diagnose anemia. The data were analyzed using SPSS version 25. RESULTS: From randomly included 373 children with CHD, 298 (79.9%) had acyanotic congenital heart disease (ACHD) and 75 (20.1%) had cyanotic congenital heart disease (CCHD). Twenty-five (33.3%) CCHD and 192 (64.4%) ACHD cases of children were malnourished. The most common type of CCHD and ACHD defects were ventricular septal defects and tetralogy of fallout, respectively. Overall, the prevalence of anemia in ACHD and CCHD was 24.5% and 72%, respectively. In children with ACHD, the frequency of anemia was reported to be significantly higher in the malnourished group than in the well-nourished. CONCLUSIONS: A high prevalence of anemia is observed in children with CHD. This study highly suggests further evaluation to determine the frequency and complications of blood indices and other hematological impairments in ACHD, CCHD, and children with both problems. Moreover, the findings of this study on illness profiles in children with CHD prompt further research into the cellular and molecular mechanisms underlying immune system dysfunction.
%Z 1687-9759
Kumsa, Henok
Orcid: 0000-0003-0403-4382
Woldesenbet, Rediet
Mulugeta, Feven
Murugan, Rajalakshmi
Moges, Tamirat
Journal Article
Egypt
2024/05/08
Int J Pediatr. 2024 Apr 12;2024:8095150. doi: 10.1155/2024/8095150. eCollection 2024.
%+ School of Midwifery, College of Health Science, Woldia University, Woldia, Ethiopia.
School of Nursing and Midwifery, College of Health Science, Addis Ababa University, Addis Ababa, Ethiopia.
School of Medicine, College of Health Science, Addis Ababa University, Addis Ababa, Ethiopia.
%W NLM
%G eng

%0 Journal Article
%A Kwan, G. F.
%A Mayosi, B. M.
%A Mocumbi, A. O.
%A Miranda, J. J.
%A Ezzati, M.
%A Jain, Y.
%A Robles, G.
%A Benjamin, E. J.
%A Subramanian, S. V.
%A Bukhman, G.
%D 2016
%T Endemic Cardiovascular Diseases of the Poorest Billion
%B Circulation
%V 133
%N 24
%P 2561-75
%8 Jun 14
%! Endemic Cardiovascular Diseases of the Poorest Billion
%@ 0009-7322
%R 10.1161/circulationaha.116.008731
%M 27297348
%K Cardiovascular Diseases/economics/*epidemiology
Endemic Diseases
Female
Global Health
Health Status Disparities
Humans
Male
Poverty
Risk Factors
cardiomyopathies
cardiovascular diseases
congenital heart disease
epidemiology
global health
health equity
poverty
rheumatic heart disease
%X The poorest billion people are distributed throughout the world, though most are concentrated in rural sub-Saharan Africa and South Asia. Cardiovascular disease (CVD) data can be sparse in low- and middle-income countries beyond urban centers. Despite this urban bias, CVD registries from the poorest countries have long revealed a predominance of nonatherosclerotic stroke, hypertensive heart disease, nonischemic and Chagas cardiomyopathies, rheumatic heart disease, and congenital heart anomalies, among others. Ischemic heart disease has been relatively uncommon. Here, we summarize what is known about the epidemiology of CVDs among the world's poorest people and evaluate the relevance of global targets for CVD control in this population. We assessed both primary data sources, and the 2013 Global Burden of Disease Study modeled estimates in the world's 16 poorest countries where 62% of the population are among the poorest billion. We found that ischemic heart disease accounted for only 12% of the combined CVD and congenital heart anomaly disability-adjusted life years (DALYs) in the poorest countries, compared with 51% of DALYs in high-income countries. We found that as little as 53% of the combined CVD and congenital heart anomaly burden (1629/3049 DALYs per 100 000) was attributed to behavioral or metabolic risk factors in the poorest countries (eg, in Niger, 82% of the population among the poorest billion) compared with 85% of the combined CVD and congenital heart anomaly burden (4439/5199 DALYs) in high-income countries. Further, of the combined CVD and congenital heart anomaly burden, 34% was accrued in people under age 30 years in the poorest countries, while only 3% is accrued under age 30 years in high-income countries. We conclude although the current global targets for noncommunicable disease and CVD control will help diminish premature CVD death in the poorest populations, they are not sufficient. Specifically, the current framework (1) excludes deaths of people <30 years of age and deaths attributable to congenital heart anomalies, and (2) emphasizes interventions to prevent and treat conditions attributed to behavioral and metabolic risks factors. We recommend a complementary strategy for the poorest populations that targets premature death at younger ages, addresses environmental and infectious risks, and introduces broader integrated health system interventions, including cardiac surgery for congenital and rheumatic heart disease.
%Z 1524-4539
Kwan, Gene F
Mayosi, Bongani M
Mocumbi, Ana O
Miranda, J Jaime
Ezzati, Majid
Jain, Yogesh
Robles, Gisela
Benjamin, Emelia J
Subramanian, S V
Bukhman, Gene
100693/Wellcome Trust/United Kingdom
MR/M007405/1/MRC_/Medical Research Council/United Kingdom
Journal Article
Research Support, Non-U.S. Gov't
Review
United States
2016/06/15
Circulation. 2016 Jun 14;133(24):2561-75. doi: 10.1161/CIRCULATIONAHA.116.008731.
%+ From Department of Medicine, Boston University School of Medicine, MA (G.F.K.)
Department of Global Health and Social Medicine, Harvard Medical School, Boston, MA (G.F.K., G.B.)
Partners In Health, Boston, MA (G.F.K., G.B.)
Department of Medicine, Groote Schuur Hospital and University of Cape Town, South Africa (B.M.M.)
Universidade Eduardo Mondlane and the Instituto Nacional de Saúde, Maputo, Mozambique (A.O.M.)
Department of Medicine, School of Medicine Universidad Peruana Cayetano Heredia, Lima, Peru (J.J.M.)
CRONICAS Center of Excellence in Chronic Diseases, Universidad Peruana Cayetano Heredia, Lima, Peru (J.J.M.)
MRC-PHE Centre for Environment and Health, and Department of Epidemiology and Biostatistics, School of Public Health, Imperial College London, UK (M.E.)
Jan Swasthya Sahyog, Village and Post Ganiyari, Bilaspur (Chhattisgarh), India (Y.J.)
Oxford Department of International Development, University of Oxford, UK (G.R.)
Department of Epidemiology, Boston University School of Public Health, MA (E.J.B.)
Department of Social and Behavioral Sciences, Harvard T.H. Chan School of Public Health, Boston, MA (S.V.S.)
and Division of Global Health Equity, Brigham and Women's Hospital, Boston, MA (G.B.). genekwan@bu.edu.
From Department of Medicine, Boston University School of Medicine, MA (G.F.K.)
Department of Global Health and Social Medicine, Harvard Medical School, Boston, MA (G.F.K., G.B.)
Partners In Health, Boston, MA (G.F.K., G.B.)
Department of Medicine, Groote Schuur Hospital and University of Cape Town, South Africa (B.M.M.)
Universidade Eduardo Mondlane and the Instituto Nacional de Saúde, Maputo, Mozambique (A.O.M.)
Department of Medicine, School of Medicine Universidad Peruana Cayetano Heredia, Lima, Peru (J.J.M.)
CRONICAS Center of Excellence in Chronic Diseases, Universidad Peruana Cayetano Heredia, Lima, Peru (J.J.M.)
MRC-PHE Centre for Environment and Health, and Department of Epidemiology and Biostatistics, School of Public Health, Imperial College London, UK (M.E.)
Jan Swasthya Sahyog, Village and Post Ganiyari, Bilaspur (Chhattisgarh), India (Y.J.)
Oxford Department of International Development, University of Oxford, UK (G.R.)
Department of Epidemiology, Boston University School of Public Health, MA (E.J.B.)
Department of Social and Behavioral Sciences, Harvard T.H. Chan School of Public Health, Boston, MA (S.V.S.)
and Division of Global Health Equity, Brigham and Women's Hospital, Boston, MA (G.B.).
%W NLM
%G eng

%0 Journal Article
%A Lawrenson, J.
%D 2020
%T The prevalence of congenital heart disease: we need to work towards getting more data
%B Cardiovasc J Afr
%V 31
%N 5
%P 225-226
%8 Sep/Oct
%! The prevalence of congenital heart disease: we need to work towards getting more data
%@ 1995-1892 (Print)
1015-9657
%2 PMC8762759
%M 33151239
%K Botswana
Child
*Heart Defects, Congenital/diagnosis/epidemiology
Humans
Prevalence
%Z 1680-0745
Lawrenson, John
Comment
Editorial
South Africa
2020/11/06
Cardiovasc J Afr. 2020 Sep/Oct;31(5):225-226.
%+ Paediatric Cardiology Service of the Western Cape
Department of Paediatrics and Child Health, Stellenbosch University
Red Cross War Memorial Childrens' and Tygerberg Hospitals, Cape Town, South Africa. Email: john.lawrenson@uct.ac.za.
%W NLM
%G eng

%0 Journal Article
%A Litz Philipsborn, S.
%A Hartmajer, S.
%A Shtorch Asor, A.
%A Vinovezky, M.
%A Regev, M.
%A Singer, A.
%A Reinstein, E.
%D 2021
%T A founder mutation in TCTN2 causes Meckel-Gruber syndrome type 8 among Jews of Ethiopian and Yemenite origin
%B Am J Med Genet A
%V 185
%N 5
%P 1610-1613
%7 20210215
%8 May
%! A founder mutation in TCTN2 causes Meckel-Gruber syndrome type 8 among Jews of Ethiopian and Yemenite origin
%@ 1552-4825
%R 10.1002/ajmg.a.62119
%M 33590725
%K Ciliary Motility Disorders/epidemiology/*genetics/pathology
Encephalocele/epidemiology/*genetics/pathology
Ethiopia/epidemiology
Female
*Founder Effect
Humans
Jews/*genetics
Male
Membrane Proteins/*genetics
Polycystic Kidney Diseases/epidemiology/*genetics/pathology
Retinitis Pigmentosa/epidemiology/*genetics/pathology
Yemen/epidemiology
%Z 1552-4833
Litz Philipsborn, Shira
Hartmajer, Shulamit
Orcid: 0000-0002-7598-402x
Shtorch Asor, Atalia
Vinovezky, Mika
Regev, Miriam
Singer, Amihood
Reinstein, Eyal
Letter
United States
2021/02/17
Am J Med Genet A. 2021 May;185(5):1610-1613. doi: 10.1002/ajmg.a.62119. Epub 2021 Feb 15.
%+ Medical Genetics Institute, Meir Medical Center, Kfar-Saba, Israel.
The Danek Gertner Institute of Human Genetics, Sheba Medical Center, Tel Hashomer, Israel.
Sackler School of Medicine, Tel Aviv University, Israel.
Community Genetics, Public Health Services, Ministry of Health, Jerusalem, Israel.
%W NLM
%G eng

%0 Journal Article
%A Lombard, E. H.
%A Kromberg, J. G.
%A Thomson, P. D.
%A Milner, L. S.
%A van Biljon, I.
%A Jenkins, T.
%D 1989
%T Autosomal recessive polycystic kidney disease. Evidence for high frequency of the gene in the Afrikaans-speaking population
%B S Afr Med J
%V 76
%N 7
%P 321-3
%8 Oct 7
%! Autosomal recessive polycystic kidney disease. Evidence for high frequency of the gene in the Afrikaans-speaking population
%@ 0256-9574 (Print)
%M 2799576
%K Female
*Gene Frequency
Genes, Recessive
Humans
Infant
Infant, Newborn
Male
Polycystic Kidney Diseases/*genetics
South Africa
White People
%X Polycystic kidney disease was investigated in 28 families in which at least one member attended the paediatric nephrology clinic at a Johannesburg or Pretoria hospital. Twenty-five (89.3%) of the families had autosomal recessive polycystic kidney disease (ARPKD), and of these a significantly larger number than would have been expected (92%) were Afrikaans-speaking. There was a consanguineous marriage in the ancestry of 2 patients but 6 of the families (26%) had ancestors with one surname in common and 7 of the families (28%) had their origin in the western Transvaal. A point prevalence for ARPKD of 1:26,000 was estimated for the Afrikaans population (based on the age cohort 0 - 19 years) and the carrier rate for the gene was 1:83; on the basis of the live-birth rate for ARPKD of 1:11,000 the carrier rate is 1:53. These findings suggest that ARPKD may be unusually frequent in the Afrikaans-speaking population. A founder effect is probably responsible.
%Z Lombard, E H
Kromberg, J G
Thomson, P D
Milner, L S
van Biljon, I
Jenkins, T
Journal Article
South Africa
1989/10/07
S Afr Med J. 1989 Oct 7;76(7):321-3.
%+ Department of Human Genetics, School of Pathology, South African Institute for Medical Research, Johannesburg.
%W NLM
%G eng

%0 Journal Article
%A Lucas, S. B.
%A Mati, J. K.
%A Aggarwal, V. P.
%A Sanghvi, H.
%D 1983
%T The pathology in perinatal mortality in Nairobi, Kenya
%B Bull Soc Pathol Exot Filiales
%V 76
%N 5
%P 579-83
%8 Nov
%! The pathology in perinatal mortality in Nairobi, Kenya
%M 6673850
%K Bacterial Infections/mortality
Birth Injuries/mortality
Female
Fetal Death/*epidemiology/etiology
Humans
Hyaline Membrane Disease/mortality
*Infant Mortality
Infant, Newborn
Kenya
Pregnancy
Pregnancy Complications, Infectious
Africa
*Africa South Of The Sahara
*Bacterial And Fungal Diseases
*Causes Of Death
*Congenital Abnormalities
*Demographic Factors
Developing Countries
*Diseases
*Eastern Africa
English Speaking Africa
*Fetal Death
*Infections
*Mortality
*Neonatal Diseases And Abnormalities
*Population
*Population Dynamics
*Pregnancy Complications
%X The clinico-pathological causes of death in 497 stillbirths and 1st 24 hour neonatal deaths in Nairobi are described. The major factors in stillbirth (303 cases) were cord compression and prolapse, birth trauma, and prolonged labour. Hyaline membrane disease and intraventricular haemorrhage caused death in 52% of the neonatal cases. The importance of intra-uterine infection is discussed.
For appropriate planning of obstetric health care, a knowledge of perinatal mortality is vital. To obtain the precise cause of death, both obstetric and pathological data must be correlated. To this end, an attempt was made to examine all the perinatal deaths in Nairobi over a 6-month period in 1981. All dead fetuses and neonates dying within 24 hours of birth and weighing 500 gm or more were autopsied and relevant obstetric data collected. An obstetric survey of all births within Nairobi over a 7-week period (5293 deliveries) was made to obtain baseline information. The restriction of neonatal deaths to those occurring in the 1st day of life was necessitated by logistical reasons. Preliminary data indicated that the stillbirth rate was 23/1000 total births and the 24-hour neonatal death rate was 12.6/1000 live births. Pathological findings are given; the data for singletons and multiple pregnancies have been combined. 497 of 702 perinatal deaths were autopsied. This sample is considered to be representative of the total. 494 of the 497 were blacks. Antepartum deaths comprised 23%, intrapartum (fresh stillbirth) deaths 38%, and 24-hour neonatal deaths 39% of the total. Overall, severe malformations were the cause of only 6.6% of the deaths, compared with 24% of the perinatal deaths in the UK in 1970. This low proportion is primarily due to the high frequency in Nairobi of avoidable obstetric causes of death such as cord prolapse (18% of all intrapartum deaths), birth trauma, and prolonged labor. The high mortality from the complications of low birth weight (52% of the neonatal deaths occurred from hyaline membrane disease and/or intraventricular hemorrhage) are to be expected where modern neonatal care facilities are minimal. Histologically, the lungs of the stillbirths in the "uncertain" category showed evidence of intrauterine anoxia, i.e., aspirated meconium and amniotic squames. Neonatal "uncertain" deaths were mostly in the very low birth weight category and their lungs were immature. 4 aspects of these perinatal deaths are discussed: congenital malformations, hyaline membrane disease, birth trauma, and infections. 21 of the 33 malformations were neural tube defects of which 15 had anencephaly with or without spina bifida. 50% of the neonatal deaths had hyaline mmembranes in their lungs. Cerebral birth trauma, present in 38 cases, resulted from excessive deforming pressure on the skull during delivery. Fetal infection may occur either transplacentally or from infected amniotic fluid. Of the former, syphilis was the most frequent, occurring in 3.2% of all the perinatal deaths. In Nairobi 62 stillbirths and 51 neonatal deaths showed evidence of amniotic fluid infection, 22.5% of the total deaths.
eng
%Z Lucas, S B
Mati, J K
Aggarwal, V P
Sanghvi, H
Journal Article
France
1983/11/01
Bull Soc Pathol Exot Filiales. 1983 Nov;76(5):579-83.
%W NLM
%G eng

%0 Journal Article
%A Mahé, A.
%A Bobin, P.
%A Coulibaly, S.
%A Tounkara, A.
%D 1997
%T [Skin diseases disclosing human immunodeficiency virus infection in Mali]
%B Ann Dermatol Venereol
%V 124
%N 2
%P 144-50
%! [Skin diseases disclosing human immunodeficiency virus infection in Mali]
%@ 0151-9638 (Print)
0151-9638
%(Dermatoses révélatrices de l'infection par le virus de l'immunodéficience humaine au Mali.
%M 9740824
%K Adolescent
Adult
Dermatitis, Seborrheic/epidemiology/etiology
Dermatomycoses/epidemiology/etiology
Female
HIV Infections/*complications/epidemiology
Herpes Zoster/epidemiology/etiology
Humans
Ichthyosis/epidemiology/etiology
Leishmaniasis, Cutaneous/epidemiology/etiology
Male
Mali/epidemiology
Molluscum Contagiosum/epidemiology/etiology
Prognosis
Skin Diseases/epidemiology/*etiology
Xeroderma Pigmentosum/epidemiology/etiology
%X INTRODUCTION: Several skin diseases are associated with human immunodeficiency virus (HIV) infection. In Africa, due to the difficult access to medical care and complementary examinations, certain diseases are of particular importance. In the present work, we report the skin manifestations observed in a dermatology unit of a large city in Africa over a 3 year period and which were the revealing signs of HIV infection. PATIENTS AND METHODS: All adult subjects (>15 years) with a positive HIV serology (confirmed by Western blot) that had been revealed by a skin disease seen at the Marchoux Institute at Bamako between June 1991 and September 1994 were included in the study. RESULTS: Two hundred sixty-three skin diseases revealed 233 cases of HIV infection. Diseases observed were: zoster (n = 71), seborrheic dermatitis (n = 43), Kaposi's sarcoma (n = 34), prurigo (n = 31), sexually transmitted diseases (n = 27), extensive dermatophytosis (n = 12), psoriasis (n = 12), molluscum contagiosum (n = 8), acquired ichthyosis (n = 3), cutaneous leishmaniasis (n = 2) and other skin diseases (n = 10). More than one disease were associated in 28 patients. Certain particular features were noted (superinfection of zoster, papular margin in dermatophytosis). DISCUSSION: In Africa, certain skin diseases often reveal HIV infection and some diseases have a high positive predictive value for HIV infection (zoster, seborrheic dermatitis, prurigo, Kaposi's sarcoma, extensive dermatophytotis). For prognosis, frequently associated diseases are signs of AIDS (Kaposi's disease, prurigo, molluscum contagiosum).
%Z Mahé, A
Bobin, P
Coulibaly, S
Tounkara, A
English Abstract
Journal Article
France
1997/01/01
Ann Dermatol Venereol. 1997;124(2):144-50.
%+ Institut Marchoux, BP 251, Bamako, République du Mali.
%W NLM
%G fre

%0 Journal Article
%A Mai, M.
%A Wal, A.
%A Dryden, R.
%D 1986
%T Congenital abnormalities recorded at Port Moresby General Hospital, 1980-1984
%B P N G Med J
%V 29
%N 3
%P 237-45
%8 Sep
%! Congenital abnormalities recorded at Port Moresby General Hospital, 1980-1984
%@ 0031-1480 (Print)
0031-1480
%M 3471020
%K Birth Weight
Congenital Abnormalities/*epidemiology
Female
Fetal Death/epidemiology
Humans
Infant, Newborn
Male
Papua New Guinea
Pregnancy
%Z Mai, M
Wal, A
Dryden, R
Journal Article
Papua New Guinea
1986/09/01
P N G Med J. 1986 Sep;29(3):237-45.
%W NLM
%G eng

%0 Journal Article
%A Makrexeni, Z. M.
%A Pepeta, L.
%D 2017
%T Clinical presentation and outcomes of patients with acute rheumatic fever and rheumatic heart disease seen at a tertiary hospital setting in Port Elizabeth, South Africa
%B Cardiovasc J Afr
%V 28
%N 4
%P 248-250
%7 20170420
%8 Jul/Aug 23
%! Clinical presentation and outcomes of patients with acute rheumatic fever and rheumatic heart disease seen at a tertiary hospital setting in Port Elizabeth, South Africa
%@ 1995-1892 (Print)
1015-9657
%R 10.5830/cvja-2017-019
%2 PMC5642025
%M 28430286
%K Adolescent
Child
*Developing Countries
*Disease Management
Female
Humans
Incidence
Male
Retrospective Studies
Rheumatic Fever/diagnosis/*epidemiology/therapy
Rheumatic Heart Disease/diagnosis/*epidemiology/therapy
South Africa/epidemiology
*Tertiary Care Centers
Treatment Outcome
Young Adult
%X BACKGROUND: The incidence of acute rheumatic fever (ARF) and rheumatic heart disease (RHD) has waned in Western countries, however that is not the situation in developing nations. METHODS: Records were reviewed of patients from the Eastern Cape municipal districts who presented to the Paediatric Cardiology Unit with ARF and RHD from January 2008 to August 2015. RESULTS: Total of 56 patients with ARF/RHD was reviewed. The majority of patients (n = 52) presented for the first time with RHD. Four patients presented with ARF and two had recurrent ARF. Six patients presented with a combination of RHD and congenital heart disease. Twenty-three patients were operated on for chronic rheumatic valve disease, with good outcomes. CONCLUSION: The true burden of ARF/RHD is unknown in the Eastern Cape. Prospective studies are needed to accurately determine the prevalence of RHD in this province.
%Z 1680-0745
Makrexeni, Zongezile Masonwabe
Pepeta, Lungile
Journal Article
South Africa
2017/04/22
Cardiovasc J Afr. 2017 Jul/Aug 23;28(4):248-250. doi: 10.5830/CVJA-2017-019. Epub 2017 Apr 20.
%+ Paediatric Cardiology Unit, Walter Sisulu University, Port Elizabeth, South Africa. Email: mmmaso30@gmail.com.
Faculty of Health Sciences, Nelson Mandela Metropolitan University, Port Elizabeth, South Africa.
%W NLM
%G eng

%0 Journal Article
%A Malan, J. E.
%A Benatar, A.
%A Levin, S. E.
%D 1991
%T Long-term follow-up of coarctation of the aorta repaired by patch angioplasty
%B Int J Cardiol
%V 30
%N 1
%P 23-32
%8 Jan
%! Long-term follow-up of coarctation of the aorta repaired by patch angioplasty
%@ 0167-5273 (Print)
0167-5273
%R 10.1016/0167-5273(91)90120-e
%M 1991666
%K Aortic Coarctation/*surgery
*Blood Vessel Prosthesis
Child
Child, Preschool
Exercise Test
Female
Follow-Up Studies
Humans
Hypertension/epidemiology
Infant
Infant, Newborn
Male
Postoperative Complications/*epidemiology
Recurrence
Reoperation
Retrospective Studies
Time Factors
%X The long-term complications of patch plasty repair for coarctation of the aorta were assessed retrospectively in 119 patients who were operated upon from 4 days to 13 years of age. There were 7 late deaths and 17 patients were lost to follow-up. Thus 95 patients were followed up for a minimum period of 3 years (mean 6.3 years). In addition, graded exercise tests were performed on 15 patients and 11 normal controls, measuring systolic blood pressure response and arm-leg blood pressure gradients. In this series, 16 patients (17%) were hypertensive, while 25 (26%) had a resting systolic arm-leg gradient greater than 20 mm Hg. Re-coarctation occurred more frequently when surgery had been undertaken under 1 month of age. Review of chest X-rays revealed calcification in the patch in 4 patients, one of whom subsequently went on to aneurysm formation. In a second child aneurysm formation was detected at repeat operation. Exercise tests showed a significantly higher systolic arm pressure in patients (mean: 165.3 mm Hg) when compared to controls (mean: 139.2 mm Hg) (P = 0.017) and a significant increase in arm-leg systolic gradient viz. 36 and 5.9 mm Hg, respectively (P = 0.0016). A good correlation was found between the systolic arm pressure and the systolic arm-leg gradient after exercise (r = 0.822; P = 0.0001). We conclude that the most important long-term complication following an aortic patch plasty, is re-stenosis. The development of an aneurysm was observed only twice. We believe that this apparently rare occurrence, as assessed on chest radiographs; is related to the young age (53% under 1 year) at which the repairs were carried out. Another possible reason may be that the follow-up period is not yet long enough.
%Z Malan, J E
Benatar, A
Levin, S E
Journal Article
Netherlands
1991/01/01
Int J Cardiol. 1991 Jan;30(1):23-32. doi: 10.1016/0167-5273(91)90120-e.
%+ Department of Paediatrics, Johannesburg Hospital, South Africa.
%W NLM
%G eng

%0 Journal Article
%A Maluleke, T.
%A Mangray, H.
%A Arnold, M.
%A Moore, H. A.
%A Moore, S. W.
%D 2019
%T Recurrent ACTG2 gene variation in African degenerative visceral leiomyopathy
%B Pediatr Surg Int
%V 35
%N 4
%P 439-442
%7 20181115
%8 Apr
%! Recurrent ACTG2 gene variation in African degenerative visceral leiomyopathy
%@ 0179-0358
%R 10.1007/s00383-018-4367-5
%M 30430282
%K Actins/*genetics/metabolism
Child
DNA/*genetics
DNA Mutational Analysis
Female
Genetic Variation
Hirschsprung Disease
Humans
Incidence
Intestinal Pseudo-Obstruction/epidemiology/*genetics
Male
*Mutation
Phenotype
Polymerase Chain Reaction
South Africa/epidemiology
Adl
African degenerative leiomyopathy
Children
Visceral myopathy
%X INTRODUCTION: Visceral myopathies remain difficult and frustrating clinical entities, a distinctive form of acquired degenerative visceral myopathy, African degenerative leiomyopathy, a myogenic functional intestinal obstruction without aganglionosis which affects smooth muscle of the intestine, in young indigenous African children. The Actin G2 gene is the main gene encoding smooth muscle actin found in enteric tissues. Recent research has identified Actin G2 alpha gene variation as an important causative biomarker in visceral myopathies and megacystis microcolon. This study of the Actin G2 gene (ACTG2) in an African population explores a possible molecular basis abnormal muscle function in a visceral myopathy. PATIENTS AND METHODS: Following ethical permission and informed consent, DNA was extracted from whole blood samples in five patients with histologically proven African degenerative leiomyopathy. PCR amplification of ACTG2 alpha gene products by semi-automated bi-directional sequencing analysis. Results were analysed using FinchTV Sequence Alignment Software and predicting bioinformatic investigation by PolyPhen 2 software. RESULTS: Five new patients with the ADL phenotypes were prospectively investigated for variation in the Actin G2 gamma gene (ACTG2). ACTG2 gene variation occurred in exon 5 (c.463 A>G K119R), in three (60%). In addition, intronic variation t > c-IVS3 was identified in three with the K119 mutation plus further g >  c -IVS12 and t > c + IVS16(2), suggesting a possible haplotype. Bioinformatic modelling showed that these ACTG2 gene variations are highly non-conservative altering protein expression. CONCLUSIONS: Recurrent Actin G2 smooth muscle gene variation in African degenerative visceral leiomyopathy is associated with abnormal muscle actin development.
%Z 1437-9813
Maluleke, T
Mangray, H
Arnold, M
Moore, H A
Moore, S W
SIR grant/Medical Research Council of South Africa/
Incentive grant for rated researchers/National Research Foundation/
Journal Article
Germany
2018/11/16
Pediatr Surg Int. 2019 Apr;35(4):439-442. doi: 10.1007/s00383-018-4367-5. Epub 2018 Nov 15.
%+ Divisions of Paediatric Surgery, and Molecular Biology, University of Stellenbosch, P.O. Box 19063, Tygerberg, 7505, South Africa.
Department of Paediatric Surgery, Greys Hospital, Pietermaritzburg, South Africa.
Department of Paediatric Surgery, Red Cross War Memorial Childrens Hospital, Cape Town, South Africa.
Divisions of Paediatric Surgery, and Molecular Biology, University of Stellenbosch, P.O. Box 19063, Tygerberg, 7505, South Africa. swm@sun.ac.za.
%W NLM
%G eng

%0 Journal Article
%A Mammo, T. N.
%A Negash, S. A.
%A Negussie, T.
%A Getachew, H.
%A Dejene, B.
%A Tadesse, A.
%A Derbew, M.
%D 2018
%T Hypospadias Repair in Ethiopia: A Five Year Review
%B Ethiop J Health Sci
%V 28
%N 6
%P 735-740
%8 Nov
%! Hypospadias Repair in Ethiopia: A Five Year Review
%@ 1029-1857 (Print)
1029-1857
%R 10.4314/ejhs.v28i6.8
%2 PMC6308759
%M 30607090
%K Adolescent
Child
Child, Preschool
Ethiopia/epidemiology
Follow-Up Studies
Humans
Hypospadias/*surgery
Infant
Male
Postoperative Complications/epidemiology
*Plastic Surgery Procedures/adverse effects
Retrospective Studies
Surgical Flaps
Treatment Outcome
Urethra/abnormalities/*surgery
Ethiopia
Penis
hypospadias
repair
urethra
%X BACKGROUND: Hypospadias repair is one of the problematic issues in pediatric surgery. As a result of the multiple complications following the procedure, a variety of techniques have been used and newer methods continue to emerge. There is still controversy regarding the best method of repair. We aimed to determine the outcome of surgery and factors contributing to unfavorable outcomes in children with hypospadias. MATERIALS AND METHODS: This is a retrospective review undertaken from September 2009 to August 2014. The research was conducted at Tikur Anbessa Specialized Hospital, Addis Ababa, Ethiopia. All children who underwent hypospadias repair and had regular follow-up were included in the study. RESULTS: A total of 202 boys aged less than 13 years were assessed. Most surgeries (80.3%) were performed in children older than 18 months. Transverse incised plate urethroplasty (TIP) was frequently performed for distal hypospadias (71.2 %), while transverse ventral preputal flap (TVPF) was the most common procedure done for proximal hypospadias (62.8 %). Overall success rate for first surgery was 55.9 %. There was a high rate of major post-operative complications (44.1%) of which urethrocutaneous fistula (UCF) was the most common (31.2%) followed by meatal stenosis and glans breakdown (7.4 % each). These complications were found to be higher in those who were operated at a later age and those with proximal hypospadias (p=0.03 and p=0.01 respectively). There was also a significant difference among the type of procedures with TIP and TVPF having the least complications (p<0.01). CONCLUSION: From our experience, we found TIP a relatively safe and reliable method of repair for distal hypospadias while TVPF single stage repair was superior in the proximal ones. The high rate of complications in our institution was associated with higher burden of severe hypospadias and older age at surgery.
%Z 2413-7170
Mammo, Tihitena Negussie
Negash, Samuel A
Negussie, Teamir
Getachew, Hanna
Dejene, Belachew
Tadesse, Amezene
Derbew, Miliard
Journal Article
Ethiopia
2019/01/05
Ethiop J Health Sci. 2018 Nov;28(6):735-740. doi: 10.4314/ejhs.v28i6.8.
%+ Unit of pediatric of surgery, Department of surgery, Addis Ababa University, Ethiopia.
%W NLM
%G eng

%0 Journal Article
%A Manickchund, Y.
%A Hadley, G. P.
%D 2017
%T Paediatric surgery outreach: analysis of referrals to a tertiary paediatric surgery service to plan an outreach programme Kwa-Zulu Natal, South Africa
%B Trop Doct
%V 47
%N 4
%P 305-311
%7 20170706
%8 Oct
%! Paediatric surgery outreach: analysis of referrals to a tertiary paediatric surgery service to plan an outreach programme Kwa-Zulu Natal, South Africa
%@ 0049-4755
%R 10.1177/0049475517718103
%M 28682220
%K Black People
Child
Child, Preschool
*Community-Institutional Relations
Elective Surgical Procedures/*statistics & numerical data
Female
Gastrointestinal Diseases/epidemiology/*surgery
Humans
Infant
Infant, Newborn
Male
Referral and Consultation/*statistics & numerical data
Rural Population
South Africa/epidemiology
Tertiary Healthcare/*statistics & numerical data
Wounds and Injuries/epidemiology/*surgery
Africa
Congenital disease
epidemiology
public health
surgery
%X Paediatric surgical disease is a neglected health problem. Patients travel great distances to tertiary level care for management. This study aimed at analysing referral patterns to design an outreach programme for paediatric surgery in KwaZulu Natal. Data forms of patients referred to the service between January and July 2016 were correlated with the clinical record. Delays in management were compared to morbidity and mortality. Out of 781, 158 referrals were accepted as emergencies. The majority (62%) were children aged < 1 year. Gastro-intestinal problems (38.4%) and congenital anomalies (26.9%) formed the majority. Patients who died had a significantly longer delay in transfer. Longer total delay was associated with statistically significant greater morbidity. In a setting where a large rural population is served by single-centre tertiary care, delays exist and contribute to morbidity. The authors advocate the establishment of an outreach programme to address these issues.
%Z 1758-1133
Manickchund, Yashoda
Hadley, G P
Journal Article
England
2017/07/07
Trop Doct. 2017 Oct;47(4):305-311. doi: 10.1177/0049475517718103. Epub 2017 Jul 6.
%+ 1 Paediatric Surgery Registrar, Department of Paediatric Surgery Nelson R Mandela School of Medicine, University of Kwazulu Natal, Durban, South Africa.
2 Professor Emeritus, Department of Paediatric Surgery, Nelson R Mandela School of Medicine, University of Kwazulu Natal, Durban, South Africa.
%W NLM
%G eng

%0 Journal Article
%A Manji, F.
%D 1982
%T Is fluoride toothpaste appropriate for Kenya?
%B East Afr Med J
%V 59
%N 7
%P 499-501
%8 Jul
%! Is fluoride toothpaste appropriate for Kenya?
%@ 0012-835X (Print)
0012-835x
%M 7160330
%K Child
Child, Preschool
Dentifrices/*standards
Fluorides/*adverse effects
Fluorosis, Dental/*epidemiology
Humans
Infant
Infant, Newborn
Kenya
Toothpastes/*standards
%Z Manji, F
Letter
Kenya
1982/07/01
East Afr Med J. 1982 Jul;59(7):499-501.
%W NLM
%G eng

%0 Journal Article
%A Manji, F.
%A Baelum, V.
%A Fejerskov, O.
%D 1986
%T Fluoride, altitude and dental fluorosis
%B Caries Res
%V 20
%N 5
%P 473-80
%! Fluoride, altitude and dental fluorosis
%@ 0008-6568 (Print)
0008-6568
%R 10.1159/000260977
%M 3463431
%K Adolescent
*Altitude
Child
Dental Enamel/pathology
Fluorides/*adverse effects/analysis
Fluorosis, Dental/*epidemiology/pathology
Humans
Kenya
Water Supply/analysis
%Z Manji, F
Baelum, V
Fejerskov, O
Journal Article
Switzerland
1986/01/01
Caries Res. 1986;20(5):473-80. doi: 10.1159/000260977.
%W NLM
%G eng

%0 Journal Article
%A Manji, F.
%A Kapila, S.
%D 1986
%T Fluorides and fluorosis in Kenya. Part I: The occurrence of fluorides
%B Odontostomatol Trop
%V 9
%N 1
%P 15-20
%8 Mar
%! Fluorides and fluorosis in Kenya. Part I: The occurrence of fluorides
%@ 0251-172X (Print)
0251-172x
%M 3460044
%K Dental Caries/prevention & control
Diet
Fluorides/administration & dosage/*adverse effects/analysis
Fluorosis, Dental/*epidemiology
Humans
Kenya
Water Supply/analysis
%Z Manji, F
Kapila, S
Journal Article
Senegal
1986/03/01
Odontostomatol Trop. 1986 Mar;9(1):15-20.
%W NLM
%G eng

%0 Journal Article
%A Marwaha, A.
%A Chitayat, D.
%A Meyn, M. S.
%A Mendoza-Londono, R.
%A Chad, L.
%D 2021
%T The point-of-care use of a facial phenotyping tool in the genetics clinic: Enhancing diagnosis and education with machine learning
%B Am J Med Genet A
%V 185
%N 4
%P 1151-1158
%7 20210208
%8 Apr
%! The point-of-care use of a facial phenotyping tool in the genetics clinic: Enhancing diagnosis and education with machine learning
%@ 1552-4825
%R 10.1002/ajmg.a.62092
%M 33554457
%K Child
Child, Preschool
DiGeorge Syndrome/diagnosis/diagnostic imaging/pathology
Face/*physiopathology
*Facial Recognition
Female
*Genetic Counseling
Humans
Image Processing, Computer-Assisted/*methods
Machine Learning
Male
Mucopolysaccharidoses/diagnosis/diagnostic imaging/pathology
Noonan Syndrome/diagnosis/diagnostic imaging/pathology
Pattern Recognition, Automated/methods
Phenotype
Point-of-Care Systems
Software
dysmorphology
facial phenotyping
machine-learning
models of care
%X Computer-assisted pattern recognition platforms, such as Face2Gene® (F2G), can facilitate the diagnosis of children with rare genetic syndromes by comparing a patient's features to known genetic diagnoses. Our work designed, implemented, and evaluated an innovative model of care in clinical genetics in a heterogeneous and multicultural patient population that utilized this facial phenotyping software at the point-of-care. We assessed the performance of F2G by comparing the suggested diagnoses to the patient's confirmed molecular diagnosis. Providers' overall experiences with the technology and trainees' educational experiences were assessed with questionnaires. We achieved an overall diagnostic yield of 57%. This increased to 82% when cases diagnosed with syndromes not recognized by F2G were removed. The mean rank of a confirmed diagnosis in the top 10 was 2.3 (CI 1.5-3.2) and the mean gestalt score 37.6%. The most commonly suggested diagnoses were Noonan syndrome, mucopolysaccharidosis, and 22q11.2 deletion syndrome. Our qualitative assessment revealed that clinicians and trainees saw value using the tool in practice. Overall, this work helped to implement an innovative patient care delivery model in clinical genetics that utilizes a facial phenotyping tool at the point-of-care. Our data suggest that F2G has utility in the genetics clinic as a clinical decision support tool in diverse populations, with a majority of patients having their eventual diagnosis listed in the top 10 suggested syndromes based on a photograph alone. It shows promise for further integration into clinical care and medical education, and we advocate for its continued use, adoption and refinement along with transparent and accountable industrial partnerships.
%Z 1552-4833
Marwaha, Ashish
Chitayat, David
Orcid: 0000-0003-1944-7294
Meyn, M Stephen
Mendoza-Londono, Roberto
Chad, Lauren
Orcid: 0000-0003-0468-6663
Journal Article
Research Support, Non-U.S. Gov't
United States
2021/02/09
Am J Med Genet A. 2021 Apr;185(4):1151-1158. doi: 10.1002/ajmg.a.62092. Epub 2021 Feb 8.
%+ Division of Clinical and Metabolic Genetics, Department of Pediatrics, The Hospital for Sick Children University of Toronto, Toronto, Ontario, Canada.
The Prenatal Diagnosis and Medical Genetics Program, Department of Obstetrics and Gynecology, Mount Sinai Hospital, University of Toronto, Toronto, Ontario, Canada.
Center for Human Genomics and Precision Medicine, University of Wisconsin School of Medicine and Public Health, Madison, Wisconsin, USA.
Department of Bioethics, The Hospital for Sick Children, University of Toronto, Toronto, Ontario, Canada.
%W NLM
%G eng

%0 Journal Article
%A Mazhani, T.
%A Steenhoff, A. P.
%A Tefera, E.
%A David, T.
%A Patel, Z.
%A Sethomo, W.
%A Smieja, M.
%A Loeto, L.
%D 2020
%T Clinical spectrum and prevalence of congenital heart disease in children in Botswana
%B Cardiovasc J Afr
%V 31
%N 5
%P 257-261
%7 20200622
%8 Sep/Oct
%! Clinical spectrum and prevalence of congenital heart disease in children in Botswana
%@ 1995-1892 (Print)
1015-9657
%R 10.5830/cvja-2020-021
%2 PMC8762773
%M 32629461
%K Adolescent
Age Factors
Botswana/epidemiology
Child
Child, Preschool
Cross-Sectional Studies
Echocardiography
Female
Heart Defects, Congenital/diagnostic imaging/*epidemiology
Humans
Infant
Infant, Newborn
Male
Prevalence
Retrospective Studies
Africa
acquired heart disease
cardiology
paediatric
%X BACKGROUND: Reliable data on congenital heart disease (CHD) from diverse settings is important both for planning health systems in each country and to elucidate possible aetiologies of CHD in different settings. There is a lack of data on the clinical spectrum and prevalence of CHD in Botswana. The aim of this study was to describe the clinical spectrum and prevalence of CHD in Botswana. METHODS: This was a retrospective, descriptive, cross-sectional study of all children from birth to 15 years who had had an echocardiogram performed as an in- or out-patient at Princess Marina Hospital (PMH) between 1 January 2010 and 31 December 2012. RESULTS: Of 377 enrollees, 140 (40%) had normal echocardiographs, 170 (45%) had CHD, and 57 (15%) had an acquired lesion. In the CHD patients, median age was 0.9 years (Q1: 0.2, Q3: 4.1) and 85 (50%) were male. Ventricular septal defect (VSD) (29%), patent ductus arteriosus (18%), atrio-ventricular septal defect (AVSD) (10%) and tetralogy of Fallot (TOF) (6%) were the predominant pathologies. VSD was the most common acyanotic lesion and TOF the most common cyanotic lesion. The estimated prevalence of CHD was between 2.8 and 4.95 per 1 000 live births. CONCLUSIONS: The clinical spectrum of CHD in Botswana is similar to that observed in other African countries and in the Western world, with VSD the most common acyanotic lesion and TOF the most common cyanotic lesion. The prevalence of CHD was 2.8-4.95 per 1 000 live births, in keeping with other settings. This is the first study to describe CHD in Botswana, and it aimed to stimulate subsequent studies in this field.
%Z 1680-0745
Mazhani, Tiny
Steenhoff, Andrew P
Tefera, Endale
David, Thuso
Patel, Zaakir
Sethomo, Warona
Smieja, Marek
Loeto, Loeto
Journal Article
South Africa
2020/07/07
Cardiovasc J Afr. 2020 Sep/Oct;31(5):257-261. doi: 10.5830/CVJA-2020-021. Epub 2020 Jun 22.
%+ Department of Paediatric and Adolescent Health, Faculty of Medicine, University of Botswana, Gaborone, Botswana. Email: tinym106@yahoo.com.
Department of Paediatric and Adolescent Health, Faculty of Medicine, University of Botswana, Gaborone, Botswana
Children's Hospital of Philadelphia and University of Pennsylvania, Philadelphia, USA.
Department of Paediatric and Adolescent Health, Faculty of Medicine, University of Botswana, Gaborone, Botswana.
McMaster University, Hamilton, Ontario, Canada.
Department of Paediatric and Adolescent Health, Faculty of Medicine, University of Botswana, Gaborone, Botswana
Department of Paediatrics, Princess Marina Hospital, Gaborone, Botswana.
%W NLM
%G eng

%0 Journal Article
%A Mbuagbaw, L.
%A Forlemu-Kamwa, D.
%A Chu, A.
%A Thabane, L.
%A Dillenberg, R.
%D 2014
%T Outcomes after corrective surgery for congenital dextro-transposition of the great arteries using the arterial switch technique: a protocol for a scoping systematic review
%B BMJ Open
%V 4
%N 6
%P e005123
%7 20140611
%8 Jun 11
%! Outcomes after corrective surgery for congenital dextro-transposition of the great arteries using the arterial switch technique: a protocol for a scoping systematic review
%@ 2044-6055 (Print)
2044-6055
%R 10.1136/bmjopen-2014-005123
%2 PMC4067827
%M 24919640
%K *Arterial Switch Operation
Humans
Research Design
*Systematic Reviews as Topic
Transposition of Great Vessels/*surgery
Treatment Outcome
Surgery
%X INTRODUCTION: Dextro-transposition of the great arteries (d-TGA) is a life-threatening congenital health defect that requires rapid surgery. The most widely used approach is the arterial switch operation (ASO) developed by Jatene in the 1970s. The first set of children who received this intervention are now adults. The objective of this scoping review of the literature was to document the short-term (less than 1 year), medium-term (1-20 years) and long-term (more than 20 years) outcomes in children who underwent the ASO. Our primary income is survival, but we will explore other secondary surgical, cardiovascular, reproductive and quality-of-life outcomes. METHODS AND ANALYSES: Using a systematic scoping review approach, we will conduct a systematic search of the published literature for experimental and observational studies published on children who received the ASO intervention for classic d-TGA. We will search MEDLINE, Excerpta Medica Database (EMBASE), Cumulative Index to Nursing and Allied Health Literature (CINAHL) and Literatura Latino Americana em Ciências da Saúde (LILACS) from 1973 (date of the first successful ASO) to February 2014. Identified articles will be screened in duplicate and full text for selected articles will be retrieved. Data extraction will be carried out in duplicate. Discrepancies will be resolved by consensus or by consulting a third author. Where possible, proportions will be pooled using the inverse variance method. Our findings will be reported according to the Preferred Reporting Items for Systematic Reviews and Meta-Analyses (PRISMA) and Meta-analysis Of Observational studies in Epidemiology (MOOSE) guidelines. ETHICS AND DISSEMINATION: The results of this paper will be disseminated as peer-reviewed publications, at conferences and at clinical rounds. Our findings may answer important questions for surgeons who perform the ASO intervention and for clinicians who take care of patients after surgery and throughout their lifespans. TRIAL REGISTRATION NUMBER: Prospero/CRD42014007590.
%Z 2044-6055
Mbuagbaw, Lawrence
Forlemu-Kamwa, Doris
Chu, Angela
Thabane, Lehana
Dillenberg, Rejane
Journal Article
England
2014/06/13
BMJ Open. 2014 Jun 11;4(6):e005123. doi: 10.1136/bmjopen-2014-005123.
%+ Department of Clinical Epidemiology and Biostatistics, McMaster University, Hamilton, Ontario, Canada Biostatistics Unit, Father Sean O'Sullivan Research Centre, St Joseph's Healthcare, Hamilton, Ontario, Canada Centre for Development of Best Practices in Health, Yaoundé Central Hospital, Yaoundé, Cameroon.
Faculty of Health Sciences, McMaster University, Hamilton, Ontario, Canada.
Michael G DeGroote School of Medicine, McMaster University, Hamilton, Ontario, Canada.
Department of Clinical Epidemiology and Biostatistics, McMaster University, Hamilton, Ontario, Canada Biostatistics Unit, Father Sean O'Sullivan Research Centre, St Joseph's Healthcare, Hamilton, Ontario, Canada Departments of Paediatrics and Anaesthesia, McMaster University, Hamilton, Ontario, Canada Centre for Evaluation of Medicines, St Joseph's Healthcare, Hamilton, Ontario, Canada Population Health Research Institute, Hamilton Health Sciences, Hamilton, Ontario, Canada.
Departments of Paediatrics and Anaesthesia, McMaster University, Hamilton, Ontario, Canada.
%W NLM
%G eng

%0 Journal Article
%A McElroy, T.
%A Konde-Lule, J.
%A Neema, S.
%A Gitta, S.
%D 2007
%T Understanding the barriers to clubfoot treatment adherence in Uganda: a rapid ethnographic study
%B Disabil Rehabil
%V 29
%N 11-12
%P 845-55
%8 Jun 15-30
%! Understanding the barriers to clubfoot treatment adherence in Uganda: a rapid ethnographic study
%@ 0963-8288 (Print)
0963-8288
%R 10.1080/09638280701240102
%M 17577719
%K Adult
Anthropology, Cultural
*Braces
Clubfoot/*rehabilitation
Female
Health Services Accessibility
Humans
Infant
Male
*Manipulation, Orthopedic
Parents
Patient Compliance/*ethnology/psychology
Professional-Family Relations
Social Support
Uganda
%X PURPOSE: The Ponseti method has been demonstrated to be an effective, low-technology method of correcting congenital clubfoot. The purpose of this paper is to identify barriers to adherence to the Ponseti method of clubfoot treatment in Uganda. Understanding of barriers underlies successful and culturally appropriate approaches to program implementation. METHOD: A qualitative study (rapid ethnographic study), using semi-structured interviews, focus groups and observation, was conducted. Interviews were conducted with parents of children with clubfoot (42), adults with clubfoot (2), community leaders (40), traditional healers (39) and practitioners treating clubfoot (38). Some 48 focus groups (24 male, 24 female) were conducted with general community members to ascertain their opinions on the potential barriers. The data was collected by a team of researchers in 8 districts of Uganda over the period of one month. It was then coded manually by the researchers and sorted into themes. RESULTS: The barriers to adherence were classified into 6 themes: (i) problems with programmatic resource availability and regional differences, (ii) distance to treatment site, (iii) poverty, (iv) lack of paternal support, (v) caregiver's other responsibilities, and (vi) challenges of the treatment process. A number of factors that were helpful for encouraging adherence were also identified: (i) outreach and follow-up services, (ii) counselling/caregiver-practitioner partnership, (iii) family harmony and solidarity, and (iv) receiving quality care. CONCLUSIONS: Our study highlights the barriers to adherence in the treatment of clubfoot, as well as factors that could be helpful for overcoming these barriers. This information provides health planners with knowledge to assist them in meeting the needs of the population and implementing effective and appropriate awareness and treatment programs for clubfoot in Uganda.
%Z McElroy, T
Konde-Lule, J
Neema, S
Gitta, S
Uganda Sustainable Clubfoot Care
Journal Article
England
2007/06/20
Disabil Rehabil. 2007 Jun 15-30;29(11-12):845-55. doi: 10.1080/09638280701240102.
%+ Health Care and Epidemiology, University of British Columbia, Canada. tmcelroy@cw.bc.ca
%W NLM
%G eng

%0 Journal Article
%A Mensah, G. A.
%D 2013
%T Descriptive epidemiology of cardiovascular risk factors and diabetes in sub-Saharan Africa
%B Prog Cardiovasc Dis
%V 56
%N 3
%P 240-50
%8 Nov-Dec
%! Descriptive epidemiology of cardiovascular risk factors and diabetes in sub-Saharan Africa
%@ 0033-0620
%R 10.1016/j.pcad.2013.10.014
%M 24267431
%K Africa South of the Sahara/epidemiology
Cardiovascular Diseases/*epidemiology
Cause of Death/trends
Diabetes Mellitus/*epidemiology
Humans
Morbidity/trends
Risk Factors
Bmi
Bp
Chd
Cvd
Cardiovascular disease
Cardiovascular diseases
Cardiovascular risk factors
Coronary heart disease
Daly
Fpg
Gbd
Global Burden of Diseases
Ssa
Steps
Stepwise approach to chronic non-communicable disease surveillance
Sub-Saharan Africa
Tc
Total cholesterol
Who
World Health Organization
blood pressure
body mass index
disability-adjusted life year
fasting plasma glucose
sub-Saharan Africa
%X Reliable data on risk factor levels, exposure history, and population distribution can help inform policies and programs for disease prevention and control. With rare exception however, ideal local data on major risk factors and causes of death and disease burden have been scarce in sub-Saharan Africa (SSA). Basic community surveys in some countries and recent systematic analysis of disease burden attributable to 67 risk factors and risk factor clusters in 21 regions of the world provide an opportunity to examine and relate diabetes and cardiovascular risk factors to mortality and burden in SSA. Rising body mass index, especially in women in Southern Africa; and rising systolic blood pressure in East Africa for both sexes, and in West Africa for women are the major cardiometabolic risk factors. Harmful use of alcohol, especially in Southern SSA, tobacco use, and physical inactivity are also important. Improving vital registration and risk factor surveillance remain major challenges.
%Z 1873-1740
Mensah, George A
Journal Article
Review
United States
2013/11/26
Prog Cardiovasc Dis. 2013 Nov-Dec;56(3):240-50. doi: 10.1016/j.pcad.2013.10.014.
%+ Office of the Director, National Heart, Lung, and Blood Institute, National Institutes of Health, Bethesda, MD. Electronic address: george.mensah@nih.gov.
%W NLM
%G eng

%0 Journal Article
%A Mezue, W. C.
%A Eze, C. B.
%D 1992
%T Social circumstances affecting the initial management of children with myelomeningocele in Nigeria
%B Dev Med Child Neurol
%V 34
%N 4
%P 338-41
%8 Apr
%! Social circumstances affecting the initial management of children with myelomeningocele in Nigeria
%@ 0012-1622 (Print)
0012-1622
%R 10.1111/j.1469-8749.1992.tb11437.x
%M 1572519
%K *Cross-Cultural Comparison
*Developing Countries
Female
Follow-Up Studies
Humans
Infant
Infant, Newborn
Male
Meningomyelocele/mortality/*surgery
Nigeria
Postoperative Complications/mortality
*Socioeconomic Factors
%X Myelomeningocele is a common congenital abnormality in Nigeria and poses even more problems with rehabilitation than in developed countries. However, some factors peculiar to developing countries, as well societal norms in Nigeria, affect the management decision for these patients. These factors are discussed and their relative contribution to the over-all outcome is assessed.
%Z Mezue, W C
Eze, C B
Comparative Study
Journal Article
England
1992/04/01
Dev Med Child Neurol. 1992 Apr;34(4):338-41. doi: 10.1111/j.1469-8749.1992.tb11437.x.
%+ University of Nigeria Teaching Hospital, Enugu.
%W NLM
%G eng

%0 Journal Article
%A Miller, L.
%A Schmidt, C. N.
%A Wanduru, P.
%A Wanyoro, A.
%A Santos, N.
%A Butrick, E.
%A Lester, F.
%A Otieno, P.
%A Walker, D.
%D 2023
%T Adapting the preterm birth phenotyping framework to a low-resource, rural setting and applying it to births from Migori County in western Kenya
%B BMC Pregnancy Childbirth
%V 23
%N 1
%P 729
%7 20231016
%8 Oct 16
%! Adapting the preterm birth phenotyping framework to a low-resource, rural setting and applying it to births from Migori County in western Kenya
%@ 1471-2393
%R 10.1186/s12884-023-06012-7
%1 The authors declare no competing interests.
%2 PMC10577962
%M 37845611
%K Female
Humans
Infant, Newborn
Pregnancy
*Anemia
Kenya/epidemiology
*Premature Birth/epidemiology/prevention & control
Prospective Studies
Retrospective Studies
Stillbirth/epidemiology
Maternal infection
Perinatal mortality
Phenotype
Premature birth
%X BACKGROUND: Preterm birth is the leading cause of neonatal and under-five mortality worldwide. It is a complex syndrome characterized by numerous etiologic pathways shaped by both maternal and fetal factors. To better understand preterm birth trends, the Global Alliance to Prevent Prematurity and Stillbirth published the preterm birth phenotyping framework in 2012 followed by an application of the model to a global dataset in 2015 by Barros, et al. Our objective was to adapt the preterm birth phenotyping framework to retrospective data from a low-resource, rural setting and then apply the adapted framework to a cohort of women from Migori, Kenya. METHODS: This was a single centre, observational, retrospective chart review of eligible births from November 2015 - March 2017 at Migori County Referral Hospital. Adaptations were made to accommodate limited diagnostic capabilities and data accuracy concerns. Prevalence of the phenotyping conditions were calculated as well as odds of adverse outcomes. RESULTS: Three hundred eighty-seven eligible births were included in our study. The largest phenotype group was none (no phenotype could be identified; 41.1%), followed by extrauterine infection (25.1%), and antepartum stillbirth (16.7%). Extrauterine infections included HIV (75.3%), urinary tract infections (24.7%), malaria (4.1%), syphilis (3.1%), and general infection (3.1%). Severe maternal condition was ranked fourth (15.6%) and included anaemia (69.5%), chronic respiratory distress (22.0%), chronic hypertension prior to pregnancy (5.1%), diabetes (3.4%), epilepsy (3.4%), and sickle cell disease (1.7%). Fetal anaemia cases were the most likely to transfer to the newborn unit (OR 5.1, 95% CI 0.8, 30.9) and fetal anomaly cases were the most likely to result in a pre-discharge mortality (OR 3.9, 95% CI 0.8, 19.2). CONCLUSIONS: Using routine data sources allowed for a retrospective analysis of an existing dataset, requiring less time and fewer resources than a prospective study and demonstrating a feasible approach to preterm phenotyping for use in low-resource settings to inform local prevention strategies.
Preterm birth is a complex syndrome, yet it is the leading cause of death in children worldwide. To help unravel the clinical complexities, preterm birth phenotyping is a framework that considers multiple diagnoses in the mother, helping to evaluate trends in causes of preterm birth in a given region. In our study, we adapted this international phenotyping framework to accommodate a rural, low-resource setting where obstetrical and neonatal technologies were limited, but preterm birth rates were high. We evaluated data from the patient records of a large hospital in Migori, Kenya, in the southwestern region of the country. By lowering the threshold of diagnostic criteria, we were able to apply this framework to our dataset and see that maternal infection and maternal chronic illness appear to be a significant driving forces of preterm birth. Given high rates of HIV and malaria in the region, this is not a surprising finding, but one that can inform antenatal care practices, mainly the need to test and treat for common infections (HIV, malaria, as well as urinary and reproductive tract infections), and to increase the frequency of antenatal care interactions per the World Health Organization recommendations.
eng
%Z 1471-2393
Miller, Lara
Schmidt, Christina N
Wanduru, Phillip
Wanyoro, Anthony
Santos, Nicole
Butrick, Elizabeth
Lester, Felicia
Otieno, Phelgona
Walker, Dilys
Journal Article
Observational Study
England
2023/10/17
BMC Pregnancy Childbirth. 2023 Oct 16;23(1):729. doi: 10.1186/s12884-023-06012-7.
%+ University of California San Francisco, Institute for Global Health Sciences, 550 16Th St, San Francisco, CA, 94158, USA. laralizmiller@gmail.com.
University of California San Francisco, School of Medicine, 533 Parnassus Ave, San Francisco, CA, 94143, USA.
School of Public Health, Makerere University, New Mulago Gate Rd, Kampala, Uganda.
Department of Obstetrics and Gynaecology, Kenyatta University, Main Campus, Kenya Drive, Nairobi, Kenya.
University of California San Francisco, Institute for Global Health Sciences, 550 16Th St, San Francisco, CA, 94158, USA.
Department of Obstetrics, University of California San Francisco, Gynaecology & Reproductive Sciences, 1825 Fourth St Third Floor, San Francisco, CA, 94158, USA.
Kenya Medical Research Institute, 00200 Off Raila Odinga Way, Nairobi, Kenya.
%W NLM
%G eng

%0 Journal Article
%A Mocumbi, A. O.
%A Sliwa, K.
%D 2012
%T Women's cardiovascular health in Africa
%B Heart
%V 98
%N 6
%P 450-5
%8 Mar
%! Women's cardiovascular health in Africa
%@ 1355-6037
%R 10.1136/heartjnl-2011-301025
%M 22350029
%K Africa/epidemiology
Cardiovascular Diseases/*epidemiology
Female
Humans
*Women's Health
%X The predominant pattern of cardiovascular diseases in sub-Saharan Africa is that of poverty-related conditions (rheumatic heart valve disease, untreated congenital heart disease, tuberculous pericarditis) and diseases of unclear aetiology with a higher prevalence in this part of the world (peripartum cardiomyopathy, endomyocardial fibrosis). However, the prevalence of the traditional risk factors for cardiovascular diseases such as hypertension and marked obesity is high in a number of sub-Saharan settings, although they vary considerably among countries, urban/rural locations and specific subpopulations. In urban settings, hypertensive heart disease with systolic and diastolic function contributes substantially to morbidity. Awareness of the general public and health workers about the burden of cardiovascular diseases in women must be increased, and risk factor control programmes must be included in the health research agenda on the African continent. Improvement in health services with coordination of maternal health services and non-communicable diseases is also needed. This review focuses on the current knowledge of cardiovascular healthcare of women in sub-Saharan Africa, particularly their propensity for various forms of heart disease, access to healthcare, treatment received within the respective healthcare system, response to therapy and mortality. It highlights the gaps in knowledge and the paucity of data in most of these aspects.
%Z 1468-201x
Mocumbi, Ana Olga
Sliwa, Karen
Journal Article
Research Support, Non-U.S. Gov't
Review
England
2012/02/22
Heart. 2012 Mar;98(6):450-5. doi: 10.1136/heartjnl-2011-301025.
%+ Instituto Nacional de Saude, Maputo, Mozambique.
%W NLM
%G eng

%0 Journal Article
%A Moglad, E. H.
%A Hassan, A. O.
%A Atta Elmanan, M. S.
%A Saeed, S. M.
%A Abdalla, W. M.
%A Mohammedsalih, K. A.
%A Ali, H. T.
%A Abd Elaziz, M. S.
%A Ahmed, H. H.
%D 2023
%T Seroepidemiological Survey of Cytomegalovirus Infection among Pregnant Women in Sudan
%B Pol J Microbiol
%V 72
%N 3
%P 269-275
%7 20230920
%8 Sep 1
%! Seroepidemiological Survey of Cytomegalovirus Infection among Pregnant Women in Sudan
%@ 1733-1331 (Print)
1733-1331
%R 10.33073/pjm-2023-026
%1 Conflict of interest The authors do not report any financial or personal connections with other persons or organizations, which might negatively affect the contents of this publication and/or claim authorship rights to this publication.
%2 PMC10508969
%M 37668434
%K Pregnancy
Infant
Humans
Female
*Pregnant Women
Sudan
Cross-Sectional Studies
Seroepidemiologic Studies
*Cytomegalovirus Infections/epidemiology
Antibodies, Viral
Immunoglobulin G
Immunoglobulin M
Hcmv
IgG
IgM
Kassala State
Pregnant Women
River Nile State
%X Human Cytomegalovirus (HCMV) is a leading healthcare problem associated with stillbirth and congenital abnormalities. Determining the seroprevalence and the possible risk factors related to HCMV infections may be a cornerstone in preventing its complications. This cross-sectional study was conducted in Kassala and River Nile States to determine the seroprevalence and risk factors associated with HCMV infection in pregnant women. One hundred eighty-four (n = 184) blood specimens were collected from pregnant women from February 2018 to January 2020. Enzyme-linked immunosorbent assay (ELISA) was used to detect HCMV-specific IgG and IgM antibodies. Socio-demographical characteristics of the women were collected using structured questionnaires. The results showed that HCMV IgG was detected in 170 (92.4%) of the blood specimens, and IgM was detected in 29/93 (31.2%). There was a significant relationship between the history of miscarriage and the presence of IgG and IgM with a p-value = 0.001 and between HCMV IgM and gestational stage (p-value = 0.028). The study found a strikingly high seroprevalence of HCMV infections among pregnant women in the investigated States. This high percentage of illiterate housewives living in rural areas makes it possible to reduce the incidence of HCMV infection in pregnant women by improving their knowledge, attitude, and practice regarding the route of viral transmission, which may reflect in lowering the rate of congenital diseases in their infants.
%Z 2544-4646
Moglad, Ehssan H
Orcid: 0000-0002-1076-9740
Hassan, Ahmed O
Atta Elmanan, Mawada S
Saeed, Samar M
Orcid: 0000-0002-2588-0636
Abdalla, Wafaa Mohammed
Orcid: 0000-0002-0845-7537
Mohammedsalih, Kawthar Abdelgaleil
Ali, Hatim T
Abd Elaziz, Mohammed Siddig
Ahmed, Hind Haidar
Orcid: 0000-0001-7747-515x
Journal Article
Poland
2023/09/05
Pol J Microbiol. 2023 Sep 20;72(3):269-275. doi: 10.33073/pjm-2023-026. eCollection 2023 Sep 1.
%+ Department of Pharmaceutics, College of Pharmacy, Prince Sattam bin Abdulaziz University, Alkharj, Kingdom of Saudi Arabia.
Department of Microbiology and Parasitology, Institute of Medicinal and Aromatic Plants Research, The National Center for Research, Khartoum, Sudan.
Department of Microbiology, College of Medical Laboratory Science, Sudan University of Science and Technology, Khartoum, Sudan.
Department of Hematology, College of Medical Laboratory Science, Sudan University of Science and Technology, Khartoum, Sudan.
Department of Obstetrics and Gynecology, Faculty of Medicine, King Khalid University, Abha, Kingdom of Saudi Arabia.
Department of Histology, Pathology and Cytology, College of Medical Laboratory Science, Sudan University of Science and Technology, Khartoum, Sudan.
Scientific Affair, University of Science and Technology, Khartoum, Sudan.
%W NLM
%G eng

%0 Journal Article
%A Momoh, J. T.
%D 1982
%T Pattern of neonatal intestinal obstruction in Zaria--Northern Nigeria
%B East Afr Med J
%V 59
%N 12
%P 819-23
%8 Dec
%! Pattern of neonatal intestinal obstruction in Zaria--Northern Nigeria
%@ 0012-835X (Print)
0012-835x
%M 7184762
%K Anus, Imperforate/*surgery
Female
Hirschsprung Disease/*surgery
Humans
Infant, Newborn
Intestinal Atresia/*surgery
Intestinal Obstruction/*surgery
Male
Nigeria
Postoperative Complications
%Z Momoh, J T
Journal Article
Kenya
1982/12/01
East Afr Med J. 1982 Dec;59(12):819-23.
%W NLM
%G eng

%0 Journal Article
%A Moore, S. W.
%A Zaahl, M.
%D 2009
%T Clinical and genetic differences in total colonic aganglionosis in Hirschsprung's disease
%B J Pediatr Surg
%V 44
%N 10
%P 1899-903
%8 Oct
%! Clinical and genetic differences in total colonic aganglionosis in Hirschsprung's disease
%@ 0022-3468
%R 10.1016/j.jpedsurg.2009.04.026
%M 19853744
%K DNA Mutational Analysis
Diagnosis, Differential
Diagnostic Errors
Digestive System Abnormalities/diagnosis/genetics
Ethnicity/genetics/statistics & numerical data
Female
Follow-Up Studies
Genetic Predisposition to Disease/genetics
Genetic Variation/genetics
Hirschsprung Disease/*diagnosis/*genetics
Humans
Infant
Male
Mutation
Pedigree
Phenotype
Polymerase Chain Reaction
Polymorphism, Single-Stranded Conformational/genetics
Proto-Oncogene Proteins c-ret/genetics
South Africa/ethnology
%X Although apparently the same condition as Hirschsprung's disease (HSCR), total colonic aganglionosis (TCA) patients (2%-14% congenital aganglionosis) display clinical, histopathologic, and genetic differences that may account for altered clinical presentations. PATIENTS AND METHODS: Clinical, radiologic, and histologic features of 22 TCA patients of 114 HSCR cases (including 16 kindreds) were retrospectively evaluated by chart review. With ethical permission, DNA mutation analysis of the RET and EDNRB genes was carried out. Polymerase Chain Reaction (PCR) products were screened for genetic variation of by Hetroduplex Single Strand conformation polymorphism (HEX/SSCP) analysis and compared with 60 normal population control samples (20/ethnic groups). The SSCP variants were validated with automated sequencing techniques showing conformational variants in acrylamide gel. RESULTS: Of the 22 patients, 12 (55%) presented within the first 28 days of extrauterine life, but 10 presented later with 3 (14%) presenting more than 6 months of age. The TCA patients evaluated differed clinically, radiologically, and histologically, and misdiagnosis occurred in 23% (5/22). Seven patients (32%) were familial-the remainder being nonrelated. Histologic features varied, and difficulties in diagnosis occurred in 5 (24%), with unclear histologic condition delaying diagnosis in one and a mistaken aganglionic level, requiring repeat surgery in two. RET variations were detected in 82% (18/22)of TCA as opposed to 33% short segment (S-HSCR) with multiple genetic RET variations in 5 (28%). Genetic variations included exon 2 SNPs but less than in S-HSCR. One had an isolated RET A4 variation with no other abnormalities. Intronic RET variations occurred in intron 6 (2 patients) (IVS6+56delG) and intron 16 (2 patients) (IVS16-38delG). A cysteine radical mutation (C620R) (2 patients) was related to Multiple Endocrine Neoplasia Type 2 (MEN2) in the family. In contrast to S-HSCR, genetic variations in TCA aggregated to the important tyrosine kinase (intracellular) region in 5 patients suggesting a possible pathogenetic link. EDNRB variations occurred in 7 patients (32%) all within exon 4 of the gene. CONCLUSIONS: Total colonic aganglionosis differs clinically from other HSCR phenotypes and may lead to misdiagnosis. Potential disease-related RET gene mutations include exon 17-21 genetic variations that suggest the possibility of disrupted downstream signaling pathways from vital gene recruitment sites as possible TCA contributing factors.
%Z 1531-5037
Moore, Samuel W
Zaahl, Monique
Comparative Study
Journal Article
United States
2009/10/27
J Pediatr Surg. 2009 Oct;44(10):1899-903. doi: 10.1016/j.jpedsurg.2009.04.026.
%+ Division of Pediatric Surgery, University of Stellenbosch, Faculty of Health Sciences, Tygerberg, South Africa. swm@sun.ac.za
%W NLM
%G eng

%0 Journal Article
%A Moore, S. W.
%A Zaahl, M. G.
%D 2008
%T A review of genetic mutation in familial Hirschsprung's disease in South Africa: towards genetic counseling
%B J Pediatr Surg
%V 43
%N 2
%P 325-9
%8 Feb
%! A review of genetic mutation in familial Hirschsprung's disease in South Africa: towards genetic counseling
%@ 0022-3468
%R 10.1016/j.jpedsurg.2007.10.021
%M 18280283
%K Age Factors
Case-Control Studies
Child
Child, Preschool
Cohort Studies
Developing Countries
Female
Follow-Up Studies
*Genetic Counseling
Genetic Predisposition to Disease/*epidemiology
Genetic Testing/*organization & administration
Heterozygote
Hirschsprung Disease/diagnosis/epidemiology/*genetics
Humans
Infant
Male
Mutation
Pedigree
Probability
Proto-Oncogene Mas
Proto-Oncogene Proteins c-ret/*genetics
Reference Values
Risk Assessment
Severity of Illness Index
Sex Factors
South Africa/epidemiology
%X BACKGROUND: Hirschsprung's disease (HSCR) represents a complex disorder of signaling molecules, resulting from the effects of at least 9 known susceptibility genes. Affected families carry 200 times higher risk, but genetic counseling via pedigree analysis is difficult and the significance of genetic variations is unclear. This study evaluated a set of patients affected by HSCR with familial recurrence to evaluate factors of greatest value in genetic counseling. PATIENTS AND METHODS: One hundred twenty patients with HSCR (including 18 kindreds) were screened for genetic variations of the 2 major susceptibility genes (RET and endothelin B receptor [EDNRB]) and compared with 60 control samples (20 per ethnic group). Familial recurrence patterns were studied for patient sex, pattern of recurrence, presence of associated syndromic features, and genetic features of major susceptibility genes. Polymerase chain reaction and HEX-SSCP analysis were performed on DBA extracted from blood/microdissected tissue samples. SSCP variants were validated and automated sequencing techniques performed on polymerase chain reaction products showing conformational variants in acrylamide gel. RESULTS: Familial cases had a male-female ratio of 1.5:1, male-to-male transmission (n = 10; 2 father to son), female-to-male transmissions (n = 4; 3 female carriers, female-to-female (n = 4; 2 mother to daughter), and 1 paternal RET deletion-female with very long segment aganglionosis. Increasing gene penetrance occurred in 3 pedigrees. An increased incidence of long segment HSCR was noted in families with recurrence and appeared important. No consistent mendelian trends or specific genetic sites were observed, but 3 suggested autosomal dominant and recessive in a further 3. Identified genetic variations included deletions, frame shifts, and missense mutations, as well as a number of significant single nucleotide polymorphism variations. Transmitted RET mutations occurred in 5 (30%) of 16 kindreds. Splice RET mutation plus variants of exon 17 (973L) affected 2 children with identical total colonic aganglionosis. In a 3-generation family, variations in RET exons 6, 13, and 18 (928) affected 3 male children with increasing penetration to recur as total intestinal aganglionosis in a grandchild. CONCLUSIONS: Mendelian transmission appears mediated by the RET proto-oncogene. EDNRB mutations suggest haplotypic gene-gene interaction. Genetic counseling remains a challenge in HSCR because of its multfactorial etiology.
%Z 1531-5037
Moore, Samuel W
Zaahl, Monique G
Journal Article
United States
2008/02/19
J Pediatr Surg. 2008 Feb;43(2):325-9. doi: 10.1016/j.jpedsurg.2007.10.021.
%+ Division of Pediatric Surgery, University of Stellenbosch, Tygerberg, South Africa. swm@sun.ac.za
%W NLM
%G eng

%0 Journal Article
%A Moore, S. W.
%A Zaahl, M. G.
%D 2012
%T Intronic RET gene variants in Down syndrome-associated Hirschsprung disease in an African population
%B J Pediatr Surg
%V 47
%N 2
%P 299-302
%8 Feb
%! Intronic RET gene variants in Down syndrome-associated Hirschsprung disease in an African population
%@ 0022-3468
%R 10.1016/j.jpedsurg.2011.11.018
%M 22325379
%K Black People/genetics
Causality
Comorbidity
DNA Mutational Analysis
Down Syndrome/*epidemiology
Europe/ethnology
Female
Genotype
Hirschsprung Disease/ethnology/*genetics/pathology
Humans
Infant
Intestines/pathology
Introns/*genetics
Male
Polymorphism, Restriction Fragment Length
*Polymorphism, Single Nucleotide
Proto-Oncogene Proteins c-ret/*genetics
*Proto-Oncogenes
South Africa/epidemiology
White People/genetics
%X BACKGROUND: Clinical association between Hirschsprung disease (HD) and Down syndrome (DS) is well established. RET promoter and intron 1 variations have been shown to interfere with RET function, increasing the risk of HD pathogenesis. The intronic single-nucleotide polymorphism 2 (SNP2 [rs2435357]) has been associated with DS-associated HD (DS-HD). This study focuses on variations of specific RET intron, 1 SNPs (viz, SNP1 [rs2506004] and SNP2 [rs2435357]) in DS-HD. PATIENTS AND METHODS: DNA was extracted from paraffin-embedded tissue samples and whole blood in 14 patients with DS with histologically proven HD. Polymerase chain reaction products of RET intron 1 were screened for genetic variation and matched to DS and controls from the general population. RESULTS: Thirty-seven blood and/or tissue from 14 patients with DS-HD were investigated. RET intronic variations (SNP1 [rs2506004] or SNP2 [rs2435357]) were detected in all patients. SNP1 was detected in all patients, was heterozygous in 9, and homozygous in 5 samples (all aganglionic and 1 total colonic aganglionosis). SNP2 was absent in 6 patients, heterozygous in 6, and homozygous in 3. Three DS controls had a heterozygous SNP1. Homozygous intronic SNP RET variations were related to aganglionic tissue but not normally ganglionated or transitional zone from the same individual. CONCLUSIONS: Potential disease-related RET mutations were identified in the intron region in 80% of patients with DS-HD investigated, suggesting a causal relationship. The presence of a homozygous form in the aganglionic tissue probably represents a somatic mutation, which suggests local microenvironmental factors in HD pathogenesis.
%Z 1531-5037
Moore, Samuel W
Zaahl, Monique G
Journal Article
United States
2012/02/14
J Pediatr Surg. 2012 Feb;47(2):299-302. doi: 10.1016/j.jpedsurg.2011.11.018.
%+ Division of Paediatric Surgery, Faculty of Medicine, University of Stellenbosch, P.O. Box 19063, 7505, Tygerberg, South Africa. swm@sun.ac.za
%W NLM
%G eng

%0 Journal Article
%A Morar, N.
%A Seedat, Y. K.
%A Naidoo, D. P.
%A Desai, D. K.
%D 1998
%T Ambulatory blood pressure and risk factors for coronary heart disease in black and Indian medical students
%B J Cardiovasc Risk
%V 5
%N 5-6
%P 313-8
%8 Oct-Dec
%! Ambulatory blood pressure and risk factors for coronary heart disease in black and Indian medical students
%@ 1350-6277 (Print)
1350-6277
%M 9920002
%K Adult
*Black People
Blood Pressure/*physiology
Blood Pressure Monitoring, Ambulatory
Coronary Disease/epidemiology/*etiology/physiopathology
Female
Humans
Hypertension/epidemiology/*physiopathology
Incidence
India/ethnology
Male
Risk Factors
South Africa/epidemiology
%X BACKGROUND: Coronary heart disease (CHD) has reached 'epidemic' proportions in South Africa. CHD is uncommon in the black population of South Africa, yet the prevalence of hypertension in the adult black population is high. DESIGN: This study compared the blood pressure profile in 154 medical students of which 83 were Indians (1), 71 were black (B), 87 were male (50 I, 37 B), and 67 were female (33 I, 34 B) age 21 (SD+/-1.6), using the cuff method and 24 h ambulatory blood pressure monitoring (ABPM). METHODS: All students underwent ABPM. Biochemical studies for CHD risk factors were done. Electrocardiography (ECG) was performed in all participants and echocardiography in 90. RESULTS: ABPM showed that black students had higher systolic and diastolic blood pressure throughout the day, night and critical time periods compared with the Indian students. Blood pressure load was higher in black (40.8%) than in Indian participants (29.6%; P<0.05) and there was less dipping at night Left ventricular mass was significantly higher in black than in Indian participants (29.6%; P<0.05) and there was less dipping at night. Left ventricular mass was significantly higher in black than in Indian participants. Risk factors leading to CHD were more common in Indian than in black participants. Those with borderline hypertension (blood pressure > or = 130/85 and < or = 140/90 mmHg) had statistically higher serum triglyceride and left ventricular mass than normotensives. CONCLUSIONS: Young black people had higher blood pressure readings than young Indian participants in the absence of metabolic abnormalities and had greater cardiac involvement Borderline hypertension is not innocuous. Metabolic risk factors for CHD in Indian people are apparent at an early age. This study emphasizes the need for prevention of risk factors leading to CHD at an early age.
%Z Morar, N
Seedat, Y K
Naidoo, D P
Desai, D K
Journal Article
Research Support, Non-U.S. Gov't
England
1999/01/27
J Cardiovasc Risk. 1998 Oct-Dec;5(5-6):313-8.
%+ Department of Medicine, University of Natal, Durban, South Africa.
%W NLM
%G eng

%0 Book
%A Yehya, MTB
%A Hadi, AA
%A Ba-Saddik, IA
%D 2022
%T Pattern and Diagnosis of Congenital Heart Disease in Children Admitted to Al-Sadaqa Teaching Hospital, Aden, January 2017-December 2019
%B Yemeni Journal of Medical and …
%I yjmhr.edu.ye
%! Pattern and Diagnosis of Congenital Heart Disease in Children Admitted to Al-Sadaqa Teaching Hospital, Aden, January 2017-December 2019
%1 1 cites: https://scholar.google.com/scholar?cites=14609381069984748257&as_sdt=2005&sciodt=2007&hl=en
Query date: 2024-08-21 16:52:06
%X … problem of the heart’s structure and function present at birth. The … Tetralogy of Fallot (TOF) was the commonest cyanotic CHD … structural abnormalities occurs as isolated cardiac defects. …
%U https://yjmhr.edu.ye/get-publish-file/84-7-6-1643383671-1643385323.pdf

%0 Journal Article
%A Mumpe-Mwanja, D.
%A Barlow-Mosha, L.
%A Williamson, D.
%A Valencia, D.
%A Serunjogi, R.
%A Kakande, A.
%A Namale-Matovu, J.
%A Nankunda, J.
%A Birabwa-Male, D.
%A Okwero, M. A.
%A Nsungwa-Sabiiti, J.
%A Musoke, P.
%D 2019
%T A hospital-based birth defects surveillance system in Kampala, Uganda
%B BMC Pregnancy Childbirth
%V 19
%N 1
%P 372
%7 20191022
%8 Oct 22
%! A hospital-based birth defects surveillance system in Kampala, Uganda
%@ 1471-2393
%R 10.1186/s12884-019-2542-x
%1 The authors declare that they have no competing interests.
%2 PMC6805492
%M 31640605
%K Adult
Congenital Abnormalities/*epidemiology
Female
Follow-Up Studies
Hospital Records/*statistics & numerical data
Hospitals/*statistics & numerical data
Humans
Incidence
Infant, Newborn
Male
Population Surveillance/*methods
Pregnancy
Prevalence
Retrospective Studies
Risk Assessment/*methods
Uganda/epidemiology
Birth defects
Birth prevalence
Congenital anomalies
Hospital-based surveillance
Uganda
%X BACKGROUND: In 2010, the World Health Assembly passed a resolution calling upon countries to prevent birth defects where possible. Though birth defects surveillance programs are an important source of information to guide implementation and evaluation of preventive interventions, many countries that shoulder the largest burden of birth defects do not have surveillance programs. This paper shares the results of a hospital-based birth defects surveillance program in Uganda which, can be adopted by similar resource-limited countries. METHODS: All informative births, including live births, stillbirths and spontaneous abortions; regardless of gestational age, delivered at four selected hospitals in Kampala from August 2015 to December 2017 were examined for birth defects. Demographic data were obtained by midwives through maternal interviews and review of hospital patient notes and entered in an electronic data collection tool. Identified birth defects were confirmed through bedside examination by a physician and review of photographs and a narrative description by a birth defects expert. Informative births (live, still and spontaneous abortions) with a confirmed birth defect were included in the numerator, while the total informative births (live, still and spontaneous abortions) were included in the denominator to estimate the prevalence of birth defects per 10,000 births. RESULTS: The overall prevalence of birth defects was 66.2/10,000 births (95% CI 60.5-72.5). The most prevalent birth defects (per 10,000 births) were: Hypospadias, 23.4/10,000 (95% CI 18.9-28.9); Talipes equinovarus, 14.0/10,000 (95% CI 11.5-17.1) and Neural tube defects, 10.3/10,000 (95% CI 8.2-13.0). The least prevalent were: Microcephaly, 1.6/10,000 (95% CI 0.9-2.8); Microtia and Anotia, 1.6/10,000 (95% CI 0.9-2.8) and Imperforate anus, 2.0/10,000 (95% CI 1.2-3.4). CONCLUSION: A hospital-based surveillance project with active case ascertainment can generate reliable epidemiologic data about birth defects prevalence and can inform prevention policies and service provision needs in low and middle-income countries.
%Z 1471-2393
Mumpe-Mwanja, Daniel
Orcid: 0000-0002-5670-5371
Barlow-Mosha, Linda
Williamson, Dhelia
Valencia, Diana
Serunjogi, Robert
Kakande, Ayoub
Namale-Matovu, Joyce
Nankunda, Jolly
Birabwa-Male, Doreen
Okwero, Margaret Achom
Nsungwa-Sabiiti, Jesca
Musoke, Philippa
U01 GH002171/GH/CGH CDC HHS/United States
1U10GH000487, 5U01GH000487 and 5U01GH002171-02/CC/CDC HHS/United States
Journal Article
Multicenter Study
England
2019/10/24
BMC Pregnancy Childbirth. 2019 Oct 22;19(1):372. doi: 10.1186/s12884-019-2542-x.
%+ Makerere University - Johns Hopkins University Research Collaboration, Kampala, Uganda. dmwanjamumpe@mujhu.org.
Makerere University - Johns Hopkins University Research Collaboration, Kampala, Uganda.
US Centers for Disease Control and Prevention (CDC), Atlanta, USA.
Medical Research Council/Uganda Virus Research Institute and London School of Hygiene & Tropical Medicine Uganda Research Unit, Entebbe, Uganda.
Makerere University College of Health Sciences, Kampala, Uganda.
Mulago National Referral Hospital, Kampala, Uganda.
US Centers for Disease Control and Prevention (CDC), Kampala, Uganda.
Community Health Department, Ministry of Health, Kampala, Uganda.
%W NLM
%G eng

%0 Journal Article
%A Naicker, T.
%A Alade, A.
%A Adeleke, C.
%A Mossey, P. A.
%A Awotoye, W. A.
%A Busch, T.
%A Li, M.
%A Olotu, J.
%A Aldous, C.
%A Butali, A.
%D 2023
%T Novel IRF6 variant in orofacial cleft patients from Durban, South Africa
%B Mol Genet Genomic Med
%V 11
%N 5
%P e2138
%7 20230221
%8 May
%! Novel IRF6 variant in orofacial cleft patients from Durban, South Africa
%@ 2324-9269
%R 10.1002/mgg3.2138
%1 The authors declared no potential conflicts of interest concerning the research, authorship and/or publication of this article.
%2 PMC10178789
%M 36811272
%K Humans
*Cleft Lip/genetics
*Cleft Palate/genetics
South Africa
Interferon Regulatory Factors/genetics
Mutation
Irf6
Van der Woude syndrome
orofacial clefts
popliteal pterygium syndrome
%X BACKGROUND: To date, there are over 320 variants identified in the IRF6 gene that cause Van der Woude syndrome or popliteal pterygium syndrome. We sequenced this gene in a South African orofacial cleft cohort to identify the causal IRF6 variants in our population. METHOD: Saliva samples from 100 patients with syndromic and non-syndromic CL ± P were collected. Patients were recruited from the cleft clinics at two public, tertiary hospitals in Durban, South Africa (SA), namely Inkosi Albert Luthuli Central Hospital (IALCH) and KwaZulu-Natal Children's Hospital (KZNCH). We prospectively sequenced the exons of IRF6 in 100 orofacial cleft cases, and where possible, we also sequenced the parents of the individuals to determine the segregation pattern. RESULTS: Two variants were identified; one novel (p.Cys114Tyr) and one known (p.Arg84His) missense variant in IRF6 gene were identified. The patient with the p.Cys114Tyr variant was non-syndromic with no clinical VWS phenotype expected of individuals with IRF6 coding variants, and the patient with the p.Arg84His had phenotypic features of popliteal pterygium syndrome. The p.Arg84His variant segregated in the family, with the father also being affected. CONCLUSIONS: This study provides evidence that IRF6 variants are found in the South African population. Genetic counselling is essential for affected families, particularly in the absence of a known clinical phenotype since it helps with the plans for future pregnancies.
%Z 2324-9269
Naicker, Thirona
Orcid: 0000-0001-7146-7159
Alade, Azeez
Orcid: 0000-0001-9176-0221
Adeleke, Chinyere
Mossey, Peter A
Awotoye, Waheed A
Busch, Tamara
Li, Mary
Olotu, Joy
Aldous, Colleen
Butali, Azeez
Orcid: 0000-0002-1229-5964
R01 DE028300/DE/NIDCR NIH HHS/United States
Journal Article
Research Support, N.I.H., Extramural
Research Support, Non-U.S. Gov't
United States
2023/02/23
Mol Genet Genomic Med. 2023 May;11(5):e2138. doi: 10.1002/mgg3.2138. Epub 2023 Feb 21.
%+ Genetics, Department of Paediatrics, University of KwaZulu-Natal, Durban, South Africa.
Smile Train Partner, New York, New York, USA.
Department of Oral Pathology, Radiology and Medicine, College of Dentistry, University of Iowa, Iowa City, Iowa, USA.
Department of Orthodontics, University of Dundee, Dundee, UK.
Smile Train Global Medical Advisory Board, USA.
Department of Anatomy, University of Port Harcourt, Port Harcourt, Nigeria.
School of Clinical Medicine, University of KwaZulu-Natal, Durban, South Africa.
Smile Train Research and Innovation Advisory Council, USA.
%W NLM
%G eng

%0 Journal Article
%A Nalweyiso, N.
%A Busingye, J.
%A Whitworth, J.
%A Robinson, P. G.
%D 2004
%T Dental treatment needs of children in a rural subcounty of Uganda
%B Int J Paediatr Dent
%V 14
%N 1
%P 27-33
%8 Jan
%! Dental treatment needs of children in a rural subcounty of Uganda
%@ 0960-7439 (Print)
0960-7439
%R 10.1111/j.1365-263x.2004.00514.x
%M 14706025
%K Adolescent
Age Factors
Child
Child, Preschool
DMF Index
Dental Care for Children/*statistics & numerical data
Dental Caries/epidemiology
Dental Restoration, Permanent/statistics & numerical data
Fluorosis, Dental/epidemiology
Humans
Needs Assessment/*statistics & numerical data
Oral Hygiene/statistics & numerical data
Rural Health/*statistics & numerical data
Tooth Extraction/statistics & numerical data
Tooth Loss/epidemiology
Toothache/epidemiology
Uganda/epidemiology
%X OBJECTIVES: To describe normative dental treatment needs of 5-7 and 12-year-olds in a rural sub county of Uganda and devise a strategy to improve oral health. DESIGN: Clinical survey. SETTING: Primary schools in the subcounty. SAMPLE AND METHODS: School-based random cluster sample of 236 5-7-year-olds and 202 12-year-olds. Dental status and treatment need data were collected according to WHO Oral Health Surveys Basic Methods. Additional data for 12-year-olds included dental fluorosis using the Thylstrup and Fejerskov index (TFI), oral hygiene procedures and experience of oral pain in the previous month. RESULTS: In the 5-7-year-olds, mean dmft was 1.47 (50.8% dmft = 0). A total of 52.5% needed fillings and almost one third needed a tooth extracted. Among the 12-year-olds, mean DMFT was 0.64 (65.8% DMFT = 0), 28.5% had dental fluorosis and 6.7% had TFI > 2. Toothache in the previous four weeks was reported by 36.5%, 30.2% needed a filling and 6.4% needed one or more teeth extracted. CONCLUSIONS: Dental disease is a significant public health problem in this population. An efficient way to meet the needs of the children would be to increase the availability of fluoride toothpaste and to develop a service to provide treatment using Atraumatic Restorative Technique.
%Z Nalweyiso, N
Busingye, J
Whitworth, J
Robinson, P G
Journal Article
Research Support, Non-U.S. Gov't
England
2004/01/07
Int J Paediatr Dent. 2004 Jan;14(1):27-33. doi: 10.1111/j.1365-263x.2004.00514.x.
%+ Medical Research Council Programme on AIDS, c/o Uganda Virus Research Institute, PO Box 49, Entebbe, Uganda.
%W NLM
%G eng

%0 Journal Article
%A Nasemann, T.
%D 1980
%T [Herxheimer's chronic atrophic acrodermatitis acquired in South Africa]
%B Z Hautkr
%V 55
%N 5
%P 310-2
%8 Mar 1
%! [Herxheimer's chronic atrophic acrodermatitis acquired in South Africa]
%@ 0301-0481 (Print)
0301-0481
%(In Südafrika erworbene Acrodermatitis chronica atrophicans Herxheimer.
%M 7405342
%K Acrodermatitis/epidemiology/*etiology/pathology
Adult
Africa, Southern
Humans
Insect Bites and Stings/complications
Male
Terminology as Topic
Ticks
%Z Nasemann, T
Case Reports
Journal Article
Germany
1980/03/01
Z Hautkr. 1980 Mar 1;55(5):310-2.
%W NLM
%G ger

%0 Journal Article
%A Ndyomugyenyi, R.
%A Kabatereine, N.
%A Olsen, A.
%A Magnussen, P.
%D 2008
%T Efficacy of ivermectin and albendazole alone and in combination for treatment of soil-transmitted helminths in pregnancy and adverse events: a randomized open label controlled intervention trial in Masindi district, western Uganda
%B Am J Trop Med Hyg
%V 79
%N 6
%P 856-63
%8 Dec
%! Efficacy of ivermectin and albendazole alone and in combination for treatment of soil-transmitted helminths in pregnancy and adverse events: a randomized open label controlled intervention trial in Masindi district, western Uganda
%@ 0002-9637
%M 19052293
%K Abortion, Spontaneous
Albendazole/*administration & dosage/adverse effects/*therapeutic use
Antiparasitic Agents/administration & dosage/adverse effects/therapeutic use
Birth Weight
Congenital Abnormalities
Drug Therapy, Combination
Female
Helminthiasis/*prevention & control
Humans
Infant, Newborn
Ivermectin/*administration & dosage/adverse effects/*therapeutic use
Pregnancy
Pregnancy Complications, Parasitic/*prevention & control
Pregnancy Trimester, Second
Premature Birth
Soil/parasitology
Stillbirth
Uganda/epidemiology
%X A randomized open-label trial, including 834 pregnant women, examined efficacy and recorded adverse events of ivermectin (ivc) and albendazole (alb) alone and combined (comb) on soil-transmitted helminth infections (STHs) in the second trimester of pregnancy. One abortion occurred in the alb group and 10 stillbirths (1, 5, 3, and 1) in the ivc, alb, comb, and the reference group (ref) with no STHs, respectively. Two babies were born with congenital abnormalities (1 [ivc] and 1 [ref]). The prevalence of anemia at first antenatal care (ANC) visit was 20.6% (23.7% [ivc], 21.1% [alb], 22.2% [comb], and 16.1% [ref]). Anemia was reduced to 8.5% at 36 weeks of gestation with 10.9% (ivc), 11.5% (alb), 7.7% (comb), and 6.9% (ref). Hookworm cure rates were 29.4% (ivc), 95.5% (alb), and 92.6% (comb). No severe adverse events were reported by the women after the administration of ivc, alb, or comb during the second trimester of pregnancy, but long-term pharmacovigillance is needed to assess safety of ivc, alb, or comb in pregnancy.
%Z 1476-1645
Ndyomugyenyi, Richard
Kabatereine, Narcis
Olsen, Annette
Magnussen, Pascal
Journal Article
Randomized Controlled Trial
Research Support, Non-U.S. Gov't
United States
2008/12/05
Am J Trop Med Hyg. 2008 Dec;79(6):856-63.
%+ Vector Control Division, Ministry of Health, Kampala, Uganda. notf@vcdmoh.go.ug
%W NLM
%G eng

%0 Journal Article
%A Thomford, NE
%A Dzobo, K
%A Yao, NA
%A ...
%D 2018
%T Genomics and epigenomics of congenital heart defects: expert review and lessons learned in Africa
%B OMICS: A Journal of …
%! Genomics and epigenomics of congenital heart defects: expert review and lessons learned in Africa
%R 10.1089/omi.2018.0033
%1 22 cites: https://scholar.google.com/scholar?cites=13091988863362995037&as_sdt=2005&sciodt=2007&hl=en
Query date: 2024-08-21 16:52:06
%X … We found variable CHD phenotype prevalence in Africa … defect, ventricular septal defect (VSD), Tetralogy of Fallot (… on newborns including any abnormalities observed and diagnosed. …
%U https://www.liebertpub.com/doi/abs/10.1089/omi.2018.0033

%0 Journal Article
%A Ng'ang'a, P. M.
%A Guthua, S. W.
%A Ng'ang'a, R. N.
%D 2002
%T Multiple supernumerary teeth in association with malocclusion: report of two cases
%B East Afr Med J
%V 79
%N 4
%P 221-3
%8 Apr
%! Multiple supernumerary teeth in association with malocclusion: report of two cases
%@ 0012-835X (Print)
0012-835x
%R 10.4314/eamj.v79i4.8884
%M 12625682
%K Adolescent
Female
Humans
Kenya
Male
Malocclusion, Angle Class I/*etiology
Orthodontics, Corrective
Radiography
Tooth Extraction
Tooth, Supernumerary/*complications/diagnostic imaging/surgery
%X Although multiple supernumerary teeth without any associated syndromes are rare, their occurrence can create a variety of clinical problems such as derangement of the occlusion, prevention of eruption of permanent teeth, damage to adjacent teeth, cystic degeneration and root resorption. Hence, clinical and radiographic evaluation of patients should always be thorough in order to detect their presence. Furthermore, because the clinical management of multiple supernumerary teeth poses a great challenge to clinicians, timely, appropriate consultation and interdisciplinary approach to treatment is extremely important. We report two cases, a 14 year-old boy with eight and a 13-year-old girl with seven supernumerary teeth not associated with syndromes. In the boy, the teeth were bilaterally distributed in all quadrants in the premolar regions, and in the girl they were distributed bilaterally in the premolar regions in the mandible and bilaterally distal to the upper third molars. The clinical implications and management are discussed.
%Z Ng'ang'a, P M
Guthua, S W
Ng'ang'a, R N
Case Reports
Journal Article
Kenya
2003/03/11
East Afr Med J. 2002 Apr;79(4):221-3. doi: 10.4314/eamj.v79i4.8884.
%+ Department of Paediatric Dentistry and Orthodontics, Faculty of Dental Sciences, University of Nairobi, P.O. Box 19676, Nairobi, Kenya.
%W NLM
%G eng

%0 Journal Article
%A Nwankwo, N. C.
%A Maduforo, C. O.
%D 2011
%T Mullerian duct anomaly in a Nigerian woman with recurrent pregnancy loss
%B Niger J Clin Pract
%V 14
%N 1
%P 109-11
%8 Jan-Mar
%! Mullerian duct anomaly in a Nigerian woman with recurrent pregnancy loss
%@ 1119-3077 (Print)
%R 10.4103/1119-3077.79254
%M 21494005
%K Abortion, Habitual/*etiology
Abortion, Spontaneous/etiology
Adult
Animals
Congenital Abnormalities/*diagnostic imaging/etiology
Female
Humans
*Hysterosalpingography
Mullerian Ducts/*abnormalities/diagnostic imaging
Pregnancy
Pregnancy Trimester, Second
Treatment Refusal
Uterus/*abnormalities
%X A case of late first trimester/early second trimester recurrent pregnancy loss in a 30-year-old para 3+0 Nigerian woman is reported. She was referred to the Radiologist for Hysterosalpingography (HSG) work-up following repeated spontaneous abortions at early pregnancy stage. There was no history of trauma, surgery, alcohol/drug abuse or haematological disorder such as sickle cell anaemia or Thalassemia. Her body weight was 105 kg. Systemic examination was normal. The HSG however demonstrated widely separated horns of the single endometrial cavity with intercornual angle measuring 107 degrees indicating a congenital abnormality of bicornuate type.
%Z Nwankwo, N C
Maduforo, C O
Case Reports
Journal Article
India
2011/04/16
Niger J Clin Pract. 2011 Jan-Mar;14(1):109-11. doi: 10.4103/1119-3077.79254.
%+ Department of Radiology, University of Port Harcourt Teaching Hospital, Port Harcourt, Nigeria. emmynwankwo@yahoo.com
%W NLM
%G eng

%0 Journal Article
%A Nwanze, H. O.
%A Sowemimo, G. O.
%D 1987
%T Maternal stress, superstition and communicative behaviour with Nigerian cleft lip and palate children
%B Scand J Plast Reconstr Surg Hand Surg
%V 21
%N 1
%P 15-8
%! Maternal stress, superstition and communicative behaviour with Nigerian cleft lip and palate children
%@ 0284-4311 (Print)
0284-4311
%R 10.3109/02844318709083573
%M 3589574
%K Child Language
Child, Preschool
Cleft Lip/*psychology
Cleft Palate/*psychology
Family
Female
Humans
Infant
Male
*Mother-Child Relations
Nigeria
*Superstitions
%X This study examines, through video recordings and interviews, superstitions held by families of children with cleft lip and palates (CLP) and the mothers' communicative relationship with them. 10 CLP children, 10 non-cleft (NC) children and their mothers, were the subjects. Evil spirits were cited as the dominant cause of the cleft. Husbands or the extended family blamed the mother for the defect in 70% of the homes. Negative family support was evident in 6 of the families. Mothers of CLP children were indulgent with them, but afforded them less autonomy than did mothers of NC children. There was also more linguistic sensitivity between mother and CLP child than within the control group, perhaps facilitating language development in the CLP children. Mothers were, however, withdrawn in relation to children with unrepaired cleft lips. Family education and counselling were recommended.
%Z Nwanze, H O
Sowemimo, G O
Journal Article
England
1987/01/01
Scand J Plast Reconstr Surg Hand Surg. 1987;21(1):15-8. doi: 10.3109/02844318709083573.
%W NLM
%G eng

%0 Journal Article
%A Nwosu, J. N.
%A Onyekwulu, F. A.
%D 2013
%T Oesophageal atresia and tracheooesophageal fistula: a 12 years experience in a developing nation
%B Niger J Med
%V 22
%N 4
%P 295-8
%8 Oct-Dec
%! Oesophageal atresia and tracheooesophageal fistula: a 12 years experience in a developing nation
%@ 1115-2613 (Print)
1115-2613
%M 24283087
%K Female
Humans
Infant, Newborn
Male
Nigeria/epidemiology
Retrospective Studies
Tracheoesophageal Fistula/diagnosis/*epidemiology
%X OBJECTIVE: To document our 12 years experience in the management of oesophageal atresia and tracheooesophageal fistula. METHOD: The study was carried out at the University of Nigeria Teaching Hospital (UNTH) Enugu Nigeria between January 1997 and December 2008. The paediatric ward and theatre records of patients with oesophageal atresia and trachea oesophageal fistula were reviewed. The data extracted include: age at presentation, age at referral, reasons for delay referral (> 24 hrs from birth). Associated anomalies, Time interval from diagnosis to intervention, Operative procedure, and outcome. RESULT: Ten patients were studied, eight males and two females, ratio 4:1. They were all referred from outside the study centre. The average age at presentation was 5.3 days with a range of 2-12 days. The mean age at referral was 3.9 days. Two patients died before surgical intervention. The remaining eight that had surgery done, only one was discharged alive to surgical out patient but was lost to follow up. CONCLUSION: Delay in arriving at a diagnosis, late referral, associated congenital anomalies and comorbidities contributed to the poor out come. High index of suspicion, early diagnosis and referral, improved facilities and experience of the attending team will make for a favourable out come.
%Z Nwosu, J N
Onyekwulu, F A
Journal Article
Nigeria
2013/11/29
Niger J Med. 2013 Oct-Dec;22(4):295-8.
%+ Department of Otolaryngology, University of Nigeria Teaching Hospital Ituku/Ozalla Enugu. nwosujn@yahoo.com
%W NLM
%G eng

%0 Book
%A Abdelrahman, O
%A Diab, R
%D 2022
%T Prevalence and pattern of congenital heart disease among children in Khartoum State, Sudan: a reflection of the current cardiac profile
%B Cureus
%I ncbi.nlm.nih.gov
%! Prevalence and pattern of congenital heart disease among children in Khartoum State, Sudan: a reflection of the current cardiac profile
%1 4 cites: https://scholar.google.com/scholar?cites=18418071544768195232&as_sdt=2005&sciodt=2007&hl=en
Query date: 2024-08-21 16:52:06
%X … Congenital heart disease (CHD) is a defect or group of … when compared to the rest of fetal abnormalities in developed … the most occurring anomaly (26.6%), followed by TOF (14.1%) …
%U https://www.ncbi.nlm.nih.gov/pmc/articles/PMC8756553/

%0 Journal Article
%A Obiagwu, P. N.
%A Lugga, A. S.
%A Abubakar, A. A.
%D 2019
%T Pattern of renal diseases in children attending paediatric nephrology clinic of Aminu Kano Teaching Hospital, Kano
%B Niger J Clin Pract
%V 22
%N 7
%P 920-925
%8 Jul
%! Pattern of renal diseases in children attending paediatric nephrology clinic of Aminu Kano Teaching Hospital, Kano
%@ 1119-3077 (Print)
%R 10.4103/njcp.njcp_538_18
%1 None
%M 31293255
%K Acute Kidney Injury/*epidemiology
Adolescent
Aged
Ambulatory Care Facilities
Child
Child, Preschool
Female
Glomerulonephritis
Hospitals, Teaching
Humans
Infant
Male
Nephrology
Nephrotic Syndrome/*epidemiology
Nigeria/epidemiology
Renal Insufficiency, Chronic/*epidemiology
Retrospective Studies
Out-patient clinics
pattern
pediatric
renal diseases
[truncated: 236,107 more chars]
